# Supplementary material for: Benchmarking Periodic Density Functional Theory Calculations for Spin-State Energies in Spin-Crossover Systems
Source: Inorg Chem. 2024 Jul 8;63(29):13338–45. doi: 10.1021/acs.inorgchem.4c01094 (PMC11270997; doi:10.1021/acs.inorgchem.4c01094)
Supplement: Supplementary file 2 — ic4c01094_si_002.xlsx [file ic4c01094_si_002.xlsx]

## Sheet: Sheet1
DFT		PBE-MB				Exp			Average PBE-MB
molecular									periodic	values for different molecules in the unit cell
Cr1	I1	3.024				3.068			3.0567
Cr1	I2	3.024				3.068			3.06238
Cr1	P1	2.47144				2.503			2.46042
Cr1	P2	2.47202				2.503			2.46032
Cr1	P3	2.47904				2.532			2.49657
Cr1	P4	2.4798				2.532			2.49644
1
Cr1	I1	2.71537							2.72281
Cr1	I2	2.71438							2.72334
Cr1	P1	2.38782							2.37887
Cr1	P2	2.38818							2.37847
Cr1	P3	2.3925							2.40251
Cr1	P4	2.39334							2.40215
Mn1	N1	2.1983
Mn1	N2	1.98215
Mn1	N3	1.97866
Mn1	N4	2.33135
Mn1	N5	2.05345
Mn1	N6	2.03506
2
Mn1	N1	1.96775				1.975
Mn1	N2	1.95185				1.975
Mn1	N3	1.95141				1.975
Mn1	N4	2.00702				2.0267
Mn1	N5	1.99451				2.0267
Mn1	N6	2.00804				2.0267
Mn1	N1	2.08124				2.094			2.13707	2.13717	2.13697	2.13717	2.13697
Mn1	N2	2.30734				2.159			2.22176	2.22171	2.2218	2.22172	2.2218
Mn1	N3	2.30735				2.178			2.32548	2.32554	2.32543	2.32554	2.32543
Mn1	N4	2.08122				2.053			2.0562	2.05612	2.05627	2.05615	2.05627
Mn1	O1	1.87517				1.869			1.8738	1.87374	1.87386	1.87374	1.87386
Mn1	O2	1.87517				1.881			1.89259	1.8926	1.89259	1.8926	1.89259
3
Mn1	N1	1.95542				1.996			1.95724	1.95633	1.95542	1.95626	1.96096
Mn1	N2	2.08188				2.062			2.07523	2.07298	2.0739	2.07976	2.07427
Mn1	N3	2.08188				2.065			2.07824	2.07831	2.07843	2.07804	2.07819
Mn1	N4	1.95543				1.998			1.96538	1.96506	1.96399	1.96823	1.96425
Mn1	O1	1.87948				1.878			1.87925	1.88129	1.87932	1.87774	1.87867
Mn1	O2	1.87948				1.887			1.88969	1.89099	1.88973	1.889	1.88904
Mn1	O1	1.87125				1.872			1.87923	1.87951	1.87926	1.87969	1.87846
Mn1	O2	1.87127				1.874			1.88244	1.88294	1.88066	1.8845	1.88164
Mn1	N1	2.07862				2.087			2.0621	2.05701	2.06286	2.05981	2.06871
Mn1	N2	2.32165				2.182			2.22604	2.21215	2.23169	2.22082	2.23951
Mn1	N3	2.32113				2.21			2.31991	2.32908	2.3151	2.32679	2.30866
Mn1	N4	2.07985				2.098			2.11267	2.11869	2.11139	2.11764	2.10296
4
Mn1	O1	1.85053				1.877			1.87774	1.87764	1.87783	1.87766	1.87784
Mn1	O2	1.85059				1.883			1.88605	1.88611	1.88602	1.88607	1.88599
Mn1	N1	1.96728				1.99			1.9598	1.95974	1.95984	1.95975	1.95986
Mn1	N2	2.08379				2.055			2.0653	2.0653	2.06514	2.06544	2.06531
Mn1	N3	2.08392				2.067			2.07542	2.07538	2.07553	2.07539	2.07538
Mn1	N4	1.96736				2.001			1.96223	1.96221	1.9622	1.96226	1.96227
Mn1	C1	2.50795
Mn1	C2	2.45397
Mn1	C3	2.30169
Mn1	C4	2.24739
Mn1	C5	2.37288
Mn1	C7	2.50801
Mn1	C8	2.37358
Mn1	C9	2.24764
Mn1	C10	2.30105
Mn1	C11	2.45327
5
Mn1	C1	2.13789
Mn1	C2	2.06454
Mn1	C3	2.05616
Mn1	C4	2.10821
Mn1	C5	2.15283
Mn1	C7	2.13162
Mn1	C8	2.15372
Mn1	C9	2.1149
Mn1	C10	2.05956
Mn1	C11	2.06063
Mn1	C1	2.25662							2.31833	2.31833	2.31833
Mn1	C2	2.25663							2.31833	2.31833	2.31833
Mn1	C3	2.29022							2.33877	2.33878	2.33876
Mn1	C4	2.29025							2.33877	2.33878	2.33876
Mn1	C5	2.39826							2.382	2.38204	2.38195
Mn1	C6	2.3983							2.382	2.38204	2.38195
Mn1	C7	2.42287							2.38974	2.38974	2.38973
Mn1	C8	2.42289							2.38974	2.38974	2.38973
Mn1	C9	2.49207							2.42607	2.42606	2.42608
Mn1	C10	2.49209							2.42607	2.42606	2.42608
6
Mn1	C1	2.05807				2.11682			2.07219	2.07206	2.07232
Mn1	C2	2.05808				2.11682			2.07231	2.07219	2.07244
Mn1	C3	2.06616				2.12216			2.0733	2.07337	2.07323
Mn1	C4	2.06617				2.12216			2.07334	2.07344	2.07323
Mn1	C5	2.10906				2.14372			2.12466	2.1244	2.12492
Mn1	C6	2.10906				2.14372			2.12472	2.12446	2.12498
Mn1	C7	2.13836				2.14961			2.12604	2.1262	2.12588
Mn1	C8	2.13836				2.14961			2.12612	2.12629	2.12595
Mn1	C9	2.15013				2.18653			2.17969	2.17959	2.1798
Mn1	C10	2.15013				2.18653			2.17981	2.17966	2.17996
Mn1	C1	2.44628							2.25659	2.25946	2.25943	2.25951	2.25943	2.25378	2.25368	2.25375	2.25368
Mn1	C2	2.4845							2.2567	2.25951	2.25953	2.25953	2.25953	2.25387	2.25385	2.2539	2.25385
Mn1	C3	2.38076							2.29554	2.28472	2.28475	2.28483	2.28475	2.30631	2.30632	2.3063	2.30632
Mn1	C4	2.26723							2.29562	2.28488	2.28478	2.28493	2.28482	2.30638	2.30638	2.30639	2.30638
Mn1	C5	2.28641							2.35376	2.36396	2.36392	2.36393	2.36392	2.34359	2.34358	2.34359	2.34358
Mn1	C14	2.44628							2.35388	2.36403	2.36408	2.36396	2.36408	2.34371	2.34372	2.34371	2.34372
Mn1	C15	2.4845							2.45031	2.43752	2.43746	2.43739	2.43735	2.46317	2.46321	2.46322	2.46313
Mn1	C16	2.38076							2.45038	2.4376	2.43748	2.43746	2.43746	2.4633	2.46326	2.46325	2.46326
Mn1	C17	2.26723							2.4659	2.4685	2.46858	2.46844	2.46836	2.46333	2.46331	2.46339	2.46331
Mn1	C18	2.28641							2.46604	2.46873	2.46858	2.4685	2.46858	2.46346	2.46354	2.46341	2.46354
7						avg.	2 mols Exp.asymmetric unit
Mn1	C1	2.05298				2.06823	2.06475	2.07172	2.04305	2.0439	2.04397	2.0439	2.04417	2.04227	2.04211	2.04207	2.04202
Mn1	C2	2.05298				2.06823	2.06475	2.07172	2.04314	2.044	2.04406	2.044	2.04406	2.04228	2.04232	2.04219	2.04223
Mn1	C3	2.07264				2.08979	2.09387	2.08572	2.06575	2.06609	2.06612	2.06628	2.06616	2.06536	2.06532	2.0653	2.06537
Mn1	C4	2.07264				2.08979	2.09387	2.08572	2.0658	2.06628	2.06616	2.06609	2.06621	2.06542	2.06541	2.06536	2.06546
Mn1	C5	2.12385				2.13399	2.1344	2.13357	2.11834	2.11741	2.11758	2.11741	2.11758	2.11921	2.11911	2.11921	2.11921
Mn1	C14	2.12386				2.13399	2.1344	2.13357	2.11855	2.11772	2.11769	2.11772	2.11768	2.11947	2.11932	2.11938	2.11946
Mn1	C15	2.16705				2.16878	2.17351	2.16406	2.16661	2.16952	2.1697	2.1699	2.1697	2.16353	2.16346	2.16353	2.16357
Mn1	C16	2.16705				2.16878	2.17351	2.16406	2.16669	2.1699	2.16982	2.16952	2.16967	2.1636	2.16372	2.1636	2.16372
Mn1	C17	2.16929				2.17919	2.17597	2.18241	2.17138	2.17153	2.17148	2.17154	2.17148	2.17117	2.17128	2.17129	2.17128
Mn1	C18	2.16929				2.17919	2.17597	2.18241	2.1714	2.17154	2.1716	2.17153	2.17139	2.1713	2.17129	2.1713	2.17129
Fe1	O1	1.94369
Fe1	O2	1.94339
Fe1	N1	2.11459
Fe1	N2	2.24595
Fe1	N3	2.24591
Fe1	N4	2.11468
8
Fe1	O1	1.88434
Fe1	O2	1.88437
Fe1	N1	1.95081
Fe1	N2	2.03227
Fe1	N3	2.03224
Fe1	N4	1.9508
Fe1	O1	1.97744				1.91192			1.96371	1.96424	1.96749	1.96244	1.96333	1.96106	1.96309	1.96134	1.9667
Fe1	O2	1.98231				1.93009			1.98025	1.98253	1.98012	1.97955	1.98112	1.98525	1.97744	1.97909	1.9769
Fe1	N1	2.09256				2.06921			2.13642	2.13676	2.13385	2.13626	2.13374	2.13478	2.13911	2.13918	2.13769
Fe1	N2	2.07811				2.016			2.09021	2.09273	2.09143	2.09019	2.09152	2.09017	2.08857	2.08762	2.08943
Fe1	N3	2.21968				2.07857			2.15893	2.15998	2.15691	2.15715	2.15979	2.15905	2.16183	2.16259	2.15416
Fe1	N4	2.19583				2.015			2.08601	2.08715	2.08864	2.08473	2.08705	2.08361	2.08686	2.08464	2.08545
9
Fe1	O1	1.90682				1.92631			1.93267	1.93216	1.93301	1.9321	1.9326	1.93363	1.9316	1.93278	1.9335
Fe1	O2	1.90589				1.89582			1.90908	1.91012	1.90925	1.90912	1.90949	1.90754	1.90784	1.90911	1.91019
Fe1	N1	1.89929				1.91929			1.9095	1.9087	1.91019	1.90884	1.90915	1.91062	1.91033	1.90826	1.90992
Fe1	N2	1.88531				1.91277			1.90261	1.90232	1.90295	1.90248	1.90279	1.90194	1.90277	1.90256	1.9031
Fe1	N3	2.02268				1.98824			1.95607	1.95626	1.95655	1.95616	1.955	1.95747	1.9553	1.95521	1.95665
Fe1	N4	1.98764				1.96373			1.93981	1.93999	1.9398	1.94003	1.93961	1.93915	1.9403	1.93949	1.94012
Fe1	O1	1.97411				1.90375			1.96053	1.96048	1.96057
Fe1	O3	2.0012				1.93559			1.96016	1.96013	1.96018
Fe1	N1	2.0719				2.11742			2.10135	2.10135	2.10135
Fe1	N2	2.30237				2.22346			2.24492	2.24492	2.24492
Fe1	N3	2.03626				2.13855			2.12297	2.12294	2.123
Fe1	N4	2.29188				2.23887			2.28378	2.28378	2.28378
10
Fe1	O1	1.8668							1.88996	1.88992	1.89
Fe1	O3	1.86669							1.89357	1.89359	1.89356
Fe1	N1	1.91085							1.90899	1.90897	1.90902
Fe1	N2	2.06919							2.0538	2.05384	2.05377
Fe1	N3	1.911							1.9094	1.9094	1.9094
Fe1	N4	2.06952							2.07372	2.07371	2.07374
Fe1	N1	2.17914				2.19824			2.18766	2.1876	2.18774	2.18747	2.18783
Fe1	N2	2.17916				2.19824			2.18765	2.18771	2.18753	2.1877	2.18765
Fe1	N3	2.23896				2.2123			2.2065	2.20644	2.20658	2.20657	2.20641
Fe1	N4	2.23896				2.2123			2.20646	2.20662	2.2064	2.20658	2.20623
Fe1	N5	1.98582				2.057			2.03012	2.03023	2.03011	2.03015	2.03
Fe1	N6	1.98584				2.057			2.03022	2.03009	2.03035	2.03013	2.03033
11
Fe1	N1	1.93006				2.00502			1.95306	1.95311	1.95305	1.95311	1.95298
Fe1	N2	1.93007				2.00502			1.95306	1.95311	1.95305	1.95311	1.95297
Fe1	N3	1.93563				2.01372			1.96017	1.96015	1.96013	1.96014	1.96025
Fe1	N4	1.93563				2.01372			1.96017	1.96015	1.96013	1.96014	1.96025
Fe1	N5	1.92558				1.95679			1.89794	1.89789	1.898	1.89791	1.89797
Fe1	N6	1.9256				1.95679			1.89795	1.89789	1.898	1.89792	1.89798
Fe1	N1	2.01731				2.10956			2.08294	2.08316	2.08285	2.08286	2.08288
Fe1	N2	2.01705				2.10167			2.02417	2.02399	2.02421	2.02423	2.02423
Fe1	N3	2.21176				2.22113			2.18058	2.18064	2.18061	2.18058	2.18049
Fe1	N4	2.21158				2.21495			2.18726	2.18721	2.18734	2.1873	2.18721
Fe1	N5	2.21119				2.19822			2.19797	2.1979	2.19795	2.1979	2.19813
Fe1	N6	2.21227				2.23342			2.20533	2.20531	2.20538	2.20524	2.20538
12
Fe1	N1	1.89908							1.9013	1.90129	1.90129	1.90128	1.90134
Fe1	N2	1.89753							1.89047	1.89054	1.89054	1.89055	1.89025
Fe1	N3	1.96135							1.96758	1.96378	1.96387	1.97135	1.97132
Fe1	N4	1.96139							1.96819	1.96447	1.97199	1.96434	1.97194
Fe1	N5	1.96174							1.96758	1.97135	1.97131	1.96376	1.96389
Fe1	N6	1.9611							1.96818	1.97182	1.96444	1.97198	1.96447
Fe1	N1	2.10952				2.12816			2.10399	2.10334	2.10463
Fe1	N3	2.16297				2.20197			2.17574	2.17894	2.17253
Fe1	N5	2.16328				2.1806			2.15116	2.15544	2.14688
Fe1	N6	2.10958				2.12816			2.1018	2.10232	2.10128
Fe1	N8	2.1628				2.19098			2.15816	2.1565	2.15982
Fe1	N10	2.16282				2.1905			2.1639	2.16516	2.16265
13
Fe1	N1	1.87923							1.87862	1.87861	1.87862
Fe1	N3	1.94783							1.9502	1.95015	1.95026
Fe1	N5	1.94763							1.93862	1.93863	1.9386
Fe1	N6	1.87925							1.87978	1.87979	1.87978
Fe1	N8	1.94776							1.95079	1.95076	1.95081
Fe1	N10	1.94775							1.94011	1.94013	1.94008
Fe1	N1	2.13861				2.1573			2.14564	2.14564	2.14564	2.14564	2.14564
Fe1	N2	2.13861				2.1573			2.14569	2.14569	2.14569	2.14569	2.14569
Fe1	N3	2.19216				2.21361			2.18517	2.18524	2.18509	2.18524	2.18509
Fe1	N4	2.19216				2.21361			2.18517	2.18509	2.18524	2.18509	2.18524
Fe1	N5	2.13259				2.18923			2.15379	2.15389	2.1537	2.15389	2.1537
Fe1	N6	2.13259				2.18923			2.15378	2.1537	2.15389	2.1537	2.15382
14
Fe1	N1	1.92154				2.01275			1.93228	1.93228	1.93228	1.93228	1.93228
Fe1	N2	1.92153				2.01275			1.93227	1.93227	1.93227	1.93227	1.93227
Fe1	N3	1.99304				2.04521			1.99523	1.99525	1.99521	1.99525	1.99521
Fe1	N4	1.99304				2.04521			1.99523	1.99521	1.99525	1.99521	1.99525
Fe1	N5	1.98447				2.03888			1.98507	1.98507	1.98507	1.98507	1.98507
Fe1	N6	1.98445				2.03888			1.98507	1.98507	1.98507	1.98507	1.98507
Fe1	N1	2.19977				2.217			2.19767	2.19779	2.19755
Fe1	N2	2.20017				2.217			2.15452	2.15465	2.15439
Fe1	N5	2.02419				2.097			2.05439	2.05434	2.05444
Fe1	N6	2.02414				2.097			2.19736	2.19753	2.19719
Fe1	N7	2.17829				2.181			2.15471	2.15474	2.15469
Fe1	N8	2.17799				2.181			2.05437	2.05402	2.05471
15
Fe1	N1	1.92613				1.973			2.00264	2.00255	2.00272
Fe1	N2	1.92564				1.973			1.94408	1.9441	1.94407
Fe1	N5	1.91498				1.935			1.8963	1.89629	1.8963
Fe1	N6	1.8945				1.935			2.00258	2.00259	2.00256
Fe1	N7	1.97209				2.021			1.94414	1.94413	1.94415
Fe1	N8	1.97232				2.021			1.8965	1.89641	1.89658
Co1	N1	2.03819				1.9434			2.03076	2.03504	2.02648
Co1	N2	2.03613				1.9434			2.02434	2.01979	2.02888
Co1	N3	2.15098				2.1042			2.11824	2.11161	2.12487
Co1	N4	2.12032				2.1042			2.10967	2.09508	2.12426
Co1	N5	2.15428				2.1042			2.119	2.12635	2.11165
Co1	N6	2.12148				2.1042			2.11458	2.12055	2.1086
16
Co1	N1	1.92391				1.91312			1.91727	1.9139	1.92064
Co1	N2	1.84392				1.91312			1.84168	1.84098	1.84238
Co1	N3	2.16336				2.08269			2.15082	2.1554	2.14625
Co1	N4	2.16355				2.08269			2.13017	2.10964	2.1507
Co1	N5	1.95966				2.08269			1.96228	1.97041	1.95415
Co1	N6	1.95966				2.08269			1.96029	1.96971	1.95087
Co1	O1	2.01804				2.02182			2.03464	2.03451	2.03465	2.03468	2.03474
Co1	N1	2.06655				2.12269			2.01844	2.01839	2.01851	2.01844	2.01843
Co1	N2	2.17111				2.26222			2.23616	2.2356	2.23634	2.23636	2.23631
Co1	O4	1.96521				2.02182			2.03474	2.03492	2.03466	2.03466	2.03472
Co1	N3	2.06281				2.12269			2.01848	2.01869	2.01843	2.01843	2.01836
Co1	N4	2.17212				2.26222			2.23651	2.23714	2.23619	2.23636	2.23636
17
Co1	O1	1.9337							1.94023	1.9402	1.94026	1.9402	1.94026
Co1	N1	1.87756							1.85681	1.85682	1.85682	1.85682	1.8568
Co1	N2	2.24098							2.31093	2.31082	2.31105	2.31082	2.31105
Co1	O4	1.89764							1.94019	1.94017	1.9402	1.94017	1.9402
Co1	N3	1.87477							1.8567	1.85669	1.85672	1.85669	1.85672
Co1	N4	2.24859							2.31098	2.3112	2.31083	2.31104	2.31083
Co1	N1	2.032				1.9926			2.02858	2.02917	2.02799
Co1	N2	2.03209				1.99534			2.02263	2.02233	2.02293
Co1	N3	2.13535				2.15322			2.1429	2.14075	2.14505
Co1	N4	2.13247				2.10533			2.11314	2.11222	2.11406
Co1	N5	2.13249				2.12233			2.13059	2.12962	2.13155
Co1	N6	2.13535				2.14336			2.13964	2.14072	2.13856
18
Co1	N1	1.84697							1.84647	1.84558	1.84736
Co1	N2	1.92534							1.92419	1.92225	1.92613
Co1	N3	2.16366							2.16132	2.15815	2.1645
Co1	N4	2.16649							2.17703	2.17599	2.17807
Co1	N5	1.95948							1.95946	1.95935	1.95957
Co1	N6	1.95977							1.95142	1.94983	1.95301
Co1	O1	2.05887				2.04226			2.07458	2.07461	2.07461	2.07458	2.07458	2.07456	2.07458	2.07456	2.07458
Co1	O2	2.0294				1.90918			2.08353	2.08345	2.08345	2.08344	2.08344	2.08361	2.0836	2.08361	2.0836
Co1	N1	2.03288				1.92199			2.02221	2.02015	2.02015	2.02292	2.02281	2.02292	2.0229	2.02292	2.0229
Co1	N3	2.1003				2.07859			2.06241	2.06553	2.06553	2.06054	2.06553	2.06053	2.06054	2.06053	2.06054
Co1	N4	2.03701				2.01117			2.02077	2.02283	2.02283	2.02013	2.02013	2.02007	2.02006	2.02007	2.02006
Co1	N6	2.05632				2.04156			2.06355	2.06053	2.06053	2.06553	2.06048	2.06533	2.06533	2.06533	2.06533
19
Co1	O1	1.91821				1.96848			1.94793	1.94797	1.94781	1.94774	1.94791	1.94796	1.94797	1.94812	1.94797
Co1	O2	1.91759				1.99827			1.92819	1.92822	1.92822	1.92824	1.92824	1.92819	1.92809	1.92819	1.92809
Co1	N1	1.86595				1.86506			1.86909	1.86877	1.86877	1.86919	1.86919	1.8692	1.86927	1.86917	1.86918
Co1	N3	1.90325				2.04779			1.90352	1.90484	1.90484	1.903	1.903	1.90318	1.90308	1.90306	1.9032
Co1	N4	1.86579				1.91277			1.86872	1.86908	1.86908	1.86862	1.86859	1.86861	1.86859	1.86864	1.86859
Co1	N6	1.90253				2.12237			1.90436	1.90318	1.90306	1.90484	1.90484	1.90483	1.90465	1.90468	1.90483
Co1	N1	2.11615							2.1316	2.13162	2.13158
Co1	N2	2.05726							2.02857	2.02883	2.02831
Co1	N3	2.11801							2.12261	2.1227	2.12253
Co1	N4	2.14603							2.13235	2.13213	2.13257
Co1	N5	2.01504							2.02983	2.02987	2.02979
Co1	N6	2.14762							2.12334	2.12349	2.12318
20
Co1	N1	2.1619				2.14216			2.18073	2.18033	2.18113
Co1	N2	1.92348				1.92762			1.92206	1.92204	1.92208
Co1	N3	2.16396				2.12126			2.14419	2.14446	2.14393
Co1	N4	1.96124				2.05227			1.96405	1.96406	1.96403
Co1	N5	1.84698				1.9031			1.84581	1.84587	1.84576
Co1	N6	1.96024				2.04544			1.95279	1.95284	1.95273
Mn1	O1	1.87274				1.87384			1.88299	1.88298	1.88302	1.88293	1.88302
Mn1	N1	2.08025				2.10495			2.13671	2.13672	2.13669	2.13671	2.1367
Mn1	N2	2.31273				2.17964			2.198	2.19802	2.19805	2.19805	2.19788
Mn1	N3	2.3104				2.23926			2.32239	2.32243	2.32228	2.32242	2.32243
Mn1	N4	2.08076				2.09763			2.03991	2.03988	2.03989	2.03992	2.03994
Mn1	O2	1.87281				1.85393			1.88173	1.88169	1.88176	1.8817	1.88176
2n
Mn1	O1	1.88115				1.87959			1.88489	1.88494	1.8849	1.88485	1.88486
Mn1	N1	1.9564				1.9925			1.95921	1.95921	1.95925	1.9592	1.95918
Mn1	N2	2.08309				2.06897			2.0748	2.07483	2.07483	2.07478	2.07475
Mn1	N3	2.08309				2.06363			2.06615	2.06612	2.06616	2.06618	2.06616
Mn1	N4	1.95598				2.0032			1.96446	1.9645	1.9645	1.96442	1.96442
Mn1	O2	1.88071				1.87743			1.87877	1.87876	1.87873	1.87879	1.87881
Mn1	N1	2.16913				2.16758			2.25172	2.25173	2.25171
Mn1	O1	1.86618				1.85963			1.95347	1.95348	1.95345
Mn1	O2	1.86599				1.85742			1.96209	1.96211	1.96208
Mn1	N2	2.18123				2.14493			2.19632	2.19641	2.19623
Mn1	N3	2.17654				2.14639			2.20475	2.2047	2.20479
Mn1	N4	2.17378				2.18585			2.25286	2.25279	2.25293
5n
Mn1	N2	2.03428							2.02852	2.02844	2.02859
Mn1	O1	1.87377							1.86778	1.86778	1.86778
Mn1	O2	1.87386							1.87224	1.8722	1.87227
Mn1	N3	1.98163							1.98725	1.98724	1.98726
Mn1	N4	1.9816							2.00245	2.00247	2.00244
Mn1	N5	2.03426							2.02975	2.02966	2.02985
Fe1	O1	1.9368				1.92588			1.95933	1.95934	1.95932
Fe1	O2	1.93845				1.9294			1.96577	1.96577	1.96578
Fe1	N1	2.16199				2.11215			2.14726	2.14734	2.14719
Fe1	N2	2.21729				2.21565			2.20945	2.20935	2.20956
Fe1	N3	2.16349				2.13549			2.14931	2.14939	2.14924
Fe1	N4	2.20693				2.14563			2.18546	2.18554	2.18539
8n
Fe1	O1	1.88513							1.9004	1.90049	1.90031
Fe1	O2	1.88566							1.90258	1.90271	1.90246
Fe1	N1	1.89014							1.89181	1.89178	1.89185
Fe1	N2	1.95802							1.96455	1.96445	1.96464
Fe1	N3	1.89004							1.89298	1.893	1.89297
Fe1	N4	1.95809							1.95706	1.95714	1.95699
