# Supplementary material for: Benchmarking Periodic Density Functional Theory Calculations for Spin-State Energies in Spin-Crossover Systems
Source: Inorg Chem. 2024 Jul 8;63(29):13338–45. doi: 10.1021/acs.inorgchem.4c01094 (PMC11270997; doi:10.1021/acs.inorgchem.4c01094)
Supplement: Supplementary file 3 — ic4c01094_si_003.zip [file ic4c01094_si_003.zip]

Archive with 180 entries (178 files):
- PeriodicPBEMB/
- __MACOSX/._PeriodicPBEMB
- PeriodicPBEMB/s15ls.cif
- __MACOSX/PeriodicPBEMB/._s15ls.cif
- PeriodicPBEMB/s7ls.cif
- __MACOSX/PeriodicPBEMB/._s7ls.cif
- PeriodicPBEMB/s17ls.cif
- __MACOSX/PeriodicPBEMB/._s17ls.cif
- PeriodicPBEMB/s13ls.cif
- __MACOSX/PeriodicPBEMB/._s13ls.cif
- PeriodicPBEMB/s3ls.cif
- __MACOSX/PeriodicPBEMB/._s3ls.cif
- PeriodicPBEMB/.DS_Store
- __MACOSX/PeriodicPBEMB/._.DS_Store
- PeriodicPBEMB/s8newls.cif
- __MACOSX/PeriodicPBEMB/._s8newls.cif
- PeriodicPBEMB/s18hs.cif
- __MACOSX/PeriodicPBEMB/._s18hs.cif
- PeriodicPBEMB/s2newls.cif
- __MACOSX/PeriodicPBEMB/._s2newls.cif
- PeriodicPBEMB/s1ls.cif
- __MACOSX/PeriodicPBEMB/._s1ls.cif
- PeriodicPBEMB/s11ls.cif
- __MACOSX/PeriodicPBEMB/._s11ls.cif
- PeriodicPBEMB/s6ls.cif
- __MACOSX/PeriodicPBEMB/._s6ls.cif
- PeriodicPBEMB/s16ls.cif
- __MACOSX/PeriodicPBEMB/._s16ls.cif
- PeriodicPBEMB/s14ls.cif
- __MACOSX/PeriodicPBEMB/._s14ls.cif
- PeriodicPBEMB/s4ls.cif
- __MACOSX/PeriodicPBEMB/._s4ls.cif
- PeriodicPBEMB/s5newls.cif
- __MACOSX/PeriodicPBEMB/._s5newls.cif
- PeriodicPBEMB/s20hs.cif
- __MACOSX/PeriodicPBEMB/._s20hs.cif
- PeriodicPBEMB/s9hs.cif
- __MACOSX/PeriodicPBEMB/._s9hs.cif
- PeriodicPBEMB/s19hs.cif
- __MACOSX/PeriodicPBEMB/._s19hs.cif
- PeriodicPBEMB/s10ls.cif
- __MACOSX/PeriodicPBEMB/._s10ls.cif
- PeriodicPBEMB/s12ls.cif
- __MACOSX/PeriodicPBEMB/._s12ls.cif
- PeriodicPBEMB/s17hs.cif
- __MACOSX/PeriodicPBEMB/._s17hs.cif
- PeriodicPBEMB/s7hs.cif
- __MACOSX/PeriodicPBEMB/._s7hs.cif
- PeriodicPBEMB/s15hs.cif
- __MACOSX/PeriodicPBEMB/._s15hs.cif
- PeriodicPBEMB/s11hs.cif
- __MACOSX/PeriodicPBEMB/._s11hs.cif
- PeriodicPBEMB/s1hs.cif
- __MACOSX/PeriodicPBEMB/._s1hs.cif
- PeriodicPBEMB/s2newhs.cif
- __MACOSX/PeriodicPBEMB/._s2newhs.cif
- PeriodicPBEMB/s18ls.cif
- __MACOSX/PeriodicPBEMB/._s18ls.cif
- PeriodicPBEMB/s8newhs.cif
- __MACOSX/PeriodicPBEMB/._s8newhs.cif
- PeriodicPBEMB/s3hs.cif
- __MACOSX/PeriodicPBEMB/._s3hs.cif
- PeriodicPBEMB/s13hs.cif
- __MACOSX/PeriodicPBEMB/._s13hs.cif
- PeriodicPBEMB/s20ls.cif
- __MACOSX/PeriodicPBEMB/._s20ls.cif
- PeriodicPBEMB/s5newhs.cif
- __MACOSX/PeriodicPBEMB/._s5newhs.cif
- PeriodicPBEMB/s4hs.cif
- __MACOSX/PeriodicPBEMB/._s4hs.cif
- PeriodicPBEMB/s14hs.cif
- __MACOSX/PeriodicPBEMB/._s14hs.cif
- PeriodicPBEMB/s16hs.cif
- __MACOSX/PeriodicPBEMB/._s16hs.cif
- PeriodicPBEMB/s6hs.cif
- __MACOSX/PeriodicPBEMB/._s6hs.cif
- PeriodicPBEMB/s12hs.cif
- __MACOSX/PeriodicPBEMB/._s12hs.cif
- PeriodicPBEMB/s10hs.cif
- __MACOSX/PeriodicPBEMB/._s10hs.cif
- PeriodicPBEMB/s19ls.cif
- __MACOSX/PeriodicPBEMB/._s19ls.cif
- PeriodicPBEMB/s9ls.cif
- __MACOSX/PeriodicPBEMB/._s9ls.cif
- MolecularPBEMB/
- __MACOSX/._MolecularPBEMB
- MolecularPBEMB/m20ls.xyz
- __MACOSX/MolecularPBEMB/._m20ls.xyz
- MolecularPBEMB/m2hs.xyz
- __MACOSX/MolecularPBEMB/._m2hs.xyz
- MolecularPBEMB/m14hs.xyz
- __MACOSX/MolecularPBEMB/._m14hs.xyz
- MolecularPBEMB/m16hs.xyz
- __MACOSX/MolecularPBEMB/._m16hs.xyz
- MolecularPBEMB/m5lsnew.xyz
- __MACOSX/MolecularPBEMB/._m5lsnew.xyz
- MolecularPBEMB/m9ls.xyz
- __MACOSX/MolecularPBEMB/._m9ls.xyz
- MolecularPBEMB/m2newhs.xyz
- __MACOSX/MolecularPBEMB/._m2newhs.xyz
- MolecularPBEMB/.DS_Store
- __MACOSX/MolecularPBEMB/._.DS_Store
- MolecularPBEMB/m12hs.xyz
- __MACOSX/MolecularPBEMB/._m12hs.xyz
- MolecularPBEMB/m4hs.xyz
- __MACOSX/MolecularPBEMB/._m4hs.xyz
- MolecularPBEMB/m6hs.xyz
- __MACOSX/MolecularPBEMB/._m6hs.xyz
- MolecularPBEMB/m10hs.xyz
- __MACOSX/MolecularPBEMB/._m10hs.xyz
- MolecularPBEMB/m19ls.xyz
- __MACOSX/MolecularPBEMB/._m19ls.xyz
- MolecularPBEMB/m1hs.xyz
- __MACOSX/MolecularPBEMB/._m1hs.xyz
- MolecularPBEMB/m17hs.xyz
- __MACOSX/MolecularPBEMB/._m17hs.xyz
- MolecularPBEMB/m8ls.xyz
- __MACOSX/MolecularPBEMB/._m8ls.xyz
- MolecularPBEMB/m15hs.xyz
- __MACOSX/MolecularPBEMB/._m15hs.xyz
- MolecularPBEMB/m3hs.xyz
- __MACOSX/MolecularPBEMB/._m3hs.xyz
- MolecularPBEMB/m11hs.xyz
- __MACOSX/MolecularPBEMB/._m11hs.xyz
- MolecularPBEMB/m8lsnew.xyz
- __MACOSX/MolecularPBEMB/._m8lsnew.xyz
- MolecularPBEMB/m7hs.xyz
- __MACOSX/MolecularPBEMB/._m7hs.xyz
- MolecularPBEMB/m18ls.xyz
- __MACOSX/MolecularPBEMB/._m18ls.xyz
- MolecularPBEMB/m5hs.xyz
- __MACOSX/MolecularPBEMB/._m5hs.xyz
- MolecularPBEMB/m13hs.xyz
- __MACOSX/MolecularPBEMB/._m13hs.xyz
- MolecularPBEMB/m9hs.xyz
- __MACOSX/MolecularPBEMB/._m9hs.xyz
- MolecularPBEMB/m16ls.xyz
- __MACOSX/MolecularPBEMB/._m16ls.xyz
- MolecularPBEMB/m14ls.xyz
- __MACOSX/MolecularPBEMB/._m14ls.xyz
- MolecularPBEMB/m2ls.xyz
- __MACOSX/MolecularPBEMB/._m2ls.xyz
- MolecularPBEMB/m20hs.xyz
- __MACOSX/MolecularPBEMB/._m20hs.xyz
- MolecularPBEMB/m19hs.xyz
- __MACOSX/MolecularPBEMB/._m19hs.xyz
- MolecularPBEMB/m8hsnew.xyz
- __MACOSX/MolecularPBEMB/._m8hsnew.xyz
- MolecularPBEMB/m10ls.xyz
- __MACOSX/MolecularPBEMB/._m10ls.xyz
- MolecularPBEMB/m6ls.xyz
- __MACOSX/MolecularPBEMB/._m6ls.xyz
- MolecularPBEMB/m4ls.xyz
- __MACOSX/MolecularPBEMB/._m4ls.xyz
- MolecularPBEMB/m12ls.xyz
- __MACOSX/MolecularPBEMB/._m12ls.xyz
- MolecularPBEMB/m2newls.xyz
- __MACOSX/MolecularPBEMB/._m2newls.xyz
- MolecularPBEMB/m3ls.xyz
- __MACOSX/MolecularPBEMB/._m3ls.xyz
- MolecularPBEMB/m15ls.xyz
- __MACOSX/MolecularPBEMB/._m15ls.xyz
- MolecularPBEMB/m8hs.xyz
- __MACOSX/MolecularPBEMB/._m8hs.xyz
- MolecularPBEMB/m17ls.xyz
- __MACOSX/MolecularPBEMB/._m17ls.xyz
- MolecularPBEMB/m5hsnew.xyz
- __MACOSX/MolecularPBEMB/._m5hsnew.xyz
- MolecularPBEMB/m1ls.xyz
- __MACOSX/MolecularPBEMB/._m1ls.xyz
- MolecularPBEMB/m13ls.xyz
- __MACOSX/MolecularPBEMB/._m13ls.xyz
- MolecularPBEMB/m5ls.xyz
- __MACOSX/MolecularPBEMB/._m5ls.xyz
- MolecularPBEMB/m18hs.xyz
- __MACOSX/MolecularPBEMB/._m18hs.xyz
- MolecularPBEMB/m7ls.xyz
- __MACOSX/MolecularPBEMB/._m7ls.xyz
- MolecularPBEMB/m11ls.xyz
- __MACOSX/MolecularPBEMB/._m11ls.xyz
