# Supplementary material for: Benchmarking Periodic Density Functional Theory Calculations for Spin-State Energies in Spin-Crossover Systems
Source: Inorg Chem. 2024 Jul 8;63(29):13338–45. doi: 10.1021/acs.inorgchem.4c01094 (PMC11270997; doi:10.1021/acs.inorgchem.4c01094)
Supplement: Supplementary file 3 — ic4c01094_si_003.zip [file ic4c01094_si_003.zip › PeriodicPBEMB/s15ls.cif]

data_image0
_chemical_formula_structural       Fe2S4N20C4H4C4H4C4H4C4H4C16H4C4H4C4H4C4H4C4
_chemical_formula_sum              "Fe2 S4 N20 C48 H32"
_cell_length_a       8.67525
_cell_length_b       17.2155
_cell_length_c       8.26641
_cell_angle_alpha    90.0018
_cell_angle_beta     106.302
_cell_angle_gamma    89.9994

_space_group_name_H-M_alt    "P 1"
_space_group_IT_number       1

loop_
  _space_group_symop_operation_xyz
  'x, y, z'

loop_
  _atom_site_type_symbol
  _atom_site_label
  _atom_site_symmetry_multiplicity
  _atom_site_fract_x
  _atom_site_fract_y
  _atom_site_fract_z
  _atom_site_occupancy
  Fe  Fe1       1.0  0.50001  0.00001  0.50000  1.0000
  Fe  Fe2       1.0  0.50000  0.50001  1.00000  1.0000
  S   S1        1.0  0.85432  0.81774  0.37461  1.0000
  S   S2        1.0  0.14569  0.31772  0.12530  1.0000
  S   S3        1.0  0.14567  0.18225  0.62538  1.0000
  S   S4        1.0  0.85432  0.68224  0.87457  1.0000
  N   N1        1.0  0.45808  0.92192  0.66216  1.0000
  N   N2        1.0  0.54190  0.42190  0.83783  1.0000
  N   N3        1.0  0.54191  0.07810  0.33783  1.0000
  N   N4        1.0  0.45808  0.57809  0.16219  1.0000
  N   N5        1.0  0.65782  0.03526  0.70351  1.0000
  N   N6        1.0  0.34217  0.53524  0.79650  1.0000
  N   N7        1.0  0.34218  0.96476  0.29651  1.0000
  N   N8        1.0  0.65781  0.46474  0.20349  1.0000
  N   N9        1.0  0.75636  0.09521  0.73836  1.0000
  N   N10       1.0  0.24363  0.59519  0.76165  1.0000
  N   N11       1.0  0.24363  0.90481  0.26165  1.0000
  N   N12       1.0  0.75636  0.40479  0.23834  1.0000
  N   N13       1.0  0.83393  0.08902  0.90469  1.0000
  N   N14       1.0  0.16607  0.58900  0.59532  1.0000
  N   N15       1.0  0.16607  0.91099  0.09532  1.0000
  N   N16       1.0  0.83392  0.41097  0.40466  1.0000
  N   N17       1.0  0.64953  0.92918  0.45355  1.0000
  N   N18       1.0  0.35047  0.42918  0.04647  1.0000
  N   N19       1.0  0.35047  0.07082  0.54644  1.0000
  N   N20       1.0  0.64953  0.57083  0.95358  1.0000
  C   C1        1.0  0.34781  0.86490  0.63036  1.0000
  C   C2        1.0  0.65216  0.36488  0.86963  1.0000
  C   C3        1.0  0.65219  0.13512  0.36963  1.0000
  C   C4        1.0  0.34783  0.63511  0.13040  1.0000
  H   H1        1.0  0.26351  0.86456  0.50515  1.0000
  H   H2        1.0  0.73646  0.36454  0.99484  1.0000
  H   H3        1.0  0.73649  0.13545  0.49484  1.0000
  H   H4        1.0  0.26351  0.63545  0.00519  1.0000
  C   C5        1.0  0.34123  0.80836  0.74872  1.0000
  C   C6        1.0  0.65875  0.30834  0.75127  1.0000
  C   C7        1.0  0.65878  0.19165  0.25127  1.0000
  C   C8        1.0  0.34126  0.69166  0.24877  1.0000
  H   H5        1.0  0.24962  0.76347  0.71513  1.0000
  H   H6        1.0  0.75036  0.26345  0.78487  1.0000
  H   H7        1.0  0.75039  0.23653  0.28486  1.0000
  H   H8        1.0  0.24966  0.73654  0.21520  1.0000
  C   C9        1.0  0.45275  0.80987  0.90704  1.0000
  C   C10       1.0  0.54723  0.30985  0.59295  1.0000
  C   C11       1.0  0.54725  0.19014  0.09295  1.0000
  C   C12       1.0  0.45280  0.69013  0.40709  1.0000
  H   H9        1.0  0.45382  0.76523  0.00054  1.0000
  H   H10       1.0  0.54617  0.26521  0.49944  1.0000
  H   H11       1.0  0.54618  0.23478  0.99945  1.0000
  H   H12       1.0  0.45388  0.73478  0.50060  1.0000
  C   C13       1.0  0.56428  0.86984  0.94397  1.0000
  C   C14       1.0  0.43570  0.36982  0.55602  1.0000
  C   C15       1.0  0.43571  0.13017  0.05602  1.0000
  C   C16       1.0  0.56432  0.63016  0.44401  1.0000
  H   H13       1.0  0.65374  0.87230  0.06622  1.0000
  H   H14       1.0  0.34626  0.37228  0.43377  1.0000
  H   H15       1.0  0.34625  0.12771  0.93378  1.0000
  H   H16       1.0  0.65378  0.62770  0.56625  1.0000
  C   C17       1.0  0.56282  0.92525  0.82025  1.0000
  C   C18       1.0  0.43716  0.42523  0.67975  1.0000
  C   C19       1.0  0.43717  0.07476  0.17976  1.0000
  C   C20       1.0  0.56283  0.57475  0.32026  1.0000
  C   C21       1.0  0.66872  0.99078  0.84201  1.0000
  C   C22       1.0  0.33126  0.49076  0.65799  1.0000
  C   C23       1.0  0.33127  0.00924  0.15800  1.0000
  C   C24       1.0  0.66872  0.50922  0.34200  1.0000
  C   C25       1.0  0.78357  0.02468  0.97751  1.0000
  C   C26       1.0  0.21643  0.52466  0.52249  1.0000
  C   C27       1.0  0.21643  0.97534  0.02250  1.0000
  C   C28       1.0  0.78356  0.47532  0.47749  1.0000
  C   C29       1.0  0.85241  0.01050  0.15017  1.0000
  C   C30       1.0  0.14758  0.51048  0.34982  1.0000
  C   C31       1.0  0.14759  0.98951  0.84984  1.0000
  C   C32       1.0  0.85240  0.48949  0.65016  1.0000
  H   H17       1.0  0.81607  0.96012  0.20959  1.0000
  H   H18       1.0  0.18393  0.46010  0.29040  1.0000
  H   H19       1.0  0.18393  0.03990  0.79042  1.0000
  H   H20       1.0  0.81606  0.53987  0.70958  1.0000
  C   C33       1.0  0.96759  0.06105  0.24042  1.0000
  C   C34       1.0  0.03242  0.56104  0.25958  1.0000
  C   C35       1.0  0.03242  0.93896  0.75958  1.0000
  C   C36       1.0  0.96757  0.43894  0.74040  1.0000
  H   H21       1.0  0.02237  0.05194  0.37436  1.0000
  H   H22       1.0  0.97764  0.55192  0.12563  1.0000
  H   H23       1.0  0.97764  0.94808  0.62564  1.0000
  H   H24       1.0  0.02235  0.44805  0.87435  1.0000
  C   C37       1.0  0.01753  0.12520  0.16043  1.0000
  C   C38       1.0  0.98248  0.62519  0.33957  1.0000
  C   C39       1.0  0.98248  0.87481  0.83957  1.0000
  C   C40       1.0  0.01751  0.37479  0.66040  1.0000
  H   H25       1.0  0.11040  0.16434  0.23151  1.0000
  H   H26       1.0  0.88961  0.66433  0.26850  1.0000
  H   H27       1.0  0.88961  0.83567  0.76849  1.0000
  H   H28       1.0  0.11038  0.33565  0.73147  1.0000
  C   C41       1.0  0.95070  0.13877  0.99203  1.0000
  C   C42       1.0  0.04930  0.63876  0.50798  1.0000
  C   C43       1.0  0.04930  0.86124  0.00797  1.0000
  C   C44       1.0  0.95069  0.36122  0.49200  1.0000
  H   H29       1.0  0.98548  0.18537  0.92081  1.0000
  H   H30       1.0  0.01453  0.68535  0.57920  1.0000
  H   H31       1.0  0.01453  0.81464  0.07919  1.0000
  H   H32       1.0  0.98547  0.31462  0.42077  1.0000
  C   C45       1.0  0.73299  0.88095  0.42079  1.0000
  C   C46       1.0  0.26702  0.38094  0.07918  1.0000
  C   C47       1.0  0.26701  0.11905  0.57920  1.0000
  C   C48       1.0  0.73300  0.61904  0.92079  1.0000
