# Supplementary material for: Benchmarking Periodic Density Functional Theory Calculations for Spin-State Energies in Spin-Crossover Systems
Source: Inorg Chem. 2024 Jul 8;63(29):13338–45. doi: 10.1021/acs.inorgchem.4c01094 (PMC11270997; doi:10.1021/acs.inorgchem.4c01094)
Supplement: Supplementary file 3 — ic4c01094_si_003.zip [file ic4c01094_si_003.zip › PeriodicPBEMB/s7ls.cif]

data_image0
_chemical_formula_structural       Mn8C16H8C8H8C16H8C16H8C8H8C16H8C16H24C8H24C8H24C16H24C8H24C8H24C16H24C8H24C8H24C16H24C8H24C8H24
_chemical_formula_sum              "Mn8 C208 H336"
_cell_length_a       11.5239
_cell_length_b       12.1213
_cell_length_c       32.4913
_cell_angle_alpha    89.9984
_cell_angle_beta     89.9997
_cell_angle_gamma    89.9997

_space_group_name_H-M_alt    "P 1"
_space_group_IT_number       1

loop_
  _space_group_symop_operation_xyz
  'x, y, z'

loop_
  _atom_site_type_symbol
  _atom_site_label
  _atom_site_symmetry_multiplicity
  _atom_site_fract_x
  _atom_site_fract_y
  _atom_site_fract_z
  _atom_site_occupancy
  Mn  Mn1       1.0  0.25000  0.25000  0.04289  1.0000
  Mn  Mn2       1.0  0.75000  0.75000  0.45710  1.0000
  Mn  Mn3       1.0  0.75000  0.75000  0.95710  1.0000
  Mn  Mn4       1.0  0.25000  0.25000  0.54292  1.0000
  Mn  Mn5       1.0  0.25001  0.75000  0.18120  1.0000
  Mn  Mn6       1.0  0.75001  0.24999  0.31878  1.0000
  Mn  Mn7       1.0  0.74999  0.25000  0.81880  1.0000
  Mn  Mn8       1.0  0.24999  0.75001  0.68123  1.0000
  C   C1        1.0  0.09056  0.29747  0.07369  1.0000
  C   C2        1.0  0.40942  0.20254  0.07368  1.0000
  C   C3        1.0  0.90942  0.79747  0.42630  1.0000
  C   C4        1.0  0.59057  0.70253  0.42630  1.0000
  C   C5        1.0  0.90944  0.70253  0.92630  1.0000
  C   C6        1.0  0.59058  0.79746  0.92631  1.0000
  C   C7        1.0  0.09058  0.20253  0.57372  1.0000
  C   C8        1.0  0.40943  0.29747  0.57371  1.0000
  C   C9        1.0  0.07244  0.24815  0.03407  1.0000
  C   C10       1.0  0.42754  0.25186  0.03406  1.0000
  C   C11       1.0  0.92755  0.74814  0.46591  1.0000
  C   C12       1.0  0.57245  0.75186  0.46592  1.0000
  C   C13       1.0  0.92756  0.75185  0.96592  1.0000
  C   C14       1.0  0.57246  0.74814  0.96593  1.0000
  C   C15       1.0  0.07245  0.25186  0.53410  1.0000
  C   C16       1.0  0.42755  0.24814  0.53409  1.0000
  H   H1        1.0  0.02010  0.17559  0.02782  1.0000
  H   H2        1.0  0.47987  0.32442  0.02782  1.0000
  H   H3        1.0  0.97989  0.67558  0.47216  1.0000
  H   H4        1.0  0.52011  0.82442  0.47217  1.0000
  H   H5        1.0  0.97990  0.82441  0.97216  1.0000
  H   H6        1.0  0.52013  0.67558  0.97217  1.0000
  H   H7        1.0  0.02011  0.32442  0.52786  1.0000
  H   H8        1.0  0.47989  0.17558  0.52784  1.0000
  C   C17       1.0  0.12940  0.31525  0.00371  1.0000
  C   C18       1.0  0.37059  0.18476  0.00370  1.0000
  C   C19       1.0  0.87061  0.81524  0.49628  1.0000
  C   C20       1.0  0.62940  0.68476  0.49629  1.0000
  C   C21       1.0  0.87060  0.68475  0.99628  1.0000
  C   C22       1.0  0.62941  0.81524  0.99629  1.0000
  C   C23       1.0  0.12939  0.18476  0.50373  1.0000
  C   C24       1.0  0.37060  0.31524  0.50373  1.0000
  H   H9        1.0  0.12856  0.30108  0.97073  1.0000
  H   H10       1.0  0.37142  0.19893  0.97072  1.0000
  H   H11       1.0  0.87145  0.80106  0.52926  1.0000
  H   H12       1.0  0.62857  0.69894  0.52927  1.0000
  H   H13       1.0  0.87143  0.69892  0.02926  1.0000
  H   H14       1.0  0.62858  0.80106  0.02927  1.0000
  H   H15       1.0  0.12856  0.19894  0.47075  1.0000
  H   H16       1.0  0.37143  0.30106  0.47075  1.0000
  C   C25       1.0  0.18490  0.40568  0.02443  1.0000
  C   C26       1.0  0.31512  0.09431  0.02442  1.0000
  C   C27       1.0  0.81511  0.90568  0.47557  1.0000
  C   C28       1.0  0.68488  0.59431  0.47557  1.0000
  C   C29       1.0  0.81510  0.59432  0.97556  1.0000
  C   C30       1.0  0.68488  0.90569  0.97557  1.0000
  C   C31       1.0  0.18489  0.09432  0.52445  1.0000
  C   C32       1.0  0.31512  0.40568  0.52444  1.0000
  C   C33       1.0  0.15975  0.39313  0.06720  1.0000
  C   C34       1.0  0.34026  0.10686  0.06719  1.0000
  C   C35       1.0  0.84025  0.89314  0.43279  1.0000
  C   C36       1.0  0.65974  0.60687  0.43280  1.0000
  C   C37       1.0  0.84025  0.60687  0.93279  1.0000
  C   C38       1.0  0.65974  0.89314  0.93280  1.0000
  C   C39       1.0  0.15975  0.10687  0.56722  1.0000
  C   C40       1.0  0.34026  0.39313  0.56722  1.0000
  H   H17       1.0  0.19086  0.44680  0.09152  1.0000
  H   H18       1.0  0.30915  0.05318  0.09151  1.0000
  H   H19       1.0  0.80913  0.94682  0.40847  1.0000
  H   H20       1.0  0.69085  0.55318  0.40848  1.0000
  H   H21       1.0  0.80914  0.55320  0.90847  1.0000
  H   H22       1.0  0.69085  0.94682  0.90848  1.0000
  H   H23       1.0  0.19087  0.05318  0.59154  1.0000
  H   H24       1.0  0.30915  0.44682  0.59153  1.0000
  C   C41       1.0  0.09304  0.67314  0.16294  1.0000
  C   C42       1.0  0.40697  0.82685  0.16295  1.0000
  C   C43       1.0  0.90697  0.17314  0.33702  1.0000
  C   C44       1.0  0.59305  0.32686  0.33703  1.0000
  C   C45       1.0  0.90696  0.32686  0.83705  1.0000
  C   C46       1.0  0.59303  0.17315  0.83705  1.0000
  C   C47       1.0  0.09303  0.82686  0.66298  1.0000
  C   C48       1.0  0.40696  0.67315  0.66297  1.0000
  C   C49       1.0  0.19290  0.63022  0.14191  1.0000
  C   C50       1.0  0.30711  0.86979  0.14191  1.0000
  C   C51       1.0  0.80712  0.13020  0.35806  1.0000
  C   C52       1.0  0.69291  0.36978  0.35807  1.0000
  C   C53       1.0  0.80710  0.36977  0.85809  1.0000
  C   C54       1.0  0.69289  0.13021  0.85808  1.0000
  C   C55       1.0  0.19288  0.86979  0.64195  1.0000
  C   C56       1.0  0.30709  0.63023  0.64194  1.0000
  H   H25       1.0  0.20734  0.63358  0.10894  1.0000
  H   H26       1.0  0.29267  0.86644  0.10895  1.0000
  H   H27       1.0  0.79268  0.13355  0.39102  1.0000
  H   H28       1.0  0.70736  0.36643  0.39103  1.0000
  H   H29       1.0  0.79266  0.36641  0.89105  1.0000
  H   H30       1.0  0.70733  0.13356  0.89104  1.0000
  H   H31       1.0  0.20732  0.86645  0.60898  1.0000
  H   H32       1.0  0.29264  0.63358  0.60898  1.0000
  C   C57       1.0  0.26942  0.58244  0.17194  1.0000
  C   C58       1.0  0.23060  0.91757  0.17195  1.0000
  C   C59       1.0  0.73061  0.08242  0.32803  1.0000
  C   C60       1.0  0.76942  0.41755  0.32803  1.0000
  C   C61       1.0  0.73058  0.41756  0.82806  1.0000
  C   C62       1.0  0.76940  0.08244  0.82805  1.0000
  C   C63       1.0  0.26939  0.91758  0.67197  1.0000
  C   C64       1.0  0.23058  0.58245  0.67197  1.0000
  H   H33       1.0  0.35058  0.54049  0.16555  1.0000
  H   H34       1.0  0.14943  0.95951  0.16556  1.0000
  H   H35       1.0  0.64945  0.04047  0.33441  1.0000
  H   H36       1.0  0.85059  0.45950  0.33442  1.0000
  H   H37       1.0  0.64942  0.45951  0.83445  1.0000
  H   H38       1.0  0.85056  0.04049  0.83443  1.0000
  H   H39       1.0  0.35055  0.95953  0.66559  1.0000
  H   H40       1.0  0.14941  0.54050  0.66559  1.0000
  C   C65       1.0  0.21684  0.59447  0.21168  1.0000
  C   C66       1.0  0.28317  0.90552  0.21169  1.0000
  C   C67       1.0  0.78318  0.09446  0.28829  1.0000
  C   C68       1.0  0.71684  0.40550  0.28829  1.0000
  C   C69       1.0  0.78316  0.40553  0.78832  1.0000
  C   C70       1.0  0.71683  0.09448  0.78831  1.0000
  C   C71       1.0  0.21682  0.90554  0.71172  1.0000
  C   C72       1.0  0.28316  0.59449  0.71172  1.0000
  C   C73       1.0  0.10953  0.65017  0.20562  1.0000
  C   C74       1.0  0.39048  0.84982  0.20562  1.0000
  C   C75       1.0  0.89048  0.15017  0.29435  1.0000
  C   C76       1.0  0.60953  0.34982  0.29436  1.0000
  C   C77       1.0  0.89047  0.34983  0.79438  1.0000
  C   C78       1.0  0.60952  0.15018  0.79437  1.0000
  C   C79       1.0  0.10952  0.84983  0.70566  1.0000
  C   C80       1.0  0.39047  0.65018  0.70565  1.0000
  H   H41       1.0  0.05018  0.67392  0.22996  1.0000
  H   H42       1.0  0.44983  0.82605  0.22997  1.0000
  H   H43       1.0  0.94983  0.17393  0.27000  1.0000
  H   H44       1.0  0.55017  0.32606  0.27002  1.0000
  H   H45       1.0  0.94982  0.32608  0.77003  1.0000
  H   H46       1.0  0.55017  0.17395  0.77003  1.0000
  H   H47       1.0  0.05017  0.82607  0.73000  1.0000
  H   H48       1.0  0.44983  0.67394  0.72999  1.0000
  C   C81       1.0  0.03517  0.26120  0.11386  1.0000
  C   C82       1.0  0.46483  0.23878  0.11385  1.0000
  C   C83       1.0  0.96481  0.76123  0.38612  1.0000
  C   C84       1.0  0.53517  0.73879  0.38613  1.0000
  C   C85       1.0  0.96483  0.73880  0.88613  1.0000
  C   C86       1.0  0.53517  0.76121  0.88614  1.0000
  C   C87       1.0  0.03519  0.23878  0.61389  1.0000
  C   C88       1.0  0.46483  0.26121  0.61388  1.0000
  C   C89       1.0  0.08842  0.32238  0.15063  1.0000
  C   C90       1.0  0.41159  0.17759  0.15062  1.0000
  C   C91       1.0  0.91156  0.82242  0.34935  1.0000
  C   C92       1.0  0.58841  0.67761  0.34936  1.0000
  C   C93       1.0  0.91158  0.67762  0.84936  1.0000
  C   C94       1.0  0.58841  0.82240  0.84936  1.0000
  C   C95       1.0  0.08844  0.17758  0.65066  1.0000
  C   C96       1.0  0.41159  0.32239  0.65065  1.0000
  H   H49       1.0  0.18239  0.30870  0.15244  1.0000
  H   H50       1.0  0.31762  0.19130  0.15244  1.0000
  H   H51       1.0  0.81759  0.80872  0.34754  1.0000
  H   H52       1.0  0.68238  0.69130  0.34755  1.0000
  H   H53       1.0  0.81761  0.69130  0.84755  1.0000
  H   H54       1.0  0.68238  0.80870  0.84755  1.0000
  H   H55       1.0  0.18241  0.19129  0.65247  1.0000
  H   H56       1.0  0.31762  0.30870  0.65246  1.0000
  H   H57       1.0  0.04946  0.29268  0.17943  1.0000
  H   H58       1.0  0.45057  0.20728  0.17942  1.0000
  H   H59       1.0  0.95053  0.79273  0.32056  1.0000
  H   H60       1.0  0.54944  0.70731  0.32057  1.0000
  H   H61       1.0  0.95054  0.70732  0.82056  1.0000
  H   H62       1.0  0.54943  0.79272  0.82057  1.0000
  H   H63       1.0  0.04946  0.20727  0.67946  1.0000
  H   H64       1.0  0.45057  0.29269  0.67945  1.0000
  H   H65       1.0  0.07364  0.41173  0.14895  1.0000
  H   H66       1.0  0.42634  0.08825  0.14893  1.0000
  H   H67       1.0  0.92632  0.91176  0.35104  1.0000
  H   H68       1.0  0.57365  0.58827  0.35105  1.0000
  H   H69       1.0  0.92636  0.58828  0.85104  1.0000
  H   H70       1.0  0.57366  0.91175  0.85106  1.0000
  H   H71       1.0  0.07368  0.08824  0.64897  1.0000
  H   H72       1.0  0.42636  0.41173  0.64896  1.0000
  C   C97       1.0  0.90453  0.28856  0.11164  1.0000
  C   C98       1.0  0.59547  0.21142  0.11163  1.0000
  C   C99       1.0  0.09545  0.78860  0.38834  1.0000
  C   C100      1.0  0.40453  0.71143  0.38835  1.0000
  C   C101      1.0  0.09548  0.71144  0.88834  1.0000
  C   C102      1.0  0.40453  0.78858  0.88836  1.0000
  C   C103      1.0  0.90454  0.21141  0.61167  1.0000
  C   C104      1.0  0.59548  0.28857  0.61166  1.0000
  H   H73       1.0  0.89034  0.37695  0.10632  1.0000
  H   H74       1.0  0.60964  0.12303  0.10630  1.0000
  H   H75       1.0  0.10963  0.87698  0.39367  1.0000
  H   H76       1.0  0.39035  0.62304  0.39368  1.0000
  H   H77       1.0  0.10966  0.62305  0.89367  1.0000
  H   H78       1.0  0.39036  0.87697  0.89369  1.0000
  H   H79       1.0  0.89037  0.12302  0.60634  1.0000
  H   H80       1.0  0.60965  0.37696  0.60633  1.0000
  H   H81       1.0  0.86146  0.26574  0.14059  1.0000
  H   H82       1.0  0.63855  0.23421  0.14058  1.0000
  H   H83       1.0  0.13852  0.76580  0.35939  1.0000
  H   H84       1.0  0.36144  0.73425  0.35941  1.0000
  H   H85       1.0  0.13855  0.73426  0.85940  1.0000
  H   H86       1.0  0.36144  0.76579  0.85941  1.0000
  H   H87       1.0  0.86147  0.23420  0.64062  1.0000
  H   H88       1.0  0.63856  0.26575  0.64060  1.0000
  H   H89       1.0  0.86233  0.24306  0.08656  1.0000
  H   H90       1.0  0.63765  0.25693  0.08654  1.0000
  H   H91       1.0  0.13765  0.74307  0.41342  1.0000
  H   H92       1.0  0.36234  0.75693  0.41344  1.0000
  H   H93       1.0  0.13767  0.75694  0.91343  1.0000
  H   H94       1.0  0.36235  0.74306  0.91344  1.0000
  H   H95       1.0  0.86234  0.25693  0.58659  1.0000
  H   H96       1.0  0.63766  0.24306  0.58657  1.0000
  C   C105      1.0  0.04908  0.13637  0.12026  1.0000
  C   C106      1.0  0.45093  0.36361  0.12026  1.0000
  C   C107      1.0  0.95092  0.63640  0.37971  1.0000
  C   C108      1.0  0.54908  0.86362  0.37973  1.0000
  C   C109      1.0  0.95092  0.86363  0.87973  1.0000
  C   C110      1.0  0.54907  0.63639  0.87973  1.0000
  C   C111      1.0  0.04908  0.36360  0.62030  1.0000
  C   C112      1.0  0.45093  0.13638  0.62028  1.0000
  H   H97       1.0  0.01051  0.08917  0.09489  1.0000
  H   H98       1.0  0.48949  0.41083  0.09489  1.0000
  H   H99       1.0  0.98950  0.58918  0.40508  1.0000
  H   H100      1.0  0.51052  0.91083  0.40510  1.0000
  H   H101      1.0  0.98949  0.91083  0.90509  1.0000
  H   H102      1.0  0.51051  0.58917  0.90509  1.0000
  H   H103      1.0  0.01050  0.41082  0.59494  1.0000
  H   H104      1.0  0.48948  0.08917  0.59491  1.0000
  H   H105      1.0  0.00557  0.11089  0.14884  1.0000
  H   H106      1.0  0.49447  0.38908  0.14884  1.0000
  H   H107      1.0  0.99444  0.61093  0.35113  1.0000
  H   H108      1.0  0.50553  0.88911  0.35115  1.0000
  H   H109      1.0  0.99443  0.88911  0.85115  1.0000
  H   H110      1.0  0.50553  0.61092  0.85115  1.0000
  H   H111      1.0  0.00556  0.38907  0.64888  1.0000
  H   H112      1.0  0.49447  0.11089  0.64886  1.0000
  H   H113      1.0  0.14112  0.11413  0.12219  1.0000
  H   H114      1.0  0.35890  0.38587  0.12220  1.0000
  H   H115      1.0  0.85889  0.61414  0.37778  1.0000
  H   H116      1.0  0.64111  0.88587  0.37779  1.0000
  H   H117      1.0  0.85888  0.88587  0.87780  1.0000
  H   H118      1.0  0.64110  0.61413  0.87779  1.0000
  H   H119      1.0  0.14111  0.38586  0.62223  1.0000
  H   H120      1.0  0.35889  0.11413  0.62222  1.0000
  C   C113      1.0  0.24442  0.50315  0.00411  1.0000
  C   C114      1.0  0.25558  0.99685  0.00410  1.0000
  C   C115      1.0  0.75558  0.00314  0.49589  1.0000
  C   C116      1.0  0.74442  0.49685  0.49589  1.0000
  C   C117      1.0  0.75557  0.49685  0.99588  1.0000
  C   C118      1.0  0.74442  0.00315  0.99589  1.0000
  C   C119      1.0  0.24442  0.99686  0.50413  1.0000
  C   C120      1.0  0.25558  0.50314  0.50412  1.0000
  C   C121      1.0  0.15062  0.59108  0.99601  1.0000
  C   C122      1.0  0.34937  0.90892  0.99599  1.0000
  C   C123      1.0  0.84937  0.09107  0.50400  1.0000
  C   C124      1.0  0.65062  0.40893  0.50400  1.0000
  C   C125      1.0  0.84937  0.40892  0.00398  1.0000
  C   C126      1.0  0.65063  0.09107  0.00400  1.0000
  C   C127      1.0  0.15063  0.90893  0.49601  1.0000
  C   C128      1.0  0.34938  0.59106  0.49601  1.0000
  H   H121      1.0  0.08172  0.55941  0.97595  1.0000
  H   H122      1.0  0.41826  0.94059  0.97593  1.0000
  H   H123      1.0  0.91827  0.05939  0.52405  1.0000
  H   H124      1.0  0.58174  0.44061  0.52406  1.0000
  H   H125      1.0  0.91828  0.44059  0.02404  1.0000
  H   H126      1.0  0.58174  0.05940  0.02406  1.0000
  H   H127      1.0  0.08173  0.94061  0.47596  1.0000
  H   H128      1.0  0.41826  0.55938  0.47595  1.0000
  H   H129      1.0  0.18860  0.66415  0.98118  1.0000
  H   H130      1.0  0.31138  0.83587  0.98115  1.0000
  H   H131      1.0  0.81139  0.16412  0.51884  1.0000
  H   H132      1.0  0.68860  0.33587  0.51883  1.0000
  H   H133      1.0  0.81140  0.33585  0.01881  1.0000
  H   H134      1.0  0.68863  0.16413  0.01884  1.0000
  H   H135      1.0  0.18862  0.83588  0.48117  1.0000
  H   H136      1.0  0.31139  0.66413  0.48118  1.0000
  H   H137      1.0  0.10972  0.61758  0.02489  1.0000
  H   H138      1.0  0.39029  0.88240  0.02486  1.0000
  H   H139      1.0  0.89028  0.11760  0.47513  1.0000
  H   H140      1.0  0.60969  0.38243  0.47513  1.0000
  H   H141      1.0  0.89028  0.38242  0.97510  1.0000
  H   H142      1.0  0.60971  0.11759  0.97513  1.0000
  H   H143      1.0  0.10972  0.88240  0.52488  1.0000
  H   H144      1.0  0.39031  0.61757  0.52488  1.0000
  C   C129      1.0  0.33828  0.55274  0.03189  1.0000
  C   C130      1.0  0.16174  0.94726  0.03188  1.0000
  C   C131      1.0  0.66173  0.05275  0.46811  1.0000
  C   C132      1.0  0.83826  0.44725  0.46811  1.0000
  C   C133      1.0  0.66172  0.44726  0.96810  1.0000
  C   C134      1.0  0.83826  0.05274  0.96810  1.0000
  C   C135      1.0  0.33827  0.94726  0.53191  1.0000
  C   C136      1.0  0.16174  0.55274  0.53191  1.0000
  H   H145      1.0  0.30300  0.57761  0.06177  1.0000
  H   H146      1.0  0.19704  0.92236  0.06176  1.0000
  H   H147      1.0  0.69703  0.07766  0.43823  1.0000
  H   H148      1.0  0.80295  0.42235  0.43823  1.0000
  H   H149      1.0  0.69701  0.42239  0.93821  1.0000
  H   H150      1.0  0.80295  0.07764  0.93823  1.0000
  H   H151      1.0  0.30297  0.92234  0.56178  1.0000
  H   H152      1.0  0.19705  0.57765  0.56178  1.0000
  H   H153      1.0  0.37535  0.62685  0.01754  1.0000
  H   H154      1.0  0.12464  0.87317  0.01753  1.0000
  H   H155      1.0  0.62464  0.12683  0.48246  1.0000
  H   H156      1.0  0.87536  0.37316  0.48246  1.0000
  H   H157      1.0  0.62465  0.37315  0.98244  1.0000
  H   H158      1.0  0.87537  0.12683  0.98245  1.0000
  H   H159      1.0  0.37537  0.87317  0.51755  1.0000
  H   H160      1.0  0.12464  0.62683  0.51756  1.0000
  H   H161      1.0  0.40849  0.49371  0.03756  1.0000
  H   H162      1.0  0.09154  0.00630  0.03757  1.0000
  H   H163      1.0  0.59153  0.99371  0.46242  1.0000
  H   H164      1.0  0.90845  0.50629  0.46241  1.0000
  H   H165      1.0  0.59151  0.50629  0.96242  1.0000
  H   H166      1.0  0.90845  0.99369  0.96241  1.0000
  H   H167      1.0  0.40846  0.00629  0.53760  1.0000
  H   H168      1.0  0.09155  0.49370  0.53760  1.0000
  C   C137      1.0  0.30021  0.47005  0.96305  1.0000
  C   C138      1.0  0.19977  0.02999  0.96304  1.0000
  C   C139      1.0  0.69978  0.97000  0.53695  1.0000
  C   C140      1.0  0.80023  0.52998  0.53695  1.0000
  C   C141      1.0  0.69978  0.52996  0.03694  1.0000
  C   C142      1.0  0.80024  0.97001  0.03694  1.0000
  C   C143      1.0  0.30023  0.03000  0.46307  1.0000
  C   C144      1.0  0.19977  0.47001  0.46307  1.0000
  H   H169      1.0  0.36749  0.40734  0.96774  1.0000
  H   H170      1.0  0.13249  0.09269  0.96775  1.0000
  H   H171      1.0  0.63250  0.90730  0.53224  1.0000
  H   H172      1.0  0.86751  0.59269  0.53224  1.0000
  H   H173      1.0  0.63250  0.59266  0.03224  1.0000
  H   H174      1.0  0.86752  0.90731  0.03224  1.0000
  H   H175      1.0  0.36751  0.09270  0.46777  1.0000
  H   H176      1.0  0.13248  0.40731  0.46777  1.0000
  H   H177      1.0  0.34057  0.54239  0.94850  1.0000
  H   H178      1.0  0.15940  0.95765  0.94849  1.0000
  H   H179      1.0  0.65942  0.04234  0.55150  1.0000
  H   H180      1.0  0.84059  0.45765  0.55150  1.0000
  H   H181      1.0  0.65943  0.45762  0.05149  1.0000
  H   H182      1.0  0.84060  0.04234  0.05150  1.0000
  H   H183      1.0  0.34059  0.95767  0.44851  1.0000
  H   H184      1.0  0.15941  0.54235  0.44851  1.0000
  H   H185      1.0  0.23587  0.43736  0.94137  1.0000
  H   H186      1.0  0.26410  0.06269  0.94137  1.0000
  H   H187      1.0  0.76412  0.93729  0.55862  1.0000
  H   H188      1.0  0.73589  0.56269  0.55862  1.0000
  H   H189      1.0  0.76412  0.56265  0.05861  1.0000
  H   H190      1.0  0.73591  0.93731  0.05862  1.0000
  H   H191      1.0  0.23590  0.06271  0.44140  1.0000
  H   H192      1.0  0.26410  0.43730  0.44139  1.0000
  C   C145      1.0  0.98538  0.72013  0.14267  1.0000
  C   C146      1.0  0.51463  0.77988  0.14268  1.0000
  C   C147      1.0  0.01464  0.22012  0.35730  1.0000
  C   C148      1.0  0.48539  0.27987  0.35731  1.0000
  C   C149      1.0  0.01462  0.27987  0.85732  1.0000
  C   C150      1.0  0.48536  0.22012  0.85732  1.0000
  C   C151      1.0  0.98536  0.77988  0.64271  1.0000
  C   C152      1.0  0.51461  0.72013  0.64270  1.0000
  C   C153      1.0  0.91812  0.79427  0.17246  1.0000
  C   C154      1.0  0.58191  0.70573  0.17246  1.0000
  C   C155      1.0  0.08190  0.29427  0.32751  1.0000
  C   C156      1.0  0.41812  0.20573  0.32753  1.0000
  C   C157      1.0  0.08188  0.20573  0.82754  1.0000
  C   C158      1.0  0.41809  0.29427  0.82754  1.0000
  C   C159      1.0  0.91810  0.70573  0.67249  1.0000
  C   C160      1.0  0.58188  0.79428  0.67248  1.0000
  H   H193      1.0  0.88996  0.74931  0.19998  1.0000
  H   H194      1.0  0.61007  0.75068  0.19999  1.0000
  H   H195      1.0  0.11005  0.24932  0.29998  1.0000
  H   H196      1.0  0.38994  0.25069  0.30000  1.0000
  H   H197      1.0  0.11004  0.25069  0.80001  1.0000
  H   H198      1.0  0.38994  0.24932  0.80001  1.0000
  H   H199      1.0  0.88996  0.75068  0.70003  1.0000
  H   H200      1.0  0.61006  0.74932  0.70000  1.0000
  H   H201      1.0  0.84017  0.82736  0.15747  1.0000
  H   H202      1.0  0.65986  0.67266  0.15747  1.0000
  H   H203      1.0  0.15986  0.32733  0.34250  1.0000
  H   H204      1.0  0.34018  0.17263  0.34252  1.0000
  H   H205      1.0  0.15983  0.17264  0.84252  1.0000
  H   H206      1.0  0.34014  0.32735  0.84252  1.0000
  H   H207      1.0  0.84014  0.67266  0.65751  1.0000
  H   H208      1.0  0.65982  0.82737  0.65749  1.0000
  H   H209      1.0  0.97184  0.86385  0.18250  1.0000
  H   H210      1.0  0.52820  0.63613  0.18250  1.0000
  H   H211      1.0  0.02819  0.36387  0.31748  1.0000
  H   H212      1.0  0.47185  0.13615  0.31748  1.0000
  H   H213      1.0  0.02815  0.13615  0.81749  1.0000
  H   H214      1.0  0.47181  0.36387  0.81750  1.0000
  H   H215      1.0  0.97181  0.63613  0.68253  1.0000
  H   H216      1.0  0.52815  0.86386  0.68253  1.0000
  C   C161      1.0  0.01607  0.78724  0.10418  1.0000
  C   C162      1.0  0.48395  0.71277  0.10418  1.0000
  C   C163      1.0  0.98396  0.28721  0.39579  1.0000
  C   C164      1.0  0.51610  0.21275  0.39580  1.0000
  C   C165      1.0  0.98393  0.21275  0.89581  1.0000
  C   C166      1.0  0.51605  0.28723  0.89581  1.0000
  C   C167      1.0  0.01604  0.71278  0.60421  1.0000
  C   C168      1.0  0.48391  0.78725  0.60421  1.0000
  H   H217      1.0  0.06964  0.85873  0.11211  1.0000
  H   H218      1.0  0.43039  0.64127  0.11211  1.0000
  H   H219      1.0  0.93039  0.35871  0.38787  1.0000
  H   H220      1.0  0.56966  0.14126  0.38787  1.0000
  H   H221      1.0  0.93036  0.14126  0.88788  1.0000
  H   H222      1.0  0.56961  0.35873  0.88788  1.0000
  H   H223      1.0  0.06961  0.64128  0.61214  1.0000
  H   H224      1.0  0.43034  0.85874  0.61214  1.0000
  H   H225      1.0  0.93656  0.81766  0.08940  1.0000
  H   H226      1.0  0.56346  0.68237  0.08940  1.0000
  H   H227      1.0  0.06347  0.31762  0.41058  1.0000
  H   H228      1.0  0.43660  0.18234  0.41059  1.0000
  H   H229      1.0  0.06344  0.18233  0.91060  1.0000
  H   H230      1.0  0.43654  0.31763  0.91060  1.0000
  H   H231      1.0  0.93653  0.68238  0.58943  1.0000
  H   H232      1.0  0.56341  0.81766  0.58942  1.0000
  H   H233      1.0  0.06338  0.73779  0.08140  1.0000
  H   H234      1.0  0.43662  0.76223  0.08141  1.0000
  H   H235      1.0  0.93665  0.23775  0.41857  1.0000
  H   H236      1.0  0.56343  0.26221  0.41858  1.0000
  H   H237      1.0  0.93662  0.26221  0.91859  1.0000
  H   H238      1.0  0.56337  0.23778  0.91859  1.0000
  H   H239      1.0  0.06335  0.76225  0.58144  1.0000
  H   H240      1.0  0.43658  0.73780  0.58143  1.0000
  C   C169      1.0  0.90811  0.62223  0.12965  1.0000
  C   C170      1.0  0.59190  0.87778  0.12966  1.0000
  C   C171      1.0  0.09190  0.12221  0.37031  1.0000
  C   C172      1.0  0.40812  0.37777  0.37033  1.0000
  C   C173      1.0  0.09189  0.37777  0.87034  1.0000
  C   C174      1.0  0.40810  0.12222  0.87033  1.0000
  C   C175      1.0  0.90809  0.87779  0.62970  1.0000
  C   C176      1.0  0.59188  0.62224  0.62967  1.0000
  H   H241      1.0  0.95343  0.56916  0.10745  1.0000
  H   H242      1.0  0.54657  0.93087  0.10746  1.0000
  H   H243      1.0  0.04658  0.06912  0.39250  1.0000
  H   H244      1.0  0.45345  0.43084  0.39253  1.0000
  H   H245      1.0  0.04657  0.43084  0.89254  1.0000
  H   H246      1.0  0.45343  0.06914  0.89253  1.0000
  H   H247      1.0  0.95342  0.93088  0.60750  1.0000
  H   H248      1.0  0.54655  0.56916  0.60748  1.0000
  H   H249      1.0  0.82794  0.65234  0.11515  1.0000
  H   H250      1.0  0.67206  0.84767  0.11515  1.0000
  H   H251      1.0  0.17207  0.15231  0.38481  1.0000
  H   H252      1.0  0.32796  0.34765  0.38484  1.0000
  H   H253      1.0  0.17206  0.34765  0.88484  1.0000
  H   H254      1.0  0.32794  0.15233  0.88484  1.0000
  H   H255      1.0  0.82792  0.84769  0.61520  1.0000
  H   H256      1.0  0.67204  0.65236  0.61517  1.0000
  H   H257      1.0  0.88391  0.57132  0.15625  1.0000
  H   H258      1.0  0.61611  0.92868  0.15626  1.0000
  H   H259      1.0  0.11610  0.07132  0.34370  1.0000
  H   H260      1.0  0.38390  0.42867  0.34373  1.0000
  H   H261      1.0  0.11609  0.42867  0.84374  1.0000
  H   H262      1.0  0.38389  0.07133  0.84373  1.0000
  H   H263      1.0  0.88389  0.92868  0.65631  1.0000
  H   H264      1.0  0.61610  0.57134  0.65627  1.0000
  C   C177      1.0  0.26182  0.54439  0.25134  1.0000
  C   C178      1.0  0.23821  0.95559  0.25135  1.0000
  C   C179      1.0  0.73820  0.04439  0.24863  1.0000
  C   C180      1.0  0.76180  0.45559  0.24863  1.0000
  C   C181      1.0  0.73818  0.45562  0.74866  1.0000
  C   C182      1.0  0.76179  0.04440  0.74865  1.0000
  C   C183      1.0  0.26180  0.95561  0.75138  1.0000
  C   C184      1.0  0.23820  0.54440  0.75137  1.0000
  C   C185      1.0  0.19250  0.58594  0.28855  1.0000
  C   C186      1.0  0.30752  0.91403  0.28856  1.0000
  C   C187      1.0  0.80750  0.08596  0.21142  1.0000
  C   C188      1.0  0.69247  0.41405  0.21142  1.0000
  C   C189      1.0  0.80749  0.41407  0.71145  1.0000
  C   C190      1.0  0.69248  0.08596  0.71144  1.0000
  C   C191      1.0  0.19250  0.91404  0.78859  1.0000
  C   C192      1.0  0.30752  0.58595  0.78858  1.0000
  H   H265      1.0  0.19655  0.67622  0.29088  1.0000
  H   H266      1.0  0.30347  0.82374  0.29089  1.0000
  H   H267      1.0  0.80345  0.17625  0.20909  1.0000
  H   H268      1.0  0.69653  0.32376  0.20909  1.0000
  H   H269      1.0  0.80344  0.32378  0.70912  1.0000
  H   H270      1.0  0.69654  0.17625  0.70911  1.0000
  H   H271      1.0  0.19656  0.82376  0.79091  1.0000
  H   H272      1.0  0.30347  0.67623  0.79092  1.0000
  H   H273      1.0  0.22747  0.55108  0.31717  1.0000
  H   H274      1.0  0.27257  0.94889  0.31718  1.0000
  H   H275      1.0  0.77253  0.05111  0.18279  1.0000
  H   H276      1.0  0.72742  0.44892  0.18280  1.0000
  H   H277      1.0  0.77253  0.44892  0.68282  1.0000
  H   H278      1.0  0.72744  0.05111  0.68281  1.0000
  H   H279      1.0  0.22747  0.94889  0.81721  1.0000
  H   H280      1.0  0.27258  0.55108  0.81721  1.0000
  H   H281      1.0  0.10086  0.56185  0.28645  1.0000
  H   H282      1.0  0.39917  0.93811  0.28646  1.0000
  H   H283      1.0  0.89915  0.06188  0.21351  1.0000
  H   H284      1.0  0.60082  0.43812  0.21353  1.0000
  H   H285      1.0  0.89914  0.43815  0.71355  1.0000
  H   H286      1.0  0.60083  0.06189  0.71354  1.0000
  H   H287      1.0  0.10085  0.93813  0.78649  1.0000
  H   H288      1.0  0.39917  0.56187  0.78648  1.0000
  C   C193      1.0  0.39079  0.57101  0.25770  1.0000
  C   C194      1.0  0.10923  0.92898  0.25772  1.0000
  C   C195      1.0  0.60922  0.07101  0.24227  1.0000
  C   C196      1.0  0.89077  0.42897  0.24226  1.0000
  C   C197      1.0  0.60921  0.42899  0.74230  1.0000
  C   C198      1.0  0.89077  0.07102  0.74228  1.0000
  C   C199      1.0  0.39078  0.92899  0.75773  1.0000
  C   C200      1.0  0.10923  0.57102  0.75774  1.0000
  H   H289      1.0  0.44309  0.54185  0.23167  1.0000
  H   H290      1.0  0.05692  0.95818  0.23170  1.0000
  H   H291      1.0  0.55693  0.04182  0.26829  1.0000
  H   H292      1.0  0.94309  0.45813  0.26828  1.0000
  H   H293      1.0  0.55691  0.45816  0.76832  1.0000
  H   H294      1.0  0.94308  0.04182  0.76830  1.0000
  H   H295      1.0  0.44307  0.95819  0.73171  1.0000
  H   H296      1.0  0.05691  0.54186  0.73172  1.0000
  H   H297      1.0  0.42405  0.53087  0.28561  1.0000
  H   H298      1.0  0.07599  0.96910  0.28563  1.0000
  H   H299      1.0  0.57597  0.03089  0.21435  1.0000
  H   H300      1.0  0.92401  0.46912  0.21434  1.0000
  H   H301      1.0  0.57594  0.46914  0.71438  1.0000
  H   H302      1.0  0.92401  0.03090  0.71436  1.0000
  H   H303      1.0  0.42404  0.96911  0.78565  1.0000
  H   H304      1.0  0.07598  0.53088  0.78566  1.0000
  H   H305      1.0  0.40417  0.66027  0.26050  1.0000
  H   H306      1.0  0.09584  0.83972  0.26050  1.0000
  H   H307      1.0  0.59583  0.16028  0.23949  1.0000
  H   H308      1.0  0.90415  0.33971  0.23946  1.0000
  H   H309      1.0  0.59583  0.33973  0.73950  1.0000
  H   H310      1.0  0.90416  0.16028  0.73950  1.0000
  H   H311      1.0  0.40417  0.83973  0.76052  1.0000
  H   H312      1.0  0.09584  0.66029  0.76054  1.0000
  C   C201      1.0  0.24733  0.41819  0.24769  1.0000
  C   C202      1.0  0.25271  0.08179  0.24771  1.0000
  C   C203      1.0  0.75270  0.91820  0.25227  1.0000
  C   C204      1.0  0.74731  0.58179  0.25228  1.0000
  C   C205      1.0  0.75267  0.58181  0.75231  1.0000
  C   C206      1.0  0.74730  0.91821  0.75229  1.0000
  C   C207      1.0  0.24731  0.08181  0.74773  1.0000
  C   C208      1.0  0.25268  0.41821  0.74772  1.0000
  H   H313      1.0  0.15629  0.39607  0.24226  1.0000
  H   H314      1.0  0.34375  0.10391  0.24227  1.0000
  H   H315      1.0  0.84374  0.89607  0.25770  1.0000
  H   H316      1.0  0.65627  0.60391  0.25772  1.0000
  H   H317      1.0  0.84371  0.60394  0.75774  1.0000
  H   H318      1.0  0.65625  0.89609  0.75773  1.0000
  H   H319      1.0  0.15626  0.10393  0.74231  1.0000
  H   H320      1.0  0.34372  0.39608  0.74228  1.0000
  H   H321      1.0  0.27582  0.37754  0.27613  1.0000
  H   H322      1.0  0.22424  0.12244  0.27615  1.0000
  H   H323      1.0  0.72421  0.87756  0.22382  1.0000
  H   H324      1.0  0.77578  0.62244  0.22384  1.0000
  H   H325      1.0  0.72418  0.62247  0.72387  1.0000
  H   H326      1.0  0.77576  0.87756  0.72385  1.0000
  H   H327      1.0  0.27580  0.12245  0.77618  1.0000
  H   H328      1.0  0.22422  0.37755  0.77617  1.0000
  H   H329      1.0  0.29886  0.38551  0.22200  1.0000
  H   H330      1.0  0.20116  0.11449  0.22202  1.0000
  H   H331      1.0  0.70117  0.88550  0.27795  1.0000
  H   H332      1.0  0.79886  0.61447  0.27796  1.0000
  H   H333      1.0  0.70114  0.61449  0.77800  1.0000
  H   H334      1.0  0.79884  0.88551  0.77797  1.0000
  H   H335      1.0  0.29883  0.11451  0.72205  1.0000
  H   H336      1.0  0.20113  0.38553  0.72204  1.0000
