# Supplementary material for: Benchmarking Periodic Density Functional Theory Calculations for Spin-State Energies in Spin-Crossover Systems
Source: Inorg Chem. 2024 Jul 8;63(29):13338–45. doi: 10.1021/acs.inorgchem.4c01094 (PMC11270997; doi:10.1021/acs.inorgchem.4c01094)
Supplement: Supplementary file 3 — ic4c01094_si_003.zip [file ic4c01094_si_003.zip › PeriodicPBEMB/s17ls.cif]

data_image0
_chemical_formula_structural       Co4O16H8O8N16C24H8C8H8C8H8C24H8C8H16C8H8C8H8C8H8C8H8C8H8
_chemical_formula_sum              "Co4 O24 H96 N16 C112"
_cell_length_a       16.6087
_cell_length_b       9.80226
_cell_length_c       15.3009
_cell_angle_alpha    89.9998
_cell_angle_beta     98.3159
_cell_angle_gamma    90

_space_group_name_H-M_alt    "P 1"
_space_group_IT_number       1

loop_
  _space_group_symop_operation_xyz
  'x, y, z'

loop_
  _atom_site_type_symbol
  _atom_site_label
  _atom_site_symmetry_multiplicity
  _atom_site_fract_x
  _atom_site_fract_y
  _atom_site_fract_z
  _atom_site_occupancy
  Co  Co1       1.0  0.00001  0.11141  0.25000  1.0000
  Co  Co2       1.0  0.50000  0.61139  0.25000  1.0000
  Co  Co3       1.0  0.99999  0.88859  0.75000  1.0000
  Co  Co4       1.0  0.50000  0.38861  0.75000  1.0000
  O   O1        1.0  0.96633  0.25389  0.16447  1.0000
  O   O2        1.0  0.03368  0.25389  0.33553  1.0000
  O   O3        1.0  0.46633  0.75387  0.16446  1.0000
  O   O4        1.0  0.53368  0.75387  0.33553  1.0000
  O   O5        1.0  0.03367  0.74611  0.83553  1.0000
  O   O6        1.0  0.96632  0.74611  0.66447  1.0000
  O   O7        1.0  0.53367  0.24613  0.83554  1.0000
  O   O8        1.0  0.46632  0.24613  0.66447  1.0000
  O   O9        1.0  0.96490  0.50702  0.14690  1.0000
  O   O10       1.0  0.03510  0.50702  0.35310  1.0000
  O   O11       1.0  0.46490  0.00700  0.14689  1.0000
  O   O12       1.0  0.53509  0.00700  0.35310  1.0000
  O   O13       1.0  0.03511  0.49298  0.85309  1.0000
  O   O14       1.0  0.96489  0.49298  0.64691  1.0000
  O   O15       1.0  0.53512  0.99300  0.85310  1.0000
  O   O16       1.0  0.46489  0.99300  0.64690  1.0000
  H   H1        1.0  0.97300  0.40947  0.16983  1.0000
  H   H2        1.0  0.02701  0.40946  0.33017  1.0000
  H   H3        1.0  0.47300  0.90944  0.16982  1.0000
  H   H4        1.0  0.52700  0.90945  0.33017  1.0000
  H   H5        1.0  0.02701  0.59053  0.83017  1.0000
  H   H6        1.0  0.97299  0.59054  0.66983  1.0000
  H   H7        1.0  0.52701  0.09056  0.83018  1.0000
  H   H8        1.0  0.47299  0.09055  0.66983  1.0000
  O   O17       1.0  0.90300  0.60107  0.02243  1.0000
  O   O18       1.0  0.09700  0.60107  0.47758  1.0000
  O   O19       1.0  0.40300  0.10104  0.02242  1.0000
  O   O20       1.0  0.59699  0.10105  0.47758  1.0000
  O   O21       1.0  0.09701  0.39893  0.97757  1.0000
  O   O22       1.0  0.90299  0.39893  0.52243  1.0000
  O   O23       1.0  0.59701  0.89896  0.97758  1.0000
  O   O24       1.0  0.40300  0.89895  0.52242  1.0000
  N   N1        1.0  0.97160  0.97318  0.16838  1.0000
  N   N2        1.0  0.02841  0.97318  0.33161  1.0000
  N   N3        1.0  0.47159  0.47316  0.16838  1.0000
  N   N4        1.0  0.52841  0.47316  0.33161  1.0000
  N   N5        1.0  0.02840  0.02682  0.83162  1.0000
  N   N6        1.0  0.97159  0.02682  0.66839  1.0000
  N   N7        1.0  0.52840  0.52684  0.83162  1.0000
  N   N8        1.0  0.47159  0.52684  0.66839  1.0000
  N   N9        1.0  0.12934  0.13221  0.21255  1.0000
  N   N10       1.0  0.87066  0.13221  0.28746  1.0000
  N   N11       1.0  0.62934  0.63221  0.21254  1.0000
  N   N12       1.0  0.37067  0.63221  0.28745  1.0000
  N   N13       1.0  0.87066  0.86779  0.78745  1.0000
  N   N14       1.0  0.12933  0.86779  0.71254  1.0000
  N   N15       1.0  0.37066  0.36779  0.78746  1.0000
  N   N16       1.0  0.62933  0.36779  0.71255  1.0000
  C   C1        1.0  0.92214  0.23944  0.08648  1.0000
  C   C2        1.0  0.07787  0.23944  0.41352  1.0000
  C   C3        1.0  0.42213  0.73941  0.08647  1.0000
  C   C4        1.0  0.57787  0.73942  0.41352  1.0000
  C   C5        1.0  0.07786  0.76056  0.91352  1.0000
  C   C6        1.0  0.92213  0.76057  0.58648  1.0000
  C   C7        1.0  0.57787  0.26059  0.91353  1.0000
  C   C8        1.0  0.42213  0.26058  0.58648  1.0000
  C   C9        1.0  0.89633  0.35792  0.03545  1.0000
  C   C10       1.0  0.10368  0.35792  0.46455  1.0000
  C   C11       1.0  0.39632  0.85789  0.03544  1.0000
  C   C12       1.0  0.60368  0.85791  0.46455  1.0000
  C   C13       1.0  0.10368  0.64208  0.96455  1.0000
  C   C14       1.0  0.89632  0.64208  0.53545  1.0000
  C   C15       1.0  0.60368  0.14211  0.96456  1.0000
  C   C16       1.0  0.39632  0.14210  0.53545  1.0000
  C   C17       1.0  0.84636  0.34451  0.95431  1.0000
  C   C18       1.0  0.15364  0.34451  0.54569  1.0000
  C   C19       1.0  0.34635  0.84448  0.95430  1.0000
  C   C20       1.0  0.65364  0.84450  0.54569  1.0000
  C   C21       1.0  0.15364  0.65549  0.04569  1.0000
  C   C22       1.0  0.84636  0.65549  0.45430  1.0000
  C   C23       1.0  0.65365  0.15552  0.04570  1.0000
  C   C24       1.0  0.34636  0.15551  0.45431  1.0000
  H   H9        1.0  0.82773  0.43772  0.91837  1.0000
  H   H10       1.0  0.17227  0.43772  0.58164  1.0000
  H   H11       1.0  0.32772  0.93769  0.91836  1.0000
  H   H12       1.0  0.67227  0.93771  0.58164  1.0000
  H   H13       1.0  0.17227  0.56228  0.08164  1.0000
  H   H14       1.0  0.82773  0.56228  0.41836  1.0000
  H   H15       1.0  0.67228  0.06232  0.08165  1.0000
  H   H16       1.0  0.32773  0.06230  0.41836  1.0000
  C   C25       1.0  0.82118  0.21741  0.92025  1.0000
  C   C26       1.0  0.17882  0.21741  0.57975  1.0000
  C   C27       1.0  0.32117  0.71737  0.92025  1.0000
  C   C28       1.0  0.67882  0.71739  0.57975  1.0000
  C   C29       1.0  0.17882  0.78260  0.07975  1.0000
  C   C30       1.0  0.82118  0.78259  0.42025  1.0000
  C   C31       1.0  0.67883  0.28263  0.07975  1.0000
  C   C32       1.0  0.32118  0.28261  0.42025  1.0000
  H   H17       1.0  0.78085  0.20912  0.85783  1.0000
  H   H18       1.0  0.21915  0.20912  0.64217  1.0000
  H   H19       1.0  0.28083  0.70909  0.85783  1.0000
  H   H20       1.0  0.71915  0.70911  0.64217  1.0000
  H   H21       1.0  0.21915  0.79088  0.14217  1.0000
  H   H22       1.0  0.78086  0.79088  0.35782  1.0000
  H   H23       1.0  0.71916  0.29092  0.14217  1.0000
  H   H24       1.0  0.28085  0.29090  0.35783  1.0000
  C   C33       1.0  0.84910  0.10120  0.96697  1.0000
  C   C34       1.0  0.15090  0.10120  0.53303  1.0000
  C   C35       1.0  0.34909  0.60117  0.96697  1.0000
  C   C36       1.0  0.65090  0.60118  0.53302  1.0000
  C   C37       1.0  0.15090  0.89881  0.03303  1.0000
  C   C38       1.0  0.84910  0.89880  0.46697  1.0000
  C   C39       1.0  0.65091  0.39884  0.03303  1.0000
  C   C40       1.0  0.34910  0.39882  0.46698  1.0000
  H   H25       1.0  0.83178  0.00056  0.94044  1.0000
  H   H26       1.0  0.16823  0.00056  0.55956  1.0000
  H   H27       1.0  0.33176  0.50053  0.94044  1.0000
  H   H28       1.0  0.66823  0.50055  0.55956  1.0000
  H   H29       1.0  0.16822  0.99944  0.05956  1.0000
  H   H30       1.0  0.83178  0.99944  0.44044  1.0000
  H   H31       1.0  0.66823  0.49947  0.05956  1.0000
  H   H32       1.0  0.33177  0.49946  0.44044  1.0000
  C   C41       1.0  0.89989  0.10860  0.04876  1.0000
  C   C42       1.0  0.10012  0.10860  0.45124  1.0000
  C   C43       1.0  0.39988  0.60857  0.04876  1.0000
  C   C44       1.0  0.60012  0.60858  0.45123  1.0000
  C   C45       1.0  0.10011  0.89140  0.95124  1.0000
  C   C46       1.0  0.89988  0.89140  0.54876  1.0000
  C   C47       1.0  0.60012  0.39143  0.95124  1.0000
  C   C48       1.0  0.39988  0.39142  0.54876  1.0000
  C   C49       1.0  0.92124  0.49749  0.06611  1.0000
  C   C50       1.0  0.07877  0.49749  0.43389  1.0000
  C   C51       1.0  0.42123  0.99746  0.06610  1.0000
  C   C52       1.0  0.57876  0.99747  0.43390  1.0000
  C   C53       1.0  0.07876  0.50251  0.93389  1.0000
  C   C54       1.0  0.92123  0.50252  0.56611  1.0000
  C   C55       1.0  0.57877  0.00254  0.93391  1.0000
  C   C56       1.0  0.42124  0.00253  0.56610  1.0000
  C   C57       1.0  0.92992  0.98302  0.08989  1.0000
  C   C58       1.0  0.07009  0.98302  0.41010  1.0000
  C   C59       1.0  0.42991  0.48300  0.08989  1.0000
  C   C60       1.0  0.57009  0.48300  0.41010  1.0000
  C   C61       1.0  0.07008  0.01698  0.91011  1.0000
  C   C62       1.0  0.92991  0.01698  0.58990  1.0000
  C   C63       1.0  0.57009  0.51700  0.91011  1.0000
  C   C64       1.0  0.42991  0.51700  0.58990  1.0000
  H   H33       1.0  0.91719  0.88891  0.05151  1.0000
  H   H34       1.0  0.08282  0.88891  0.44849  1.0000
  H   H35       1.0  0.41718  0.38888  0.05151  1.0000
  H   H36       1.0  0.58282  0.38889  0.44848  1.0000
  H   H37       1.0  0.08281  0.11109  0.94849  1.0000
  H   H38       1.0  0.91718  0.11109  0.55151  1.0000
  H   H39       1.0  0.58281  0.61112  0.94849  1.0000
  H   H40       1.0  0.41718  0.61111  0.55151  1.0000
  C   C65       1.0  0.00252  0.83942  0.20094  1.0000
  C   C66       1.0  0.99749  0.83942  0.29906  1.0000
  C   C67       1.0  0.50252  0.33940  0.20093  1.0000
  C   C68       1.0  0.49749  0.33940  0.29906  1.0000
  C   C69       1.0  0.99748  0.16058  0.79906  1.0000
  C   C70       1.0  0.00251  0.16058  0.70094  1.0000
  C   C71       1.0  0.49748  0.66060  0.79907  1.0000
  C   C72       1.0  0.50251  0.66060  0.70094  1.0000
  H   H41       1.0  0.06630  0.83120  0.18973  1.0000
  H   H42       1.0  0.93370  0.83120  0.31026  1.0000
  H   H43       1.0  0.56631  0.33119  0.18973  1.0000
  H   H44       1.0  0.43370  0.33119  0.31026  1.0000
  H   H45       1.0  0.93370  0.16880  0.81027  1.0000
  H   H46       1.0  0.06630  0.16880  0.68974  1.0000
  H   H47       1.0  0.43369  0.66881  0.81027  1.0000
  H   H48       1.0  0.56630  0.66881  0.68974  1.0000
  H   H49       1.0  0.96910  0.75500  0.16540  1.0000
  H   H50       1.0  0.03091  0.75500  0.33459  1.0000
  H   H51       1.0  0.46910  0.25497  0.16540  1.0000
  H   H52       1.0  0.53091  0.25498  0.33459  1.0000
  H   H53       1.0  0.03090  0.24500  0.83460  1.0000
  H   H54       1.0  0.96909  0.24500  0.66541  1.0000
  H   H55       1.0  0.53090  0.74502  0.83460  1.0000
  H   H56       1.0  0.46909  0.74502  0.66541  1.0000
  C   C73       1.0  0.14395  0.22849  0.15428  1.0000
  C   C74       1.0  0.85606  0.22849  0.34572  1.0000
  C   C75       1.0  0.64394  0.72849  0.15428  1.0000
  C   C76       1.0  0.35606  0.72849  0.34571  1.0000
  C   C77       1.0  0.85606  0.77151  0.84572  1.0000
  C   C78       1.0  0.14394  0.77151  0.65428  1.0000
  C   C79       1.0  0.35606  0.27151  0.84572  1.0000
  C   C80       1.0  0.64393  0.27151  0.65429  1.0000
  H   H57       1.0  0.09221  0.28927  0.12509  1.0000
  H   H58       1.0  0.90779  0.28927  0.37491  1.0000
  H   H59       1.0  0.59221  0.78927  0.12509  1.0000
  H   H60       1.0  0.40780  0.78926  0.37490  1.0000
  H   H61       1.0  0.90779  0.71073  0.87491  1.0000
  H   H62       1.0  0.09221  0.71074  0.62509  1.0000
  H   H63       1.0  0.40779  0.21074  0.87491  1.0000
  H   H64       1.0  0.59220  0.21074  0.62510  1.0000
  C   C81       1.0  0.22059  0.25017  0.12998  1.0000
  C   C82       1.0  0.77942  0.25016  0.37002  1.0000
  C   C83       1.0  0.72058  0.75018  0.12999  1.0000
  C   C84       1.0  0.27942  0.75017  0.37001  1.0000
  C   C85       1.0  0.77941  0.74983  0.87002  1.0000
  C   C86       1.0  0.22058  0.74984  0.62997  1.0000
  C   C87       1.0  0.27942  0.24982  0.87001  1.0000
  C   C88       1.0  0.72058  0.24983  0.62999  1.0000
  H   H65       1.0  0.22746  0.32776  0.08067  1.0000
  H   H66       1.0  0.77255  0.32775  0.41934  1.0000
  H   H67       1.0  0.72745  0.82777  0.08068  1.0000
  H   H68       1.0  0.27255  0.82777  0.41932  1.0000
  H   H69       1.0  0.77255  0.67224  0.91934  1.0000
  H   H70       1.0  0.22745  0.67225  0.58066  1.0000
  H   H71       1.0  0.27255  0.17223  0.91933  1.0000
  H   H72       1.0  0.72744  0.17223  0.58068  1.0000
  C   C89       1.0  0.28542  0.16955  0.16789  1.0000
  C   C90       1.0  0.71459  0.16954  0.33212  1.0000
  C   C91       1.0  0.78542  0.66956  0.16790  1.0000
  C   C92       1.0  0.21459  0.66956  0.33210  1.0000
  C   C93       1.0  0.71458  0.83044  0.83211  1.0000
  C   C94       1.0  0.28541  0.83046  0.66788  1.0000
  C   C95       1.0  0.21459  0.33043  0.83210  1.0000
  C   C96       1.0  0.78541  0.33044  0.66790  1.0000
  H   H73       1.0  0.34574  0.18245  0.14945  1.0000
  H   H74       1.0  0.65427  0.18244  0.35055  1.0000
  H   H75       1.0  0.84574  0.68247  0.14947  1.0000
  H   H76       1.0  0.15427  0.68247  0.35053  1.0000
  H   H77       1.0  0.65426  0.81754  0.85055  1.0000
  H   H78       1.0  0.34573  0.81756  0.64944  1.0000
  H   H79       1.0  0.15426  0.31752  0.85054  1.0000
  H   H80       1.0  0.84573  0.31752  0.64947  1.0000
  C   C97       1.0  0.27066  0.06888  0.22792  1.0000
  C   C98       1.0  0.72935  0.06886  0.27209  1.0000
  C   C99       1.0  0.77065  0.56888  0.22792  1.0000
  C   C100      1.0  0.22935  0.56888  0.27208  1.0000
  C   C101      1.0  0.72934  0.93112  0.77208  1.0000
  C   C102      1.0  0.27065  0.93113  0.72791  1.0000
  C   C103      1.0  0.22935  0.43112  0.77208  1.0000
  C   C104      1.0  0.77065  0.43112  0.72792  1.0000
  H   H81       1.0  0.31932  0.00242  0.25835  1.0000
  H   H82       1.0  0.68069  0.00240  0.24165  1.0000
  H   H83       1.0  0.81932  0.50242  0.25836  1.0000
  H   H84       1.0  0.18068  0.50242  0.24164  1.0000
  H   H85       1.0  0.68068  0.99758  0.74165  1.0000
  H   H86       1.0  0.31931  0.99759  0.75835  1.0000
  H   H87       1.0  0.18068  0.49757  0.74164  1.0000
  H   H88       1.0  0.81932  0.49757  0.75836  1.0000
  C   C105      1.0  0.19201  0.05402  0.24815  1.0000
  C   C106      1.0  0.80799  0.05402  0.25185  1.0000
  C   C107      1.0  0.69201  0.55402  0.24815  1.0000
  C   C108      1.0  0.30799  0.55402  0.25185  1.0000
  C   C109      1.0  0.80799  0.94597  0.75185  1.0000
  C   C110      1.0  0.19201  0.94598  0.74815  1.0000
  C   C111      1.0  0.30799  0.44598  0.75185  1.0000
  C   C112      1.0  0.69201  0.44598  0.74815  1.0000
  H   H89       1.0  0.17821  0.97631  0.29469  1.0000
  H   H90       1.0  0.82180  0.97630  0.20531  1.0000
  H   H91       1.0  0.67821  0.47629  0.29469  1.0000
  H   H92       1.0  0.32180  0.47630  0.20531  1.0000
  H   H93       1.0  0.82179  0.02369  0.70531  1.0000
  H   H94       1.0  0.17820  0.02370  0.79469  1.0000
  H   H95       1.0  0.32179  0.52370  0.70531  1.0000
  H   H96       1.0  0.67820  0.52370  0.79469  1.0000
