# Supplementary material for: Benchmarking Periodic Density Functional Theory Calculations for Spin-State Energies in Spin-Crossover Systems
Source: Inorg Chem. 2024 Jul 8;63(29):13338–45. doi: 10.1021/acs.inorgchem.4c01094 (PMC11270997; doi:10.1021/acs.inorgchem.4c01094)
Supplement: Supplementary file 3 — ic4c01094_si_003.zip [file ic4c01094_si_003.zip › PeriodicPBEMB/s13ls.cif]

data_image0
_chemical_formula_structural       B4C44F16Fe2H36N20
_chemical_formula_sum              "B4 C44 F16 Fe2 H36 N20"
_cell_length_a       8.49357
_cell_length_b       8.59991
_cell_length_c       18.3053
_cell_angle_alpha    90.0002
_cell_angle_beta     97.9983
_cell_angle_gamma    90.0001

_space_group_name_H-M_alt    "P 1"
_space_group_IT_number       1

loop_
  _space_group_symop_operation_xyz
  'x, y, z'

loop_
  _atom_site_type_symbol
  _atom_site_label
  _atom_site_symmetry_multiplicity
  _atom_site_fract_x
  _atom_site_fract_y
  _atom_site_fract_z
  _atom_site_occupancy
  B   B1        1.0  0.20983  0.31609  0.55040  1.0000
  B   B2        1.0  0.79017  0.81609  0.44960  1.0000
  B   B3        1.0  0.28243  0.34620  0.05699  1.0000
  B   B4        1.0  0.71758  0.84619  0.94301  1.0000
  C   C1        1.0  0.89139  0.02042  0.25034  1.0000
  C   C2        1.0  0.10862  0.52041  0.74966  1.0000
  C   C3        1.0  0.77438  0.08028  0.19512  1.0000
  C   C4        1.0  0.22562  0.58027  0.80488  1.0000
  C   C5        1.0  0.83455  0.06411  0.12926  1.0000
  C   C6        1.0  0.16546  0.56409  0.87074  1.0000
  C   C7        1.0  0.09666  0.95506  0.10246  1.0000
  C   C8        1.0  0.90335  0.45505  0.89754  1.0000
  C   C9        1.0  0.08831  0.96807  0.02659  1.0000
  C   C10       1.0  0.91170  0.46805  0.97341  1.0000
  C   C11       1.0  0.21959  0.91688  0.99516  1.0000
  C   C12       1.0  0.78042  0.41687  0.00484  1.0000
  C   C13       1.0  0.35300  0.85397  0.03815  1.0000
  C   C14       1.0  0.64700  0.35396  0.96185  1.0000
  C   C15       1.0  0.34903  0.84484  0.11347  1.0000
  C   C16       1.0  0.65098  0.34483  0.88653  1.0000
  C   C17       1.0  0.60730  0.71163  0.16322  1.0000
  C   C18       1.0  0.39271  0.21162  0.83678  1.0000
  C   C19       1.0  0.66908  0.67266  0.23460  1.0000
  C   C20       1.0  0.33092  0.17266  0.76541  1.0000
  C   C21       1.0  0.55737  0.72404  0.27954  1.0000
  C   C22       1.0  0.44263  0.22403  0.72046  1.0000
  C   C23       1.0  0.38321  0.20534  0.25492  1.0000
  C   C24       1.0  0.61680  0.70533  0.74509  1.0000
  C   C25       1.0  0.44074  0.30546  0.31369  1.0000
  C   C26       1.0  0.55927  0.80545  0.68632  1.0000
  C   C27       1.0  0.41002  0.23231  0.37731  1.0000
  C   C28       1.0  0.58999  0.73230  0.62269  1.0000
  C   C29       1.0  0.28708  0.97035  0.39570  1.0000
  C   C30       1.0  0.71292  0.47034  0.60430  1.0000
  C   C31       1.0  0.29330  0.95831  0.47157  1.0000
  C   C32       1.0  0.70670  0.45830  0.52843  1.0000
  C   C33       1.0  0.23780  0.82034  0.49888  1.0000
  C   C34       1.0  0.76220  0.32033  0.50112  1.0000
  C   C35       1.0  0.17960  0.69924  0.45199  1.0000
  C   C36       1.0  0.82041  0.19923  0.54801  1.0000
  C   C37       1.0  0.17715  0.72343  0.37703  1.0000
  C   C38       1.0  0.82286  0.22342  0.62297  1.0000
  C   C39       1.0  0.06247  0.47388  0.31888  1.0000
  C   C40       1.0  0.93753  0.97387  0.68112  1.0000
  C   C41       1.0  0.03660  0.42829  0.24586  1.0000
  C   C42       1.0  0.96341  0.92828  0.75414  1.0000
  C   C43       1.0  0.08519  0.55404  0.20490  1.0000
  C   C44       1.0  0.91481  0.05402  0.79510  1.0000
  F   F1        1.0  0.12991  0.30847  0.47735  1.0000
  F   F2        1.0  0.87010  0.80847  0.52264  1.0000
  F   F3        1.0  0.16777  0.45424  0.58449  1.0000
  F   F4        1.0  0.83223  0.95424  0.41550  1.0000
  F   F5        1.0  0.17180  0.18544  0.59119  1.0000
  F   F6        1.0  0.82820  0.68544  0.40881  1.0000
  F   F7        1.0  0.37719  0.31518  0.54783  1.0000
  F   F8        1.0  0.62281  0.81518  0.45217  1.0000
  F   F9        1.0  0.25404  0.28845  0.98386  1.0000
  F   F10       1.0  0.74597  0.78845  0.01614  1.0000
  F   F11       1.0  0.16300  0.29372  0.09739  1.0000
  F   F12       1.0  0.83702  0.79371  0.90261  1.0000
  F   F13       1.0  0.28010  0.51129  0.05472  1.0000
  F   F14       1.0  0.71991  0.01127  0.94527  1.0000
  F   F15       1.0  0.43314  0.29420  0.09119  1.0000
  F   F16       1.0  0.56687  0.79418  0.90881  1.0000
  Fe  Fe1       1.0  0.22675  0.87826  0.24728  1.0000
  Fe  Fe2       1.0  0.77325  0.37824  0.75272  1.0000
  H   H1        1.0  0.88864  0.00833  0.30922  1.0000
  H   H2        1.0  0.11136  0.50832  0.69077  1.0000
  H   H3        1.0  0.65978  0.12817  0.20244  1.0000
  H   H4        1.0  0.34023  0.62816  0.79756  1.0000
  H   H5        1.0  0.78521  0.08963  0.07273  1.0000
  H   H6        1.0  0.21480  0.58961  0.92727  1.0000
  H   H7        1.0  0.98372  0.01660  0.99372  1.0000
  H   H8        1.0  0.01629  0.51659  0.00628  1.0000
  H   H9        1.0  0.21820  0.92554  0.93577  1.0000
  H   H10       1.0  0.78181  0.42553  0.06423  1.0000
  H   H11       1.0  0.45437  0.81255  0.01353  1.0000
  H   H12       1.0  0.54564  0.31254  0.98647  1.0000
  H   H13       1.0  0.65220  0.69915  0.11092  1.0000
  H   H14       1.0  0.34781  0.19914  0.88908  1.0000
  H   H15       1.0  0.78115  0.61563  0.25279  1.0000
  H   H16       1.0  0.21885  0.11562  0.74722  1.0000
  H   H17       1.0  0.56290  0.71956  0.33900  1.0000
  H   H18       1.0  0.43710  0.21955  0.66100  1.0000
  H   H19       1.0  0.38154  0.22181  0.19607  1.0000
  H   H20       1.0  0.61846  0.72179  0.80394  1.0000
  H   H21       1.0  0.49556  0.41815  0.30934  1.0000
  H   H22       1.0  0.50445  0.91814  0.69066  1.0000
  H   H23       1.0  0.42871  0.26664  0.43488  1.0000
  H   H24       1.0  0.57129  0.76664  0.56513  1.0000
  H   H25       1.0  0.33858  0.05298  0.50768  1.0000
  H   H26       1.0  0.66142  0.55297  0.49232  1.0000
  H   H27       1.0  0.23891  0.80611  0.55798  1.0000
  H   H28       1.0  0.76109  0.30611  0.44202  1.0000
  H   H29       1.0  0.13537  0.59252  0.47335  1.0000
  H   H30       1.0  0.86464  0.09252  0.52665  1.0000
  H   H31       1.0  0.04698  0.41514  0.36980  1.0000
  H   H32       1.0  0.95303  0.91514  0.63020  1.0000
  H   H33       1.0  0.99055  0.31767  0.22442  1.0000
  H   H34       1.0  0.00946  0.81766  0.77558  1.0000
  H   H35       1.0  0.08923  0.56303  0.14618  1.0000
  H   H36       1.0  0.91078  0.06301  0.85382  1.0000
  N   N1        1.0  0.01725  0.97119  0.22044  1.0000
  N   N2        1.0  0.98276  0.47118  0.77956  1.0000
  N   N3        1.0  0.98104  0.99812  0.14572  1.0000
  N   N4        1.0  0.01896  0.49811  0.85428  1.0000
  N   N5        1.0  0.22448  0.89571  0.14484  1.0000
  N   N6        1.0  0.77552  0.39570  0.85516  1.0000
  N   N7        1.0  0.46534  0.78319  0.16684  1.0000
  N   N8        1.0  0.53467  0.28318  0.83316  1.0000
  N   N9        1.0  0.43352  0.79050  0.23850  1.0000
  N   N10       1.0  0.56648  0.29050  0.76151  1.0000
  N   N11       1.0  0.32130  0.07715  0.28056  1.0000
  N   N12       1.0  0.67871  0.57714  0.71944  1.0000
  N   N13       1.0  0.33814  0.09475  0.35612  1.0000
  N   N14       1.0  0.66186  0.59475  0.64388  1.0000
  N   N15       1.0  0.22950  0.85586  0.34960  1.0000
  N   N16       1.0  0.77050  0.35585  0.65040  1.0000
  N   N17       1.0  0.12361  0.62060  0.31994  1.0000
  N   N18       1.0  0.87639  0.12059  0.68006  1.0000
  N   N19       1.0  0.13726  0.67107  0.24973  1.0000
  N   N20       1.0  0.86275  0.17106  0.75027  1.0000
