# Supplementary material for: Benchmarking Periodic Density Functional Theory Calculations for Spin-State Energies in Spin-Crossover Systems
Source: Inorg Chem. 2024 Jul 8;63(29):13338–45. doi: 10.1021/acs.inorgchem.4c01094 (PMC11270997; doi:10.1021/acs.inorgchem.4c01094)
Supplement: Supplementary file 3 — ic4c01094_si_003.zip [file ic4c01094_si_003.zip › PeriodicPBEMB/s3ls.cif]

data_image0
_chemical_formula_structural       Mn4O4C8Br4C4H4C4Br4C4H4C8H4N4C4H8C4H8C4H8N4H4C4H8C4H8N4H4C4H8C4H8C4H8N4C4H4C8H4C4Br4C4H4C4Br4C4O4B4F16O4H3C4H8C4H13
_chemical_formula_sum              "Mn4 O12 C96 Br16 H120 N16 B4 F16"
_cell_length_a       14.5169
_cell_length_b       12.9373
_cell_length_c       16.5786
_cell_angle_alpha    90.2744
_cell_angle_beta     93.0974
_cell_angle_gamma    89.9795

_space_group_name_H-M_alt    "P 1"
_space_group_IT_number       1

loop_
  _space_group_symop_operation_xyz
  'x, y, z'

loop_
  _atom_site_type_symbol
  _atom_site_label
  _atom_site_symmetry_multiplicity
  _atom_site_fract_x
  _atom_site_fract_y
  _atom_site_fract_z
  _atom_site_occupancy
  Mn  Mn1       1.0  0.67367  0.23252  0.89946  1.0000
  Mn  Mn2       1.0  0.82667  0.73399  0.60087  1.0000
  Mn  Mn3       1.0  0.32402  0.76993  0.10018  1.0000
  Mn  Mn4       1.0  0.17492  0.26366  0.39784  1.0000
  O   O1        1.0  0.79660  0.23719  0.94329  1.0000
  O   O2        1.0  0.70405  0.73742  0.55647  1.0000
  O   O3        1.0  0.20149  0.76580  0.05571  1.0000
  O   O4        1.0  0.29710  0.26020  0.44315  1.0000
  C   C1        1.0  0.87103  0.20317  0.91001  1.0000
  C   C2        1.0  0.62977  0.70222  0.58905  1.0000
  C   C3        1.0  0.12670  0.79875  0.08900  1.0000
  C   C4        1.0  0.37159  0.29579  0.41114  1.0000
  C   C5        1.0  0.95126  0.17623  0.95812  1.0000
  C   C6        1.0  0.55002  0.67492  0.54024  1.0000
  C   C7        1.0  0.04663  0.82568  0.04068  1.0000
  C   C8        1.0  0.45062  0.32389  0.46060  1.0000
  Br  Br1       1.0  0.94588  0.17995  0.07235  1.0000
  Br  Br2       1.0  0.55579  0.68090  0.42611  1.0000
  Br  Br3       1.0  0.05277  0.82256  0.92652  1.0000
  Br  Br4       1.0  0.44340  0.31824  0.57455  1.0000
  C   C9        1.0  0.03297  0.14583  0.92518  1.0000
  C   C10       1.0  0.46852  0.64286  0.57245  1.0000
  C   C11       1.0  0.96465  0.85534  0.07349  1.0000
  C   C12       1.0  0.53225  0.35682  0.42914  1.0000
  H   H1        1.0  0.09274  0.12605  0.96453  1.0000
  H   H2        1.0  0.40917  0.62261  0.53261  1.0000
  H   H3        1.0  0.90503  0.87540  0.03404  1.0000
  H   H4        1.0  0.59102  0.37763  0.46948  1.0000
  C   C13       1.0  0.03730  0.14194  0.84111  1.0000
  C   C14       1.0  0.46382  0.63791  0.65643  1.0000
  C   C15       1.0  0.95986  0.85821  0.15755  1.0000
  C   C16       1.0  0.53776  0.36203  0.34526  1.0000
  Br  Br5       1.0  0.15046  0.10432  0.79568  1.0000
  Br  Br6       1.0  0.35079  0.59839  0.70090  1.0000
  Br  Br7       1.0  0.84629  0.89466  0.20273  1.0000
  Br  Br8       1.0  0.65087  0.40255  0.30146  1.0000
  C   C17       1.0  0.96142  0.16641  0.79110  1.0000
  C   C18       1.0  0.53918  0.66298  0.70707  1.0000
  C   C19       1.0  0.03552  0.83340  0.20773  1.0000
  C   C20       1.0  0.46317  0.33620  0.29403  1.0000
  H   H5        1.0  0.96477  0.16472  0.72560  1.0000
  H   H6        1.0  0.53547  0.66067  0.77251  1.0000
  H   H7        1.0  0.03177  0.83426  0.27319  1.0000
  H   H8        1.0  0.46759  0.33853  0.22873  1.0000
  C   C21       1.0  0.87776  0.19482  0.82463  1.0000
  C   C22       1.0  0.62270  0.69300  0.67427  1.0000
  C   C23       1.0  0.11949  0.80574  0.17438  1.0000
  C   C24       1.0  0.37962  0.30479  0.32602  1.0000
  C   C25       1.0  0.80245  0.22477  0.77041  1.0000
  C   C26       1.0  0.69729  0.72395  0.72916  1.0000
  C   C27       1.0  0.19449  0.77487  0.22864  1.0000
  C   C28       1.0  0.30608  0.27211  0.27063  1.0000
  H   H9        1.0  0.81821  0.23695  0.70731  1.0000
  H   H10       1.0  0.68098  0.73553  0.79229  1.0000
  H   H11       1.0  0.17831  0.76145  0.29148  1.0000
  H   H12       1.0  0.32378  0.25995  0.20785  1.0000
  N   N1        1.0  0.71828  0.24299  0.79054  1.0000
  N   N2        1.0  0.78132  0.74381  0.70958  1.0000
  N   N3        1.0  0.27882  0.75716  0.20873  1.0000
  N   N4        1.0  0.22186  0.25195  0.28946  1.0000
  C   C29       1.0  0.66042  0.29792  0.72888  1.0000
  C   C30       1.0  0.83832  0.79931  0.77191  1.0000
  C   C31       1.0  0.33660  0.70126  0.26994  1.0000
  C   C32       1.0  0.16577  0.19529  0.22729  1.0000
  H   H13       1.0  0.59006  0.26748  0.72711  1.0000
  H   H14       1.0  0.90888  0.76938  0.77391  1.0000
  H   H15       1.0  0.40685  0.73207  0.27227  1.0000
  H   H16       1.0  0.09533  0.22574  0.22377  1.0000
  H   H17       1.0  0.68846  0.28524  0.66944  1.0000
  H   H18       1.0  0.80992  0.78650  0.83108  1.0000
  H   H19       1.0  0.30827  0.71269  0.32939  1.0000
  H   H20       1.0  0.19533  0.20638  0.16832  1.0000
  C   C33       1.0  0.66009  0.41355  0.74900  1.0000
  C   C34       1.0  0.83813  0.91496  0.75261  1.0000
  C   C35       1.0  0.33750  0.58593  0.24866  1.0000
  C   C36       1.0  0.16499  0.08008  0.24797  1.0000
  H   H21       1.0  0.62251  0.45409  0.69915  1.0000
  H   H22       1.0  0.87509  0.95577  0.80298  1.0000
  H   H23       1.0  0.37526  0.54485  0.29814  1.0000
  H   H24       1.0  0.12877  0.03854  0.19759  1.0000
  H   H25       1.0  0.73142  0.44302  0.75137  1.0000
  H   H26       1.0  0.76663  0.94395  0.75006  1.0000
  H   H27       1.0  0.26636  0.55587  0.24590  1.0000
  H   H28       1.0  0.23634  0.05059  0.25197  1.0000
  C   C37       1.0  0.61361  0.44053  0.82638  1.0000
  C   C38       1.0  0.88502  0.94245  0.67575  1.0000
  C   C39       1.0  0.38401  0.56038  0.17100  1.0000
  C   C40       1.0  0.11658  0.05446  0.32442  1.0000
  H   H29       1.0  0.61469  0.52472  0.83584  1.0000
  H   H30       1.0  0.88339  0.02662  0.66697  1.0000
  H   H31       1.0  0.38338  0.47627  0.16085  1.0000
  H   H32       1.0  0.11734  0.97042  0.33401  1.0000
  H   H33       1.0  0.54147  0.41512  0.82177  1.0000
  H   H34       1.0  0.95731  0.91762  0.68057  1.0000
  H   H35       1.0  0.45596  0.58641  0.17561  1.0000
  H   H36       1.0  0.04454  0.08005  0.31851  1.0000
  N   N5        1.0  0.65744  0.39172  0.89982  1.0000
  N   N6        1.0  0.84192  0.89338  0.60177  1.0000
  N   N7        1.0  0.33958  0.61014  0.09823  1.0000
  N   N8        1.0  0.15915  0.10432  0.39826  1.0000
  H   H37       1.0  0.72138  0.42658  0.90887  1.0000
  H   H38       1.0  0.77790  0.92797  0.59274  1.0000
  H   H39       1.0  0.27550  0.57614  0.08968  1.0000
  H   H40       1.0  0.22300  0.06951  0.40797  1.0000
  C   C41       1.0  0.60459  0.41820  0.97157  1.0000
  C   C42       1.0  0.89461  0.92024  0.53026  1.0000
  C   C43       1.0  0.39114  0.58439  0.02556  1.0000
  C   C44       1.0  0.10568  0.07870  0.46958  1.0000
  H   H41       1.0  0.53161  0.40053  0.95665  1.0000
  H   H42       1.0  0.96767  0.90270  0.54505  1.0000
  H   H43       1.0  0.46441  0.60109  0.04013  1.0000
  H   H44       1.0  0.03275  0.09617  0.45410  1.0000
  H   H45       1.0  0.61091  0.50107  0.98581  1.0000
  H   H46       1.0  0.88826  0.00311  0.51675  1.0000
  H   H47       1.0  0.38385  0.50192  0.01035  1.0000
  H   H48       1.0  0.11181  0.99602  0.48387  1.0000
  C   C45       1.0  0.64052  0.35281  0.04164  1.0000
  C   C46       1.0  0.85882  0.85463  0.45978  1.0000
  C   C47       1.0  0.35522  0.65183  0.95676  1.0000
  C   C48       1.0  0.14094  0.14527  0.53966  1.0000
  H   H49       1.0  0.71405  0.36888  0.05589  1.0000
  H   H50       1.0  0.78499  0.86970  0.44629  1.0000
  H   H51       1.0  0.28127  0.63741  0.94329  1.0000
  H   H52       1.0  0.21464  0.13017  0.55383  1.0000
  H   H53       1.0  0.60234  0.36809  0.09599  1.0000
  H   H54       1.0  0.89622  0.87069  0.40528  1.0000
  H   H55       1.0  0.39222  0.63669  0.90177  1.0000
  H   H56       1.0  0.10294  0.13024  0.59399  1.0000
  N   N9        1.0  0.63266  0.24245  0.01743  1.0000
  N   N10       1.0  0.86842  0.74450  0.48323  1.0000
  N   N11       1.0  0.36529  0.76158  0.98224  1.0000
  N   N12       1.0  0.13186  0.25510  0.51515  1.0000
  H   H57       1.0  0.56372  0.22329  0.01128  1.0000
  H   H58       1.0  0.93783  0.72735  0.48970  1.0000
  H   H59       1.0  0.43481  0.77838  0.98859  1.0000
  H   H60       1.0  0.06249  0.27237  0.50809  1.0000
  C   C49       1.0  0.67750  0.17419  0.07944  1.0000
  C   C50       1.0  0.82522  0.67515  0.42065  1.0000
  C   C51       1.0  0.32141  0.83175  0.92104  1.0000
  C   C52       1.0  0.17475  0.32499  0.57756  1.0000
  H   H61       1.0  0.64464  0.18671  0.13718  1.0000
  H   H62       1.0  0.85848  0.68789  0.36322  1.0000
  H   H63       1.0  0.35465  0.82049  0.86334  1.0000
  H   H64       1.0  0.14067  0.31324  0.63472  1.0000
  H   H65       1.0  0.74975  0.19890  0.08768  1.0000
  H   H66       1.0  0.75268  0.69855  0.41179  1.0000
  H   H67       1.0  0.24912  0.80752  0.91183  1.0000
  H   H68       1.0  0.24705  0.30104  0.58729  1.0000
  C   C53       1.0  0.67325  0.06028  0.05648  1.0000
  C   C54       1.0  0.83075  0.56147  0.44333  1.0000
  C   C55       1.0  0.32573  0.94517  0.94547  1.0000
  C   C56       1.0  0.17035  0.43847  0.55415  1.0000
  H   H69       1.0  0.60134  0.03297  0.05072  1.0000
  H   H70       1.0  0.90299  0.53546  0.45005  1.0000
  H   H71       1.0  0.39757  0.97245  0.95220  1.0000
  H   H72       1.0  0.09839  0.46535  0.54704  1.0000
  H   H73       1.0  0.70746  0.01637  0.10619  1.0000
  H   H74       1.0  0.79811  0.51659  0.39311  1.0000
  H   H75       1.0  0.29216  0.99015  0.89605  1.0000
  H   H76       1.0  0.20320  0.48350  0.60422  1.0000
  C   C57       1.0  0.72107  0.03375  0.97881  1.0000
  C   C58       1.0  0.78184  0.53463  0.52017  1.0000
  C   C59       1.0  0.27712  0.97036  0.02303  1.0000
  C   C60       1.0  0.21983  0.46384  0.47730  1.0000
  H   H77       1.0  0.79204  0.06259  0.98281  1.0000
  H   H78       1.0  0.71068  0.56287  0.51543  1.0000
  H   H79       1.0  0.20613  0.94161  0.01832  1.0000
  H   H80       1.0  0.29084  0.43531  0.48255  1.0000
  H   H81       1.0  0.72217  0.94956  0.97047  1.0000
  H   H82       1.0  0.78116  0.45048  0.52802  1.0000
  H   H83       1.0  0.27604  0.05451  0.03206  1.0000
  H   H84       1.0  0.22087  0.54787  0.46872  1.0000
  N   N13       1.0  0.66976  0.08131  0.90940  1.0000
  N   N14       1.0  0.83178  0.58285  0.59036  1.0000
  N   N15       1.0  0.32799  0.92158  0.09210  1.0000
  N   N16       1.0  0.16991  0.41493  0.40735  1.0000
  C   C61       1.0  0.61126  0.02033  0.87020  1.0000
  C   C62       1.0  0.89001  0.52253  0.63013  1.0000
  C   C63       1.0  0.38652  0.98186  0.13198  1.0000
  C   C64       1.0  0.11137  0.47500  0.36767  1.0000
  H   H85       1.0  0.61585  0.93750  0.88296  1.0000
  H   H86       1.0  0.88585  0.43953  0.61730  1.0000
  H   H87       1.0  0.38281  0.06489  0.11952  1.0000
  H   H88       1.0  0.11553  0.55806  0.38030  1.0000
  C   C65       1.0  0.53665  0.05318  0.81617  1.0000
  C   C66       1.0  0.96409  0.55640  0.68461  1.0000
  C   C67       1.0  0.46144  0.94814  0.18530  1.0000
  C   C68       1.0  0.03688  0.44101  0.31374  1.0000
  C   C69       1.0  0.48690  0.97809  0.76977  1.0000
  C   C70       1.0  0.01421  0.48226  0.73119  1.0000
  C   C71       1.0  0.51207  0.02249  0.23176  1.0000
  C   C72       1.0  0.98589  0.51526  0.26804  1.0000
  H   H89       1.0  0.51060  0.89810  0.77098  1.0000
  H   H90       1.0  0.99079  0.40217  0.73025  1.0000
  H   H91       1.0  0.48901  0.10272  0.23097  1.0000
  H   H92       1.0  0.00894  0.59548  0.26921  1.0000
  C   C73       1.0  0.40907  0.00642  0.72338  1.0000
  C   C74       1.0  0.09218  0.51155  0.77723  1.0000
  C   C75       1.0  0.59016  0.99326  0.27740  1.0000
  C   C76       1.0  0.90755  0.48594  0.22257  1.0000
  Br  Br9       1.0  0.34103  0.90755  0.65923  1.0000
  Br  Br10      1.0  0.16087  0.41407  0.84154  1.0000
  Br  Br11      1.0  0.65932  0.09112  0.34162  1.0000
  Br  Br12      1.0  0.83786  0.58403  0.15964  1.0000
  C   C77       1.0  0.37748  0.10863  0.72342  1.0000
  C   C78       1.0  0.12364  0.61381  0.77665  1.0000
  C   C79       1.0  0.62133  0.89086  0.27640  1.0000
  C   C80       1.0  0.87646  0.38352  0.22291  1.0000
  H   H93       1.0  0.31637  0.13095  0.68671  1.0000
  H   H94       1.0  0.18511  0.63678  0.81274  1.0000
  H   H95       1.0  0.68270  0.86785  0.31246  1.0000
  H   H96       1.0  0.81461  0.36056  0.18734  1.0000
  C   C81       1.0  0.42483  0.18205  0.77055  1.0000
  C   C82       1.0  0.07573  0.68625  0.72957  1.0000
  C   C83       1.0  0.57329  0.81830  0.22898  1.0000
  C   C84       1.0  0.92522  0.31094  0.26920  1.0000
  Br  Br13      1.0  0.37919  0.31920  0.77081  1.0000
  Br  Br14      1.0  0.12076  0.82362  0.72817  1.0000
  Br  Br15      1.0  0.61875  0.68110  0.22645  1.0000
  Br  Br16      1.0  0.88056  0.17341  0.27075  1.0000
  C   C85       1.0  0.50649  0.15822  0.81757  1.0000
  C   C86       1.0  0.99388  0.66152  0.68307  1.0000
  C   C87       1.0  0.49122  0.84297  0.18289  1.0000
  C   C88       1.0  0.00752  0.33574  0.31503  1.0000
  O   O5        1.0  0.54944  0.23011  0.86079  1.0000
  O   O6        1.0  0.95056  0.73286  0.64012  1.0000
  O   O7        1.0  0.44776  0.77161  0.13952  1.0000
  O   O8        1.0  0.05151  0.26434  0.35740  1.0000
  B   B1        1.0  0.38650  0.25915  0.03527  1.0000
  B   B2        1.0  0.12187  0.75550  0.46013  1.0000
  B   B3        1.0  0.62095  0.74189  0.96073  1.0000
  B   B4        1.0  0.87756  0.24224  0.53837  1.0000
  F   F1        1.0  0.42973  0.16961  0.00629  1.0000
  F   F2        1.0  0.07034  0.68314  0.50208  1.0000
  F   F3        1.0  0.56944  0.81512  0.00246  1.0000
  F   F4        1.0  0.92927  0.31388  0.49577  1.0000
  F   F5        1.0  0.29634  0.23304  0.06025  1.0000
  F   F6        1.0  0.18643  0.70283  0.41354  1.0000
  F   F7        1.0  0.68675  0.79355  0.91518  1.0000
  F   F8        1.0  0.81336  0.29563  0.58481  1.0000
  F   F9        1.0  0.43958  0.29642  0.10389  1.0000
  F   F10       1.0  0.06115  0.81351  0.40801  1.0000
  F   F11       1.0  0.56046  0.68435  0.90777  1.0000
  F   F12       1.0  0.93825  0.18441  0.59061  1.0000
  F   F13       1.0  0.37857  0.33527  0.97606  1.0000
  F   F14       1.0  0.17089  0.82330  0.51423  1.0000
  F   F15       1.0  0.66872  0.67389  0.01504  1.0000
  F   F16       1.0  0.82814  0.17419  0.48471  1.0000
  O   O9        1.0  0.78257  0.56252  0.91298  1.0000
  O   O10       1.0  0.71728  0.06446  0.58938  1.0000
  O   O11       1.0  0.21604  0.42899  0.09475  1.0000
  O   O12       1.0  0.28340  0.93344  0.41142  1.0000
  H   H97       1.0  0.75435  0.60914  0.95103  1.0000
  H   H98       1.0  0.74396  0.11045  0.55035  1.0000
  H   H99       1.0  0.25622  0.88707  0.44990  1.0000
  C   C89       1.0  0.88133  0.57026  0.92175  1.0000
  C   C90       1.0  0.61831  0.06898  0.58130  1.0000
  C   C91       1.0  0.11726  0.42823  0.08531  1.0000
  C   C92       1.0  0.38233  0.92870  0.42013  1.0000
  H   H100      1.0  0.90190  0.61523  0.97634  1.0000
  H   H101      1.0  0.59611  0.11289  0.52695  1.0000
  H   H102      1.0  0.09451  0.38543  0.03012  1.0000
  H   H103      1.0  0.40402  0.88478  0.47461  1.0000
  H   H104      1.0  0.90651  0.61231  0.86951  1.0000
  H   H105      1.0  0.59262  0.11058  0.63384  1.0000
  H   H106      1.0  0.08776  0.38891  0.13702  1.0000
  H   H107      1.0  0.40842  0.88703  0.36779  1.0000
  C   C93       1.0  0.92229  0.46272  0.92601  1.0000
  C   C94       1.0  0.58013  0.96015  0.57718  1.0000
  C   C95       1.0  0.08464  0.53916  0.08064  1.0000
  C   C96       1.0  0.42062  0.03747  0.42451  1.0000
  H   H108      1.0  0.90106  0.42160  0.97981  1.0000
  H   H109      1.0  0.60188  0.91919  0.52318  1.0000
  H   H110      1.0  0.10980  0.57775  0.02715  1.0000
  H   H111      1.0  0.39859  0.07839  0.47843  1.0000
  H   H112      1.0  0.99785  0.46562  0.92778  1.0000
  H   H113      1.0  0.50455  0.96058  0.57596  1.0000
  H   H114      1.0  0.00913  0.54350  0.07769  1.0000
  H   H115      1.0  0.49620  0.03694  0.42605  1.0000
  H   H116      1.0  0.89927  0.41737  0.87242  1.0000
  H   H117      1.0  0.60477  0.91603  0.63059  1.0000
  H   H118      1.0  0.10998  0.58253  0.13455  1.0000
  H   H119      1.0  0.39632  0.08169  0.37105  1.0000
  H   H120      1.0  0.23971  0.36179  0.07851  1.0000
