# Supplementary material for: Benchmarking Periodic Density Functional Theory Calculations for Spin-State Energies in Spin-Crossover Systems
Source: Inorg Chem. 2024 Jul 8;63(29):13338–45. doi: 10.1021/acs.inorgchem.4c01094 (PMC11270997; doi:10.1021/acs.inorgchem.4c01094)
Supplement: Supplementary file 3 — ic4c01094_si_003.zip [file ic4c01094_si_003.zip › PeriodicPBEMB/s8newls.cif]

data_image0
_chemical_formula_structural       Fe2O4N8C48H36Cl2O10H4
_chemical_formula_sum              "Fe2 O14 N8 C48 H40 Cl2"
_cell_length_a       10.3454
_cell_length_b       11.9806
_cell_length_c       10.6536
_cell_angle_alpha    109.349
_cell_angle_beta     90.4335
_cell_angle_gamma    77.2485

_space_group_name_H-M_alt    "P 1"
_space_group_IT_number       1

loop_
  _space_group_symop_operation_xyz
  'x, y, z'

loop_
  _atom_site_type_symbol
  _atom_site_label
  _atom_site_symmetry_multiplicity
  _atom_site_fract_x
  _atom_site_fract_y
  _atom_site_fract_z
  _atom_site_occupancy
  Fe  Fe1       1.0  0.47213  0.73057  0.41366  1.0000
  Fe  Fe2       1.0  0.52987  0.27004  0.58681  1.0000
  O   O1        1.0  0.62427  0.67842  0.49887  1.0000
  O   O2        1.0  0.37786  0.32235  0.50156  1.0000
  O   O3        1.0  0.38625  0.84580  0.57725  1.0000
  O   O4        1.0  0.61573  0.15482  0.42324  1.0000
  N   N1        1.0  0.56952  0.83600  0.38168  1.0000
  N   N2        1.0  0.43226  0.16471  0.61868  1.0000
  N   N3        1.0  0.34204  0.80784  0.31456  1.0000
  N   N4        1.0  0.65979  0.19263  0.68596  1.0000
  N   N5        1.0  0.37666  0.62605  0.45098  1.0000
  N   N6        1.0  0.62537  0.37455  0.54952  1.0000
  N   N7        1.0  0.53274  0.58815  0.25351  1.0000
  N   N8        1.0  0.46923  0.41245  0.74694  1.0000
  C   C1        1.0  0.71728  0.73888  0.49787  1.0000
  C   C2        1.0  0.28476  0.26197  0.50243  1.0000
  C   C3        1.0  0.83812  0.71900  0.55754  1.0000
  C   C4        1.0  0.16401  0.28195  0.44266  1.0000
  C   C5        1.0  0.93174  0.78309  0.54694  1.0000
  C   C6        1.0  0.07029  0.21791  0.45307  1.0000
  C   C7        1.0  0.90874  0.86701  0.47871  1.0000
  C   C8        1.0  0.09306  0.13397  0.52127  1.0000
  C   C9        1.0  0.78953  0.88981  0.42143  1.0000
  C   C10       1.0  0.21218  0.11106  0.57865  1.0000
  C   C11       1.0  0.69393  0.82645  0.43221  1.0000
  C   C12       1.0  0.30790  0.17436  0.56804  1.0000
  C   C13       1.0  0.51294  0.91003  0.31989  1.0000
  C   C14       1.0  0.48866  0.09066  0.68052  1.0000
  C   C15       1.0  0.38290  0.89675  0.28097  1.0000
  C   C16       1.0  0.61872  0.10380  0.71952  1.0000
  C   C17       1.0  0.30157  0.96575  0.21492  1.0000
  C   C18       1.0  0.69987  0.03470  0.78558  1.0000
  C   C19       1.0  0.17640  0.94458  0.18430  1.0000
  C   C20       1.0  0.82511  0.05565  0.81622  1.0000
  C   C21       1.0  0.13654  0.85317  0.21728  1.0000
  C   C22       1.0  0.86521  0.14697  0.78325  1.0000
  C   C23       1.0  0.22211  0.78654  0.28212  1.0000
  C   C24       1.0  0.77978  0.21374  0.71844  1.0000
  C   C25       1.0  0.31342  0.79814  0.63831  1.0000
  C   C26       1.0  0.68849  0.20250  0.36213  1.0000
  C   C27       1.0  0.24347  0.86401  0.76319  1.0000
  C   C28       1.0  0.75832  0.13669  0.23717  1.0000
  C   C29       1.0  0.16720  0.80779  0.81855  1.0000
  C   C30       1.0  0.83442  0.19301  0.18176  1.0000
  C   C31       1.0  0.15933  0.68652  0.75420  1.0000
  C   C32       1.0  0.84221  0.31430  0.24608  1.0000
  C   C33       1.0  0.22823  0.61969  0.63153  1.0000
  C   C34       1.0  0.77345  0.38106  0.36883  1.0000
  C   C35       1.0  0.30386  0.67596  0.57357  1.0000
  C   C36       1.0  0.69805  0.32468  0.42687  1.0000
  C   C37       1.0  0.38907  0.51715  0.36303  1.0000
  C   C38       1.0  0.61290  0.48347  0.63744  1.0000
  C   C39       1.0  0.47769  0.49266  0.24962  1.0000
  C   C40       1.0  0.52424  0.50796  0.75082  1.0000
  C   C41       1.0  0.51174  0.38162  0.14517  1.0000
  C   C42       1.0  0.49006  0.61905  0.85518  1.0000
  C   C43       1.0  0.60790  0.36668  0.04704  1.0000
  C   C44       1.0  0.39389  0.63399  0.95329  1.0000
  C   C45       1.0  0.66610  0.46276  0.05322  1.0000
  C   C46       1.0  0.33575  0.53788  0.94714  1.0000
  C   C47       1.0  0.62428  0.57292  0.15710  1.0000
  C   C48       1.0  0.37764  0.42769  0.84331  1.0000
  H   H1        1.0  0.85630  0.65595  0.61294  1.0000
  H   H2        1.0  0.14596  0.34502  0.38727  1.0000
  H   H3        1.0  0.02488  0.76806  0.59332  1.0000
  H   H4        1.0  0.97730  0.23296  0.40647  1.0000
  H   H5        1.0  0.98542  0.91387  0.47064  1.0000
  H   H6        1.0  0.01630  0.08712  0.52912  1.0000
  H   H7        1.0  0.76974  0.95558  0.36977  1.0000
  H   H8        1.0  0.23185  0.04522  0.63024  1.0000
  H   H9        1.0  0.55849  0.97812  0.30320  1.0000
  H   H10       1.0  0.44298  0.02263  0.69716  1.0000
  H   H11       1.0  0.33694  0.03499  0.18898  1.0000
  H   H12       1.0  0.66428  0.96555  0.81149  1.0000
  H   H13       1.0  0.11133  0.99904  0.13486  1.0000
  H   H14       1.0  0.89006  0.00112  0.86567  1.0000
  H   H15       1.0  0.04044  0.83224  0.19264  1.0000
  H   H16       1.0  0.96138  0.16772  0.80791  1.0000
  H   H17       1.0  0.19372  0.71356  0.30649  1.0000
  H   H18       1.0  0.80839  0.28665  0.69411  1.0000
  H   H19       1.0  0.24930  0.95756  0.81547  1.0000
  H   H20       1.0  0.75258  0.04312  0.18488  1.0000
  H   H21       1.0  0.11120  0.85858  0.91394  1.0000
  H   H22       1.0  0.89037  0.14228  0.08633  1.0000
  H   H23       1.0  0.09739  0.64627  0.80031  1.0000
  H   H24       1.0  0.90399  0.35461  0.19985  1.0000
  H   H25       1.0  0.22412  0.52546  0.58102  1.0000
  H   H26       1.0  0.77729  0.47536  0.41934  1.0000
  H   H27       1.0  0.34252  0.44867  0.37728  1.0000
  H   H28       1.0  0.65940  0.55197  0.62314  1.0000
  H   H29       1.0  0.46375  0.30882  0.14295  1.0000
  H   H30       1.0  0.53800  0.69185  0.85735  1.0000
  H   H31       1.0  0.63846  0.27975  0.96701  1.0000
  H   H32       1.0  0.36321  0.72094  0.03326  1.0000
  H   H33       1.0  0.74451  0.45314  0.97981  1.0000
  H   H34       1.0  0.25730  0.54748  0.02053  1.0000
  H   H35       1.0  0.66627  0.65024  0.16383  1.0000
  H   H36       1.0  0.33555  0.35041  0.83649  1.0000
  Cl  Cl1       1.0  0.80702  0.77282  0.99196  1.0000
  Cl  Cl2       1.0  0.19500  0.22671  0.00901  1.0000
  O   O5        1.0  0.83326  0.72353  0.10199  1.0000
  O   O6        1.0  0.17038  0.27514  0.89822  1.0000
  O   O7        1.0  0.84140  0.67227  0.86364  1.0000
  O   O8        1.0  0.15980  0.32783  0.13678  1.0000
  O   O9        1.0  0.88860  0.86052  0.00168  1.0000
  O   O10       1.0  0.11289  0.13940  0.99907  1.0000
  O   O11       1.0  0.66619  0.83263  0.00132  1.0000
  O   O12       1.0  0.33560  0.16681  0.00132  1.0000
  O   O13       1.0  0.08237  0.57702  0.15660  1.0000
  O   O14       1.0  0.92084  0.42258  0.84374  1.0000
  H   H37       1.0  0.08922  0.49102  0.14252  1.0000
  H   H38       1.0  0.99480  0.60899  0.13134  1.0000
  H   H39       1.0  0.00842  0.39064  0.86897  1.0000
  H   H40       1.0  0.91394  0.50858  0.85788  1.0000
