# Supplementary material for: Benchmarking Periodic Density Functional Theory Calculations for Spin-State Energies in Spin-Crossover Systems
Source: Inorg Chem. 2024 Jul 8;63(29):13338–45. doi: 10.1021/acs.inorgchem.4c01094 (PMC11270997; doi:10.1021/acs.inorgchem.4c01094)
Supplement: Supplementary file 3 — ic4c01094_si_003.zip [file ic4c01094_si_003.zip › PeriodicPBEMB/s18hs.cif]

data_image0
_chemical_formula_structural       Co2O2H2O2H2N12C2H2C2H2C2H2C2H2C6H2C4H2C6H2C2H2C2H2C2H2C2H2C2H2C2H2C2H2C6H2C4H2C6H2C2H2C2H2C2H2Cl2O8Cl2O10H4
_chemical_formula_sum              "Co2 O22 H48 N12 C60 Cl4"
_cell_length_a       8.73033
_cell_length_b       9.05745
_cell_length_c       20.4654
_cell_angle_alpha    90.6924
_cell_angle_beta     98.607
_cell_angle_gamma    90.0417

_space_group_name_H-M_alt    "P 1"
_space_group_IT_number       1

loop_
  _space_group_symop_operation_xyz
  'x, y, z'

loop_
  _atom_site_type_symbol
  _atom_site_label
  _atom_site_symmetry_multiplicity
  _atom_site_fract_x
  _atom_site_fract_y
  _atom_site_fract_z
  _atom_site_occupancy
  Co  Co1       1.0  0.24002  0.00622  0.24224  1.0000
  Co  Co2       1.0  0.75531  0.49999  0.75772  1.0000
  O   O1        1.0  0.27557  0.99356  0.54354  1.0000
  O   O2        1.0  0.74619  0.47490  0.45774  1.0000
  H   H1        1.0  0.20935  0.91341  0.55976  1.0000
  H   H2        1.0  0.81583  0.39485  0.44232  1.0000
  O   O3        1.0  0.24730  0.08446  0.94537  1.0000
  O   O4        1.0  0.74288  0.58320  0.05493  1.0000
  H   H3        1.0  0.34980  0.05509  0.93403  1.0000
  H   H4        1.0  0.64024  0.55350  0.06596  1.0000
  N   N1        1.0  0.23629  0.02353  0.14331  1.0000
  N   N2        1.0  0.75621  0.52026  0.85663  1.0000
  N   N3        1.0  0.24660  0.00222  0.34143  1.0000
  N   N4        1.0  0.75588  0.49112  0.65897  1.0000
  N   N5        1.0  0.34168  0.21501  0.27495  1.0000
  N   N6        1.0  0.65784  0.70751  0.72435  1.0000
  N   N7        1.0  0.15735  0.78976  0.25914  1.0000
  N   N8        1.0  0.83541  0.28114  0.74158  1.0000
  N   N9        1.0  0.45593  0.91578  0.22803  1.0000
  N   N10       1.0  0.53763  0.41232  0.77047  1.0000
  N   N11       1.0  0.01724  0.09574  0.20776  1.0000
  N   N12       1.0  0.97776  0.59009  0.79372  1.0000
  C   C1        1.0  0.38636  0.31965  0.23610  1.0000
  C   C2        1.0  0.60933  0.81322  0.76265  1.0000
  H   H5        1.0  0.36563  0.29739  0.18316  1.0000
  H   H6        1.0  0.62326  0.79166  0.81538  1.0000
  C   C3        1.0  0.45423  0.45198  0.26105  1.0000
  C   C4        1.0  0.54623  0.94576  0.73746  1.0000
  H   H7        1.0  0.48839  0.53263  0.22696  1.0000
  H   H8        1.0  0.50883  0.02754  0.77108  1.0000
  C   C5        1.0  0.47596  0.47644  0.32915  1.0000
  C   C6        1.0  0.53341  0.96904  0.66972  1.0000
  H   H9        1.0  0.53027  0.57717  0.35111  1.0000
  H   H10       1.0  0.48324  0.07002  0.64762  1.0000
  C   C7        1.0  0.42801  0.36887  0.36975  1.0000
  C   C8        1.0  0.58452  0.85996  0.62958  1.0000
  H   H11       1.0  0.44227  0.38655  0.42292  1.0000
  H   H12       1.0  0.57611  0.87615  0.57660  1.0000
  C   C9        1.0  0.36166  0.23869  0.34127  1.0000
  C   C10       1.0  0.64600  0.72978  0.65833  1.0000
  C   C11       1.0  0.30912  0.11651  0.37939  1.0000
  C   C12       1.0  0.70047  0.60545  0.62078  1.0000
  C   C13       1.0  0.32185  0.11490  0.44765  1.0000
  C   C14       1.0  0.69548  0.60175  0.55279  1.0000
  H   H13       1.0  0.37475  0.20506  0.47856  1.0000
  H   H14       1.0  0.64976  0.69291  0.52177  1.0000
  C   C15       1.0  0.26430  0.99245  0.47801  1.0000
  C   C16       1.0  0.74964  0.47534  0.52281  1.0000
  C   C17       1.0  0.20078  0.87346  0.43805  1.0000
  C   C18       1.0  0.80176  0.35474  0.56294  1.0000
  H   H15       1.0  0.16092  0.77536  0.46043  1.0000
  H   H16       1.0  0.83777  0.25330  0.54089  1.0000
  C   C19       1.0  0.19586  0.88180  0.37008  1.0000
  C   C20       1.0  0.80425  0.36765  0.63072  1.0000
  C   C21       1.0  0.14167  0.76185  0.32284  1.0000
  C   C22       1.0  0.85568  0.25042  0.67835  1.0000
  C   C23       1.0  0.08221  0.62780  0.34095  1.0000
  C   C24       1.0  0.91989  0.11710  0.66105  1.0000
  H   H17       1.0  0.06985  0.60725  0.39206  1.0000
  H   H18       1.0  0.93735  0.09557  0.61034  1.0000
  C   C25       1.0  0.03947  0.51996  0.29265  1.0000
  C   C26       1.0  0.96159  0.01223  0.70961  1.0000
  H   H19       1.0  0.99312  0.41527  0.30665  1.0000
  H   H20       1.0  0.01275  0.90860  0.69635  1.0000
  C   C27       1.0  0.05892  0.54795  0.22759  1.0000
  C   C28       1.0  0.93607  0.04244  0.77402  1.0000
  H   H21       1.0  0.02973  0.46680  0.18812  1.0000
  H   H22       1.0  0.96414  0.96361  0.81362  1.0000
  C   C29       1.0  0.11865  0.68446  0.21302  1.0000
  C   C30       1.0  0.87270  0.17851  0.78786  1.0000
  H   H23       1.0  0.13682  0.71041  0.16285  1.0000
  H   H24       1.0  0.85100  0.20651  0.83763  1.0000
  C   C31       1.0  0.55889  0.85446  0.27495  1.0000
  C   C32       1.0  0.43551  0.35082  0.72247  1.0000
  H   H25       1.0  0.53209  0.86124  0.32521  1.0000
  H   H26       1.0  0.46228  0.35861  0.67234  1.0000
  C   C33       1.0  0.69301  0.78564  0.26094  1.0000
  C   C34       1.0  0.30120  0.28104  0.73524  1.0000
  H   H27       1.0  0.77286  0.73794  0.30099  1.0000
  H   H28       1.0  0.22199  0.23239  0.69457  1.0000
  C   C35       1.0  0.72044  0.78076  0.19560  1.0000
  C   C36       1.0  0.27237  0.27561  0.80035  1.0000
  H   H29       1.0  0.82234  0.72595  0.18234  1.0000
  H   H30       1.0  0.17020  0.22006  0.81259  1.0000
  C   C37       1.0  0.61519  0.84599  0.14679  1.0000
  C   C38       1.0  0.37661  0.34151  0.85022  1.0000
  H   H31       1.0  0.63495  0.84365  0.09564  1.0000
  H   H32       1.0  0.35564  0.33910  0.90121  1.0000
  C   C39       1.0  0.48353  0.91298  0.16461  1.0000
  C   C40       1.0  0.50884  0.40927  0.83368  1.0000
  C   C41       1.0  0.36218  0.98172  0.11705  1.0000
  C   C42       1.0  0.62969  0.47863  0.88220  1.0000
  C   C43       1.0  0.37213  0.00183  0.05079  1.0000
  C   C44       1.0  0.61875  0.49940  0.94855  1.0000
  H   H33       1.0  0.47546  0.96921  0.03055  1.0000
  H   H34       1.0  0.51490  0.46687  0.96819  1.0000
  C   C45       1.0  0.24551  0.06372  0.01010  1.0000
  C   C46       1.0  0.74520  0.56180  0.99008  1.0000
  C   C47       1.0  0.11313  0.10477  0.03754  1.0000
  C   C48       1.0  0.87818  0.60267  0.96336  1.0000
  H   H35       1.0  0.01454  0.15288  0.00629  1.0000
  H   H36       1.0  0.97673  0.65086  0.99531  1.0000
  C   C49       1.0  0.11406  0.08449  0.10486  1.0000
  C   C50       1.0  0.87823  0.58161  0.89594  1.0000
  C   C51       1.0  0.98831  0.12696  0.14233  1.0000
  C   C52       1.0  0.00509  0.62332  0.85934  1.0000
  C   C53       1.0  0.85080  0.19507  0.11462  1.0000
  C   C54       1.0  0.14212  0.69270  0.88795  1.0000
  H   H37       1.0  0.82895  0.21845  0.06205  1.0000
  H   H38       1.0  0.16283  0.71750  0.94067  1.0000
  C   C55       1.0  0.74125  0.23119  0.15518  1.0000
  C   C56       1.0  0.25273  0.72822  0.84813  1.0000
  H   H39       1.0  0.63373  0.28535  0.13451  1.0000
  H   H40       1.0  0.35990  0.78335  0.86951  1.0000
  C   C57       1.0  0.77115  0.19711  0.22214  1.0000
  C   C58       1.0  0.22430  0.69239  0.78094  1.0000
  H   H41       1.0  0.68855  0.22224  0.25554  1.0000
  H   H42       1.0  0.30765  0.71711  0.74804  1.0000
  C   C59       1.0  0.91056  0.12891  0.24631  1.0000
  C   C60       1.0  0.08541  0.62283  0.75585  1.0000
  H   H43       1.0  0.93865  0.09993  0.29824  1.0000
  H   H44       1.0  0.05880  0.59190  0.70376  1.0000
  Cl  Cl1       1.0  0.30274  0.51007  0.06142  1.0000
  Cl  Cl2       1.0  0.68913  0.01016  0.93816  1.0000
  O   O5        1.0  0.46660  0.49042  0.09316  1.0000
  O   O6        1.0  0.52496  0.99235  0.90620  1.0000
  O   O7        1.0  0.26884  0.66818  0.05616  1.0000
  O   O8        1.0  0.72649  0.16782  0.94448  1.0000
  O   O9        1.0  0.20182  0.43939  0.10239  1.0000
  O   O10       1.0  0.78863  0.93655  0.89681  1.0000
  O   O11       1.0  0.28220  0.44137  0.99566  1.0000
  O   O12       1.0  0.70804  0.94301  0.00348  1.0000
  Cl  Cl3       1.0  0.23932  0.44181  0.54945  1.0000
  Cl  Cl4       1.0  0.76565  0.91881  0.44341  1.0000
  O   O13       1.0  0.20304  0.53046  0.60629  1.0000
  O   O14       1.0  0.76793  0.04032  0.39597  1.0000
  O   O15       1.0  0.39924  0.39018  0.56324  1.0000
  O   O16       1.0  0.60464  0.88428  0.44907  1.0000
  O   O17       1.0  0.21827  0.53194  0.49004  1.0000
  O   O18       1.0  0.84813  0.96751  0.50847  1.0000
  O   O19       1.0  0.13401  0.31404  0.53989  1.0000
  O   O20       1.0  0.84245  0.78976  0.42051  1.0000
  O   O21       1.0  0.08653  0.81218  0.58883  1.0000
  O   O22       1.0  0.93915  0.29072  0.41721  1.0000
  H   H45       1.0  0.11281  0.70651  0.58770  1.0000
  H   H46       1.0  0.99018  0.82808  0.55849  1.0000
  H   H47       1.0  0.02324  0.28872  0.45492  1.0000
  H   H48       1.0  0.89213  0.19127  0.41398  1.0000
