# Supplementary material for: Benchmarking Periodic Density Functional Theory Calculations for Spin-State Energies in Spin-Crossover Systems
Source: Inorg Chem. 2024 Jul 8;63(29):13338–45. doi: 10.1021/acs.inorgchem.4c01094 (PMC11270997; doi:10.1021/acs.inorgchem.4c01094)
Supplement: Supplementary file 3 — ic4c01094_si_003.zip [file ic4c01094_si_003.zip › PeriodicPBEMB/s2newls.cif]

data_image0
_chemical_formula_structural       O4C8H4C4H4C4H4C4H4C8H4N4C4H8C4H8C4H8N4H4C4H8C4H8N4H4C4H8C4H8C4H8N4O4Mn4C4H4C8H4C4H4C4H4C4H4C4As4F24
_chemical_formula_sum              "O8 C88 H112 N16 Mn4 As4 F24"
_cell_length_a       8.40627
_cell_length_b       17.074
_cell_length_c       17.5303
_cell_angle_alpha    90.0006
_cell_angle_beta     90.0011
_cell_angle_gamma    89.9999

_space_group_name_H-M_alt    "P 1"
_space_group_IT_number       1

loop_
  _space_group_symop_operation_xyz
  'x, y, z'

loop_
  _atom_site_type_symbol
  _atom_site_label
  _atom_site_symmetry_multiplicity
  _atom_site_fract_x
  _atom_site_fract_y
  _atom_site_fract_z
  _atom_site_occupancy
  O   O1        1.0  0.98743  0.46645  0.10615  1.0000
  O   O2        1.0  0.51257  0.53355  0.60615  1.0000
  O   O3        1.0  0.48743  0.03355  0.89385  1.0000
  O   O4        1.0  0.01257  0.96645  0.39385  1.0000
  C   C1        1.0  0.90915  0.40480  0.08078  1.0000
  C   C2        1.0  0.59086  0.59520  0.58078  1.0000
  C   C3        1.0  0.40914  0.09520  0.91922  1.0000
  C   C4        1.0  0.09086  0.90480  0.41922  1.0000
  C   C5        1.0  0.82804  0.35626  0.13325  1.0000
  C   C6        1.0  0.67196  0.64374  0.63325  1.0000
  C   C7        1.0  0.32804  0.14374  0.86675  1.0000
  C   C8        1.0  0.17196  0.85626  0.36675  1.0000
  H   H1        1.0  0.83287  0.37221  0.19331  1.0000
  H   H2        1.0  0.66713  0.62779  0.69331  1.0000
  H   H3        1.0  0.33287  0.12779  0.80669  1.0000
  H   H4        1.0  0.16713  0.87221  0.30669  1.0000
  C   C9        1.0  0.74503  0.29053  0.10919  1.0000
  C   C10       1.0  0.75497  0.70947  0.60919  1.0000
  C   C11       1.0  0.24503  0.20947  0.89081  1.0000
  C   C12       1.0  0.25496  0.79053  0.39081  1.0000
  H   H5        1.0  0.68337  0.25457  0.15127  1.0000
  H   H6        1.0  0.81663  0.74543  0.65126  1.0000
  H   H7        1.0  0.18337  0.24543  0.84873  1.0000
  H   H8        1.0  0.31662  0.75457  0.34873  1.0000
  C   C13       1.0  0.73756  0.27087  0.03139  1.0000
  C   C14       1.0  0.76245  0.72913  0.53139  1.0000
  C   C15       1.0  0.23756  0.22913  0.96861  1.0000
  C   C16       1.0  0.26244  0.77087  0.46861  1.0000
  H   H9        1.0  0.67110  0.21949  0.01295  1.0000
  H   H10       1.0  0.82890  0.78051  0.51295  1.0000
  H   H11       1.0  0.17110  0.28051  0.98705  1.0000
  H   H12       1.0  0.32890  0.71949  0.48705  1.0000
  C   C17       1.0  0.81175  0.31894  0.97862  1.0000
  C   C18       1.0  0.68825  0.68106  0.47862  1.0000
  C   C19       1.0  0.31175  0.18106  0.02138  1.0000
  C   C20       1.0  0.18825  0.81894  0.52138  1.0000
  H   H13       1.0  0.80276  0.30650  0.91770  1.0000
  H   H14       1.0  0.69724  0.69351  0.41770  1.0000
  H   H15       1.0  0.30276  0.19351  0.08229  1.0000
  H   H16       1.0  0.19724  0.80650  0.58230  1.0000
  C   C21       1.0  0.89789  0.38596  0.00151  1.0000
  C   C22       1.0  0.60211  0.61404  0.50151  1.0000
  C   C23       1.0  0.39789  0.11404  0.99849  1.0000
  C   C24       1.0  0.10211  0.88596  0.49849  1.0000
  C   C25       1.0  0.94918  0.44095  0.94498  1.0000
  C   C26       1.0  0.55082  0.55905  0.44498  1.0000
  C   C27       1.0  0.44917  0.05905  0.05502  1.0000
  C   C28       1.0  0.05082  0.94095  0.55502  1.0000
  H   H17       1.0  0.89838  0.43434  0.88781  1.0000
  H   H18       1.0  0.60162  0.56566  0.38781  1.0000
  H   H19       1.0  0.39838  0.06566  0.11219  1.0000
  H   H20       1.0  0.10162  0.93434  0.61219  1.0000
  N   N1        1.0  0.04003  0.50152  0.95783  1.0000
  N   N2        1.0  0.45997  0.49848  0.45783  1.0000
  N   N3        1.0  0.54003  0.99848  0.04217  1.0000
  N   N4        1.0  0.95997  0.00152  0.54217  1.0000
  C   C29       1.0  0.03408  0.56419  0.90056  1.0000
  C   C30       1.0  0.46592  0.43581  0.40056  1.0000
  C   C31       1.0  0.53408  0.93581  0.09944  1.0000
  C   C32       1.0  0.96592  0.06419  0.59944  1.0000
  H   H21       1.0  0.97988  0.54124  0.84795  1.0000
  H   H22       1.0  0.52012  0.45876  0.34795  1.0000
  H   H23       1.0  0.47988  0.95876  0.15205  1.0000
  H   H24       1.0  0.02012  0.04124  0.65205  1.0000
  H   H25       1.0  0.15447  0.58457  0.88705  1.0000
  H   H26       1.0  0.34553  0.41543  0.38705  1.0000
  H   H27       1.0  0.65447  0.91543  0.11295  1.0000
  H   H28       1.0  0.84553  0.08457  0.61295  1.0000
  C   C33       1.0  0.93399  0.63252  0.93057  1.0000
  C   C34       1.0  0.56601  0.36748  0.43057  1.0000
  C   C35       1.0  0.43399  0.86747  0.06943  1.0000
  C   C36       1.0  0.06601  0.13253  0.56943  1.0000
  H   H29       1.0  0.91954  0.67497  0.88394  1.0000
  H   H30       1.0  0.58045  0.32503  0.38394  1.0000
  H   H31       1.0  0.41955  0.82503  0.11606  1.0000
  H   H32       1.0  0.08045  0.17497  0.61606  1.0000
  H   H33       1.0  0.81429  0.61112  0.94521  1.0000
  H   H34       1.0  0.68571  0.38888  0.44521  1.0000
  H   H35       1.0  0.31429  0.88888  0.05479  1.0000
  H   H36       1.0  0.18571  0.11112  0.55479  1.0000
  C   C37       1.0  0.00744  0.67586  0.99763  1.0000
  C   C38       1.0  0.49256  0.32414  0.49763  1.0000
  C   C39       1.0  0.50744  0.82414  0.00237  1.0000
  C   C40       1.0  0.99256  0.17586  0.50237  1.0000
  H   H37       1.0  0.12618  0.69734  0.98210  1.0000
  H   H38       1.0  0.37382  0.30266  0.48210  1.0000
  H   H39       1.0  0.62618  0.80266  0.01790  1.0000
  H   H40       1.0  0.87382  0.19734  0.51790  1.0000
  H   H41       1.0  0.93365  0.72717  0.01188  1.0000
  H   H42       1.0  0.56635  0.27283  0.51188  1.0000
  H   H43       1.0  0.43365  0.77283  0.98812  1.0000
  H   H44       1.0  0.06635  0.22717  0.48812  1.0000
  N   N5        1.0  0.02629  0.62647  0.06660  1.0000
  N   N6        1.0  0.47371  0.37353  0.56660  1.0000
  N   N7        1.0  0.52629  0.87353  0.93340  1.0000
  N   N8        1.0  0.97370  0.12647  0.43340  1.0000
  H   H45       1.0  0.91584  0.60966  0.08574  1.0000
  H   H46       1.0  0.58417  0.39034  0.58574  1.0000
  H   H47       1.0  0.41584  0.89034  0.91426  1.0000
  H   H48       1.0  0.08416  0.10966  0.41426  1.0000
  C   C41       1.0  0.10412  0.67057  0.12946  1.0000
  C   C42       1.0  0.39589  0.32943  0.62946  1.0000
  C   C43       1.0  0.60412  0.82943  0.87054  1.0000
  C   C44       1.0  0.89588  0.17057  0.37054  1.0000
  H   H49       1.0  0.02596  0.71747  0.15049  1.0000
  H   H50       1.0  0.47405  0.28253  0.65049  1.0000
  H   H51       1.0  0.52596  0.78253  0.84951  1.0000
  H   H52       1.0  0.97404  0.21747  0.34951  1.0000
  H   H53       1.0  0.21302  0.69689  0.10616  1.0000
  H   H54       1.0  0.28698  0.30311  0.60616  1.0000
  H   H55       1.0  0.71302  0.80311  0.89384  1.0000
  H   H56       1.0  0.78698  0.19689  0.39384  1.0000
  C   C45       1.0  0.14423  0.61396  0.19295  1.0000
  C   C46       1.0  0.35577  0.38604  0.69295  1.0000
  C   C47       1.0  0.64423  0.88604  0.80705  1.0000
  C   C48       1.0  0.85576  0.11396  0.30705  1.0000
  H   H57       1.0  0.20913  0.64355  0.23926  1.0000
  H   H58       1.0  0.29087  0.35645  0.73926  1.0000
  H   H59       1.0  0.70913  0.85645  0.76074  1.0000
  H   H60       1.0  0.79086  0.14355  0.26074  1.0000
  H   H61       1.0  0.03535  0.58846  0.21688  1.0000
  H   H62       1.0  0.46465  0.41154  0.71688  1.0000
  H   H63       1.0  0.53535  0.91154  0.78312  1.0000
  H   H64       1.0  0.96464  0.08846  0.28312  1.0000
  N   N9        1.0  0.24037  0.54902  0.16078  1.0000
  N   N10       1.0  0.25963  0.45098  0.66078  1.0000
  N   N11       1.0  0.74037  0.95098  0.83922  1.0000
  N   N12       1.0  0.75963  0.04902  0.33922  1.0000
  H   H65       1.0  0.35116  0.57117  0.14849  1.0000
  H   H66       1.0  0.14884  0.42883  0.64849  1.0000
  H   H67       1.0  0.85116  0.92883  0.85151  1.0000
  H   H68       1.0  0.64883  0.07117  0.35151  1.0000
  C   C49       1.0  0.25728  0.48407  0.21607  1.0000
  C   C50       1.0  0.24272  0.51593  0.71607  1.0000
  C   C51       1.0  0.75729  0.01592  0.78393  1.0000
  C   C52       1.0  0.74271  0.98407  0.28393  1.0000
  H   H69       1.0  0.13712  0.46248  0.22847  1.0000
  H   H70       1.0  0.36288  0.53752  0.72847  1.0000
  H   H71       1.0  0.63712  0.03752  0.77153  1.0000
  H   H72       1.0  0.86288  0.96248  0.27153  1.0000
  H   H73       1.0  0.30692  0.50763  0.26947  1.0000
  H   H74       1.0  0.19308  0.49237  0.76947  1.0000
  H   H75       1.0  0.80692  0.99237  0.73053  1.0000
  H   H76       1.0  0.69308  0.00763  0.23053  1.0000
  C   C53       1.0  0.36116  0.41803  0.18632  1.0000
  C   C54       1.0  0.13884  0.58197  0.68631  1.0000
  C   C55       1.0  0.86116  0.08197  0.81369  1.0000
  C   C56       1.0  0.63884  0.91803  0.31369  1.0000
  H   H77       1.0  0.37368  0.37408  0.23166  1.0000
  H   H78       1.0  0.12631  0.62592  0.73166  1.0000
  H   H79       1.0  0.87368  0.12592  0.76834  1.0000
  H   H80       1.0  0.62632  0.87408  0.26834  1.0000
  H   H81       1.0  0.48193  0.43957  0.17346  1.0000
  H   H82       1.0  0.01808  0.56043  0.67346  1.0000
  H   H83       1.0  0.98192  0.06043  0.82654  1.0000
  H   H84       1.0  0.51808  0.93957  0.32654  1.0000
  C   C57       1.0  0.29400  0.37661  0.11584  1.0000
  C   C58       1.0  0.20600  0.62339  0.61584  1.0000
  C   C59       1.0  0.79400  0.12339  0.88416  1.0000
  C   C60       1.0  0.70600  0.87661  0.38416  1.0000
  H   H85       1.0  0.36930  0.32592  0.10200  1.0000
  H   H86       1.0  0.13070  0.67408  0.60200  1.0000
  H   H87       1.0  0.86929  0.17408  0.89800  1.0000
  H   H88       1.0  0.63071  0.82592  0.39800  1.0000
  H   H89       1.0  0.17344  0.35528  0.12777  1.0000
  H   H90       1.0  0.32656  0.64472  0.62777  1.0000
  H   H91       1.0  0.67343  0.14472  0.87223  1.0000
  H   H92       1.0  0.82657  0.85528  0.37223  1.0000
  N   N13       1.0  0.29071  0.43036  0.05043  1.0000
  N   N14       1.0  0.20929  0.56964  0.55043  1.0000
  N   N15       1.0  0.79071  0.06963  0.94957  1.0000
  N   N16       1.0  0.70929  0.93037  0.44957  1.0000
  O   O5        1.0  0.30743  0.58176  0.00666  1.0000
  O   O6        1.0  0.19257  0.41824  0.50666  1.0000
  O   O7        1.0  0.80743  0.91824  0.99334  1.0000
  O   O8        1.0  0.69257  0.08176  0.49334  1.0000
  Mn  Mn1       1.0  0.14903  0.52176  0.05463  1.0000
  Mn  Mn2       1.0  0.35097  0.47824  0.55463  1.0000
  Mn  Mn3       1.0  0.64902  0.97824  0.94537  1.0000
  Mn  Mn4       1.0  0.85098  0.02176  0.44537  1.0000
  C   C61       1.0  0.40163  0.42040  0.99922  1.0000
  C   C62       1.0  0.09838  0.57960  0.49922  1.0000
  C   C63       1.0  0.90162  0.07959  0.00078  1.0000
  C   C64       1.0  0.59838  0.92041  0.50078  1.0000
  H   H93       1.0  0.47410  0.36701  0.00239  1.0000
  H   H94       1.0  0.02590  0.63299  0.50239  1.0000
  H   H95       1.0  0.97410  0.13299  0.99761  1.0000
  H   H96       1.0  0.52590  0.86701  0.49761  1.0000
  C   C65       1.0  0.44560  0.47686  0.94254  1.0000
  C   C66       1.0  0.05440  0.52314  0.44254  1.0000
  C   C67       1.0  0.94560  0.02314  0.05746  1.0000
  C   C68       1.0  0.55440  0.97686  0.55746  1.0000
  C   C69       1.0  0.54786  0.45529  0.88222  1.0000
  C   C70       1.0  0.95214  0.54471  0.38222  1.0000
  C   C71       1.0  0.04785  0.04471  0.11778  1.0000
  C   C72       1.0  0.45214  0.95529  0.61778  1.0000
  H   H97       1.0  0.57880  0.39363  0.87539  1.0000
  H   H98       1.0  0.92121  0.60637  0.37539  1.0000
  H   H99       1.0  0.07879  0.10637  0.12461  1.0000
  H   H100      1.0  0.42121  0.89363  0.62461  1.0000
  C   C73       1.0  0.60881  0.51051  0.83220  1.0000
  C   C74       1.0  0.89119  0.48949  0.33220  1.0000
  C   C75       1.0  0.10881  0.98949  0.16780  1.0000
  C   C76       1.0  0.39119  0.01051  0.66780  1.0000
  H   H101      1.0  0.68506  0.49254  0.78507  1.0000
  H   H102      1.0  0.81494  0.50746  0.28507  1.0000
  H   H103      1.0  0.18506  0.00746  0.21493  1.0000
  H   H104      1.0  0.31494  0.99254  0.71493  1.0000
  C   C77       1.0  0.57054  0.58976  0.84341  1.0000
  C   C78       1.0  0.92946  0.41024  0.34341  1.0000
  C   C79       1.0  0.07054  0.91024  0.15659  1.0000
  C   C80       1.0  0.42946  0.08976  0.65659  1.0000
  H   H105      1.0  0.61977  0.63446  0.80575  1.0000
  H   H106      1.0  0.88024  0.36555  0.30575  1.0000
  H   H107      1.0  0.11976  0.86555  0.19425  1.0000
  H   H108      1.0  0.38023  0.13445  0.69425  1.0000
  C   C81       1.0  0.47072  0.61281  0.90210  1.0000
  C   C82       1.0  0.02928  0.38719  0.40210  1.0000
  C   C83       1.0  0.97072  0.88719  0.09790  1.0000
  C   C84       1.0  0.52928  0.11281  0.59790  1.0000
  H   H109      1.0  0.43916  0.67399  0.91011  1.0000
  H   H110      1.0  0.06084  0.32601  0.41011  1.0000
  H   H111      1.0  0.93917  0.82601  0.08989  1.0000
  H   H112      1.0  0.56083  0.17399  0.58989  1.0000
  C   C85       1.0  0.40349  0.55731  0.95223  1.0000
  C   C86       1.0  0.09651  0.44269  0.45223  1.0000
  C   C87       1.0  0.90349  0.94269  0.04777  1.0000
  C   C88       1.0  0.59651  0.05731  0.54777  1.0000
  As  As1       1.0  0.62874  0.68025  0.20747  1.0000
  As  As2       1.0  0.87126  0.31975  0.70747  1.0000
  As  As3       1.0  0.12874  0.81975  0.79253  1.0000
  As  As4       1.0  0.37126  0.18025  0.29253  1.0000
  F   F1        1.0  0.49595  0.75384  0.23882  1.0000
  F   F2        1.0  0.00405  0.24615  0.73882  1.0000
  F   F3        1.0  0.99594  0.74615  0.76119  1.0000
  F   F4        1.0  0.50406  0.25384  0.26119  1.0000
  F   F5        1.0  0.73442  0.74952  0.15230  1.0000
  F   F6        1.0  0.76558  0.25048  0.65230  1.0000
  F   F7        1.0  0.23442  0.75048  0.84770  1.0000
  F   F8        1.0  0.26558  0.24952  0.34770  1.0000
  F   F9        1.0  0.50301  0.66156  0.12836  1.0000
  F   F10       1.0  0.99700  0.33843  0.62836  1.0000
  F   F11       1.0  0.00300  0.83843  0.87164  1.0000
  F   F12       1.0  0.49699  0.16156  0.37164  1.0000
  F   F13       1.0  0.75733  0.60461  0.17554  1.0000
  F   F14       1.0  0.74267  0.39539  0.67554  1.0000
  F   F15       1.0  0.25733  0.89539  0.82445  1.0000
  F   F16       1.0  0.24266  0.10461  0.32445  1.0000
  F   F17       1.0  0.52292  0.61012  0.26216  1.0000
  F   F18       1.0  0.97708  0.38988  0.76216  1.0000
  F   F19       1.0  0.02292  0.88988  0.73784  1.0000
  F   F20       1.0  0.47708  0.11012  0.23784  1.0000
  F   F21       1.0  0.75602  0.69870  0.28560  1.0000
  F   F22       1.0  0.74398  0.30130  0.78560  1.0000
  F   F23       1.0  0.25601  0.80129  0.71440  1.0000
  F   F24       1.0  0.24399  0.19871  0.21440  1.0000
