# Supplementary material for: Benchmarking Periodic Density Functional Theory Calculations for Spin-State Energies in Spin-Crossover Systems
Source: Inorg Chem. 2024 Jul 8;63(29):13338–45. doi: 10.1021/acs.inorgchem.4c01094 (PMC11270997; doi:10.1021/acs.inorgchem.4c01094)
Supplement: Supplementary file 3 — ic4c01094_si_003.zip [file ic4c01094_si_003.zip › PeriodicPBEMB/s1ls.cif]

data_image0
_chemical_formula_structural       I2CrP4C20H48
_chemical_formula_sum              "I2 Cr1 P4 C20 H48"
_cell_length_a       8.70119
_cell_length_b       10.1055
_cell_length_c       8.14028
_cell_angle_alpha    98.3405
_cell_angle_beta     104.249
_cell_angle_gamma    95.0073

_space_group_name_H-M_alt    "P 1"
_space_group_IT_number       1

loop_
  _space_group_symop_operation_xyz
  'x, y, z'

loop_
  _atom_site_type_symbol
  _atom_site_label
  _atom_site_symmetry_multiplicity
  _atom_site_fract_x
  _atom_site_fract_y
  _atom_site_fract_z
  _atom_site_occupancy
  I   I1        1.0  0.69885  0.50873  0.28863  1.0000
  I   I2        1.0  0.29909  0.49297  0.70765  1.0000
  Cr  Cr1       1.0  0.49894  0.50079  0.49806  1.0000
  P   P1        1.0  0.69248  0.66814  0.69537  1.0000
  P   P2        1.0  0.30541  0.33344  0.30086  1.0000
  P   P3        1.0  0.66415  0.35428  0.64753  1.0000
  P   P4        1.0  0.33377  0.64733  0.34870  1.0000
  C   C1        1.0  0.87883  0.59130  0.76381  1.0000
  C   C2        1.0  0.11908  0.41032  0.23242  1.0000
  C   C3        1.0  0.65417  0.72515  0.90686  1.0000
  C   C4        1.0  0.34369  0.27645  0.08933  1.0000
  C   C5        1.0  0.76024  0.82540  0.62598  1.0000
  C   C6        1.0  0.23759  0.17619  0.37023  1.0000
  C   C7        1.0  0.78027  0.82531  0.04188  1.0000
  C   C8        1.0  0.21756  0.17633  0.95429  1.0000
  C   C9        1.0  0.93252  0.89125  0.70543  1.0000
  C   C10       1.0  0.06526  0.11041  0.29076  1.0000
  C   C11       1.0  0.83623  0.45656  0.81551  1.0000
  C   C12       1.0  0.16171  0.54505  0.18071  1.0000
  C   C13       1.0  0.57909  0.24281  0.77360  1.0000
  C   C14       1.0  0.41882  0.75882  0.22263  1.0000
  C   C15       1.0  0.77636  0.23833  0.53755  1.0000
  C   C16       1.0  0.22152  0.76329  0.45861  1.0000
  C   C17       1.0  0.69512  0.17316  0.89521  1.0000
  C   C18       1.0  0.30276  0.82844  0.10100  1.0000
  C   C19       1.0  0.67263  0.12285  0.40477  1.0000
  C   C20       1.0  0.32527  0.87879  0.59137  1.0000
  H   H1        1.0  0.96689  0.65857  0.86953  1.0000
  H   H2        1.0  0.93132  0.57670  0.65386  1.0000
  H   H3        1.0  0.03102  0.34305  0.12670  1.0000
  H   H4        1.0  0.06662  0.42492  0.34239  1.0000
  H   H5        1.0  0.53842  0.76427  0.88034  1.0000
  H   H6        1.0  0.63202  0.63191  0.95691  1.0000
  H   H7        1.0  0.45945  0.23734  0.11579  1.0000
  H   H8        1.0  0.36580  0.36972  0.03934  1.0000
  H   H9        1.0  0.73960  0.79771  0.48604  1.0000
  H   H10       1.0  0.67500  0.89588  0.64758  1.0000
  H   H11       1.0  0.25822  0.20387  0.51017  1.0000
  H   H12       1.0  0.32275  0.10565  0.34862  1.0000
  H   H13       1.0  0.74963  0.83468  0.16588  1.0000
  H   H14       1.0  0.89970  0.79282  0.06345  1.0000
  H   H15       1.0  0.78823  0.92589  0.00692  1.0000
  H   H16       1.0  0.24823  0.16694  0.83031  1.0000
  H   H17       1.0  0.20954  0.07575  0.98923  1.0000
  H   H18       1.0  0.09816  0.20888  0.93268  1.0000
  H   H19       1.0  0.95667  0.98038  0.64812  1.0000
  H   H20       1.0  0.95880  0.92419  0.84474  1.0000
  H   H21       1.0  0.01764  0.82184  0.68160  1.0000
  H   H22       1.0  0.04105  0.02126  0.34799  1.0000
  H   H23       1.0  0.98020  0.17986  0.31465  1.0000
  H   H24       1.0  0.03899  0.07755  0.15144  1.0000
  H   H25       1.0  0.79981  0.47224  0.93641  1.0000
  H   H26       1.0  0.93961  0.40005  0.83683  1.0000
  H   H27       1.0  0.19813  0.52935  0.05982  1.0000
  H   H28       1.0  0.05834  0.60157  0.15938  1.0000
  H   H29       1.0  0.48817  0.16850  0.67971  1.0000
  H   H30       1.0  0.51348  0.30685  0.84522  1.0000
  H   H31       1.0  0.50972  0.83316  0.31652  1.0000
  H   H32       1.0  0.48448  0.69482  0.15101  1.0000
  H   H33       1.0  0.86128  0.20000  0.63802  1.0000
  H   H34       1.0  0.84744  0.30203  0.47751  1.0000
  H   H35       1.0  0.13661  0.80158  0.35808  1.0000
  H   H36       1.0  0.15044  0.69965  0.51870  1.0000
  H   H37       1.0  0.62861  0.10518  0.95493  1.0000
  H   H38       1.0  0.76761  0.11224  0.82919  1.0000
  H   H39       1.0  0.77615  0.24634  0.00023  1.0000
  H   H40       1.0  0.36927  0.89646  0.04131  1.0000
  H   H41       1.0  0.22180  0.75525  0.99595  1.0000
  H   H42       1.0  0.23021  0.88931  0.16698  1.0000
  H   H43       1.0  0.74628  0.05597  0.34876  1.0000
  H   H44       1.0  0.59681  0.06093  0.46179  1.0000
  H   H45       1.0  0.59455  0.16104  0.29951  1.0000
  H   H46       1.0  0.25165  0.94569  0.64740  1.0000
  H   H47       1.0  0.40333  0.84055  0.69661  1.0000
  H   H48       1.0  0.40113  0.94069  0.53436  1.0000
