# Supplementary material for: Benchmarking Periodic Density Functional Theory Calculations for Spin-State Energies in Spin-Crossover Systems
Source: Inorg Chem. 2024 Jul 8;63(29):13338–45. doi: 10.1021/acs.inorgchem.4c01094 (PMC11270997; doi:10.1021/acs.inorgchem.4c01094)
Supplement: Supplementary file 3 — ic4c01094_si_003.zip [file ic4c01094_si_003.zip › PeriodicPBEMB/s11ls.cif]

data_image0
_chemical_formula_structural       C104Fe4H64N24S8
_chemical_formula_sum              "C104 Fe4 H64 N24 S8"
_cell_length_a       12.6547
_cell_length_b       10.1298
_cell_length_c       17.3633
_cell_angle_alpha    89.9999
_cell_angle_beta     90.0015
_cell_angle_gamma    90

_space_group_name_H-M_alt    "P 1"
_space_group_IT_number       1

loop_
  _space_group_symop_operation_xyz
  'x, y, z'

loop_
  _atom_site_type_symbol
  _atom_site_label
  _atom_site_symmetry_multiplicity
  _atom_site_fract_x
  _atom_site_fract_y
  _atom_site_fract_z
  _atom_site_occupancy
  C   C1        1.0  0.82835  0.53232  0.32981  1.0000
  C   C2        1.0  0.67164  0.96764  0.82981  1.0000
  C   C3        1.0  0.17165  0.53232  0.17019  1.0000
  C   C4        1.0  0.32836  0.96764  0.67019  1.0000
  C   C5        1.0  0.17165  0.46769  0.67019  1.0000
  C   C6        1.0  0.32835  0.03235  0.17019  1.0000
  C   C7        1.0  0.82835  0.46769  0.82981  1.0000
  C   C8        1.0  0.67165  0.03235  0.32981  1.0000
  C   C9        1.0  0.91785  0.46693  0.36032  1.0000
  C   C10       1.0  0.58214  0.03302  0.86033  1.0000
  C   C11       1.0  0.08215  0.46693  0.13968  1.0000
  C   C12       1.0  0.41786  0.03302  0.63967  1.0000
  C   C13       1.0  0.08215  0.53309  0.63968  1.0000
  C   C14       1.0  0.41785  0.96697  0.13967  1.0000
  C   C15       1.0  0.91785  0.53309  0.86032  1.0000
  C   C16       1.0  0.58215  0.96697  0.36033  1.0000
  C   C17       1.0  0.76662  0.69031  0.24521  1.0000
  C   C18       1.0  0.73338  0.80968  0.74520  1.0000
  C   C19       1.0  0.23338  0.69031  0.25479  1.0000
  C   C20       1.0  0.26662  0.80969  0.75480  1.0000
  C   C21       1.0  0.23338  0.30971  0.75479  1.0000
  C   C22       1.0  0.26661  0.19030  0.25481  1.0000
  C   C23       1.0  0.76662  0.30971  0.74521  1.0000
  C   C24       1.0  0.73339  0.19030  0.24519  1.0000
  C   C25       1.0  0.66212  0.66207  0.26628  1.0000
  C   C26       1.0  0.83788  0.83796  0.76626  1.0000
  C   C27       1.0  0.33788  0.66207  0.23372  1.0000
  C   C28       1.0  0.16213  0.83796  0.73374  1.0000
  C   C29       1.0  0.33788  0.33794  0.73372  1.0000
  C   C30       1.0  0.16212  0.16203  0.23374  1.0000
  C   C31       1.0  0.66213  0.33794  0.76628  1.0000
  C   C32       1.0  0.83788  0.16203  0.26626  1.0000
  C   C33       1.0  0.64029  0.56706  0.32124  1.0000
  C   C34       1.0  0.85971  0.93296  0.82122  1.0000
  C   C35       1.0  0.35971  0.56706  0.17876  1.0000
  C   C36       1.0  0.14029  0.93296  0.67878  1.0000
  C   C37       1.0  0.35971  0.43295  0.67876  1.0000
  C   C38       1.0  0.14029  0.06703  0.17878  1.0000
  C   C39       1.0  0.64029  0.43295  0.82124  1.0000
  C   C40       1.0  0.85971  0.06703  0.32122  1.0000
  C   C41       1.0  0.72563  0.49884  0.35498  1.0000
  C   C42       1.0  0.77436  0.00115  0.85498  1.0000
  C   C43       1.0  0.27437  0.49884  0.14502  1.0000
  C   C44       1.0  0.22564  0.00115  0.64502  1.0000
  C   C45       1.0  0.27437  0.50117  0.64501  1.0000
  C   C46       1.0  0.22563  0.99885  0.14501  1.0000
  C   C47       1.0  0.72563  0.50117  0.85499  1.0000
  C   C48       1.0  0.77437  0.99885  0.35499  1.0000
  C   C49       1.0  0.71506  0.39763  0.41215  1.0000
  C   C50       1.0  0.78493  0.10234  0.91216  1.0000
  C   C51       1.0  0.28494  0.39763  0.08785  1.0000
  C   C52       1.0  0.21507  0.10234  0.58784  1.0000
  C   C53       1.0  0.28494  0.60237  0.58784  1.0000
  C   C54       1.0  0.21506  0.89766  0.08784  1.0000
  C   C55       1.0  0.71506  0.60237  0.91216  1.0000
  C   C56       1.0  0.78494  0.89766  0.41216  1.0000
  C   C57       1.0  0.80171  0.33606  0.44251  1.0000
  C   C58       1.0  0.69827  0.16389  0.94253  1.0000
  C   C59       1.0  0.19829  0.33606  0.05749  1.0000
  C   C60       1.0  0.30173  0.16388  0.55747  1.0000
  C   C61       1.0  0.19828  0.66394  0.55748  1.0000
  C   C62       1.0  0.30172  0.83611  0.05747  1.0000
  C   C63       1.0  0.80172  0.66394  0.94252  1.0000
  C   C64       1.0  0.69828  0.83611  0.44253  1.0000
  C   C65       1.0  0.90629  0.36944  0.41782  1.0000
  C   C66       1.0  0.59370  0.13050  0.91784  1.0000
  C   C67       1.0  0.09371  0.36944  0.08218  1.0000
  C   C68       1.0  0.40630  0.13050  0.58216  1.0000
  C   C69       1.0  0.09371  0.63056  0.58217  1.0000
  C   C70       1.0  0.40629  0.86950  0.08215  1.0000
  C   C71       1.0  0.90629  0.63056  0.91783  1.0000
  C   C72       1.0  0.59371  0.86950  0.41785  1.0000
  C   C73       1.0  0.99909  0.30976  0.44617  1.0000
  C   C74       1.0  0.50089  0.19016  0.94619  1.0000
  C   C75       1.0  0.00091  0.30976  0.05383  1.0000
  C   C76       1.0  0.49911  0.19016  0.55381  1.0000
  C   C77       1.0  0.00090  0.69025  0.55382  1.0000
  C   C78       1.0  0.49910  0.80983  0.05380  1.0000
  C   C79       1.0  0.99910  0.69025  0.94618  1.0000
  C   C80       1.0  0.50090  0.80983  0.44620  1.0000
  C   C81       1.0  0.09533  0.35163  0.41733  1.0000
  C   C82       1.0  0.40465  0.14829  0.91734  1.0000
  C   C83       1.0  0.90467  0.35163  0.08267  1.0000
  C   C84       1.0  0.59535  0.14829  0.58266  1.0000
  C   C85       1.0  0.90467  0.64839  0.58267  1.0000
  C   C86       1.0  0.59534  0.85170  0.08265  1.0000
  C   C87       1.0  0.09533  0.64839  0.91733  1.0000
  C   C88       1.0  0.40466  0.85170  0.41735  1.0000
  C   C89       1.0  0.09979  0.44885  0.35995  1.0000
  C   C90       1.0  0.40020  0.05109  0.85995  1.0000
  C   C91       1.0  0.90020  0.44885  0.14005  1.0000
  C   C92       1.0  0.59980  0.05109  0.64005  1.0000
  C   C93       1.0  0.90020  0.55117  0.64005  1.0000
  C   C94       1.0  0.59980  0.94889  0.14004  1.0000
  C   C95       1.0  0.09980  0.55117  0.85995  1.0000
  C   C96       1.0  0.40020  0.94889  0.35996  1.0000
  C   C97       1.0  0.06677  0.85079  0.36556  1.0000
  C   C98       1.0  0.43322  0.64917  0.86556  1.0000
  C   C99       1.0  0.93323  0.85079  0.13444  1.0000
  C   C100      1.0  0.56678  0.64917  0.63444  1.0000
  C   C101      1.0  0.93323  0.14922  0.63444  1.0000
  C   C102      1.0  0.56678  0.35081  0.13444  1.0000
  C   C103      1.0  0.06677  0.14922  0.86555  1.0000
  C   C104      1.0  0.43322  0.35081  0.36556  1.0000
  Fe  Fe1       1.0  1.00000  0.63864  0.25000  1.0000
  Fe  Fe2       1.0  0.50000  0.86132  0.75000  1.0000
  Fe  Fe3       1.0  0.00000  0.36138  0.75000  1.0000
  Fe  Fe4       1.0  0.50000  0.13866  0.25000  1.0000
  H   H1        1.0  0.78445  0.76512  0.20234  1.0000
  H   H2        1.0  0.71555  0.73488  0.70232  1.0000
  H   H3        1.0  0.21555  0.76512  0.29766  1.0000
  H   H4        1.0  0.28445  0.73488  0.79768  1.0000
  H   H5        1.0  0.21555  0.23490  0.79766  1.0000
  H   H6        1.0  0.28445  0.26510  0.29768  1.0000
  H   H7        1.0  0.78445  0.23490  0.70233  1.0000
  H   H8        1.0  0.71555  0.26510  0.20232  1.0000
  H   H9        1.0  0.59908  0.71679  0.23809  1.0000
  H   H10       1.0  0.90092  0.78326  0.73806  1.0000
  H   H11       1.0  0.40092  0.71679  0.26191  1.0000
  H   H12       1.0  0.09908  0.78326  0.76194  1.0000
  H   H13       1.0  0.40092  0.28321  0.76190  1.0000
  H   H14       1.0  0.09907  0.21673  0.26194  1.0000
  H   H15       1.0  0.59908  0.28321  0.73810  1.0000
  H   H16       1.0  0.90093  0.21673  0.23806  1.0000
  H   H17       1.0  0.55961  0.54514  0.33901  1.0000
  H   H18       1.0  0.94039  0.95490  0.83899  1.0000
  H   H19       1.0  0.44039  0.54514  0.16099  1.0000
  H   H20       1.0  0.05961  0.95490  0.66101  1.0000
  H   H21       1.0  0.44039  0.45486  0.66098  1.0000
  H   H22       1.0  0.05960  0.04510  0.16101  1.0000
  H   H23       1.0  0.55961  0.45486  0.83902  1.0000
  H   H24       1.0  0.94040  0.04510  0.33899  1.0000
  H   H25       1.0  0.63559  0.37111  0.43045  1.0000
  H   H26       1.0  0.86440  0.12887  0.93046  1.0000
  H   H27       1.0  0.36441  0.37111  0.06955  1.0000
  H   H28       1.0  0.13560  0.12887  0.56954  1.0000
  H   H29       1.0  0.36441  0.62889  0.56954  1.0000
  H   H30       1.0  0.13559  0.87113  0.06954  1.0000
  H   H31       1.0  0.63559  0.62889  0.93046  1.0000
  H   H32       1.0  0.86441  0.87113  0.43046  1.0000
  H   H33       1.0  0.79409  0.25826  0.48555  1.0000
  H   H34       1.0  0.70590  0.24168  0.98557  1.0000
  H   H35       1.0  0.20591  0.25826  0.01445  1.0000
  H   H36       1.0  0.29411  0.24168  0.51443  1.0000
  H   H37       1.0  0.20591  0.74174  0.51444  1.0000
  H   H38       1.0  0.29409  0.75832  0.01442  1.0000
  H   H39       1.0  0.79409  0.74174  0.98556  1.0000
  H   H40       1.0  0.70591  0.75832  0.48558  1.0000
  H   H41       1.0  0.99323  0.23162  0.48910  1.0000
  H   H42       1.0  0.50675  0.26829  0.98913  1.0000
  H   H43       1.0  0.00677  0.23162  0.01090  1.0000
  H   H44       1.0  0.49325  0.26828  0.51087  1.0000
  H   H45       1.0  0.00677  0.76838  0.51089  1.0000
  H   H46       1.0  0.49324  0.73171  0.01086  1.0000
  H   H47       1.0  0.99323  0.76838  0.98911  1.0000
  H   H48       1.0  0.50676  0.73171  0.48914  1.0000
  H   H49       1.0  0.16970  0.31062  0.43760  1.0000
  H   H50       1.0  0.33028  0.18928  0.93762  1.0000
  H   H51       1.0  0.83030  0.31062  0.06240  1.0000
  H   H52       1.0  0.66972  0.18928  0.56238  1.0000
  H   H53       1.0  0.83030  0.68939  0.56239  1.0000
  H   H54       1.0  0.66971  0.81071  0.06237  1.0000
  H   H55       1.0  0.16970  0.68939  0.93761  1.0000
  H   H56       1.0  0.33029  0.81071  0.43763  1.0000
  H   H57       1.0  0.17588  0.48202  0.33823  1.0000
  H   H58       1.0  0.32411  0.01792  0.83823  1.0000
  H   H59       1.0  0.82412  0.48202  0.16177  1.0000
  H   H60       1.0  0.67589  0.01791  0.66177  1.0000
  H   H61       1.0  0.82412  0.51800  0.66177  1.0000
  H   H62       1.0  0.67588  0.98206  0.16176  1.0000
  H   H63       1.0  0.17588  0.51800  0.83823  1.0000
  H   H64       1.0  0.32411  0.98206  0.33824  1.0000
  N   N1        1.0  0.84944  0.62647  0.27555  1.0000
  N   N2        1.0  0.65056  0.87349  0.77555  1.0000
  N   N3        1.0  0.15056  0.62647  0.22445  1.0000
  N   N4        1.0  0.34944  0.87349  0.72445  1.0000
  N   N5        1.0  0.15056  0.37354  0.72445  1.0000
  N   N6        1.0  0.34943  0.12649  0.22445  1.0000
  N   N7        1.0  0.84944  0.37354  0.77555  1.0000
  N   N8        1.0  0.65057  0.12649  0.27555  1.0000
  N   N9        1.0  0.01292  0.50473  0.33038  1.0000
  N   N10       1.0  0.48708  0.99522  0.83038  1.0000
  N   N11       1.0  0.98708  0.50473  0.16962  1.0000
  N   N12       1.0  0.51293  0.99522  0.66962  1.0000
  N   N13       1.0  0.98708  0.49529  0.66962  1.0000
  N   N14       1.0  0.51292  0.00477  0.16962  1.0000
  N   N15       1.0  0.01292  0.49529  0.83038  1.0000
  N   N16       1.0  0.48708  0.00477  0.33038  1.0000
  N   N17       1.0  0.02810  0.77082  0.32471  1.0000
  N   N18       1.0  0.47189  0.72913  0.82471  1.0000
  N   N19       1.0  0.97190  0.77082  0.17529  1.0000
  N   N20       1.0  0.52811  0.72913  0.67529  1.0000
  N   N21       1.0  0.97189  0.22920  0.67529  1.0000
  N   N22       1.0  0.52810  0.27085  0.17529  1.0000
  N   N23       1.0  0.02811  0.22920  0.82471  1.0000
  N   N24       1.0  0.47190  0.27085  0.32471  1.0000
  S   S1        1.0  0.12006  0.96095  0.42189  1.0000
  S   S2        1.0  0.37993  0.53903  0.92190  1.0000
  S   S3        1.0  0.87993  0.96095  0.07811  1.0000
  S   S4        1.0  0.62007  0.53903  0.57810  1.0000
  S   S5        1.0  0.87994  0.03906  0.57811  1.0000
  S   S6        1.0  0.62007  0.46096  0.07810  1.0000
  S   S7        1.0  0.12006  0.03906  0.92189  1.0000
  S   S8        1.0  0.37993  0.46096  0.42190  1.0000
