# Supplementary material for: Benchmarking Periodic Density Functional Theory Calculations for Spin-State Energies in Spin-Crossover Systems
Source: Inorg Chem. 2024 Jul 8;63(29):13338–45. doi: 10.1021/acs.inorgchem.4c01094 (PMC11270997; doi:10.1021/acs.inorgchem.4c01094)
Supplement: Supplementary file 3 — ic4c01094_si_003.zip [file ic4c01094_si_003.zip › PeriodicPBEMB/s6ls.cif]

data_image0
_chemical_formula_structural       Mn2C8H4C4H4C4H4C4H4C8H12C4H12C4H12
_chemical_formula_sum              "Mn2 C36 H52"
_cell_length_a       5.99234
_cell_length_b       10.9961
_cell_length_c       11.3897
_cell_angle_alpha    89.9976
_cell_angle_beta     95.3425
_cell_angle_gamma    90.0024

_space_group_name_H-M_alt    "P 1"
_space_group_IT_number       1

loop_
  _space_group_symop_operation_xyz
  'x, y, z'

loop_
  _atom_site_type_symbol
  _atom_site_label
  _atom_site_symmetry_multiplicity
  _atom_site_fract_x
  _atom_site_fract_y
  _atom_site_fract_z
  _atom_site_occupancy
  Mn  Mn1       1.0  0.99999  0.99999  0.50000  1.0000
  Mn  Mn2       1.0  0.49997  0.49998  0.99998  1.0000
  C   C1        1.0  0.12348  0.94853  0.33292  1.0000
  C   C2        1.0  0.37646  0.44852  0.16704  1.0000
  C   C3        1.0  0.87653  0.05146  0.66710  1.0000
  C   C4        1.0  0.62350  0.55145  0.83292  1.0000
  C   C5        1.0  0.26464  0.90272  0.43069  1.0000
  C   C6        1.0  0.23531  0.40276  0.06924  1.0000
  C   C7        1.0  0.73534  0.09724  0.56932  1.0000
  C   C8        1.0  0.76463  0.59722  0.93073  1.0000
  H   H1        1.0  0.44203  0.92196  0.44939  1.0000
  H   H2        1.0  0.05792  0.42200  0.05053  1.0000
  H   H3        1.0  0.55796  0.07797  0.55062  1.0000
  H   H4        1.0  0.94202  0.57800  0.94944  1.0000
  C   C9        1.0  0.13450  0.82636  0.50004  1.0000
  C   C10       1.0  0.36546  0.32638  0.99991  1.0000
  C   C11       1.0  0.86544  0.17360  0.49995  1.0000
  C   C12       1.0  0.63445  0.67360  0.00006  1.0000
  H   H5        1.0  0.19763  0.77620  0.57832  1.0000
  H   H6        1.0  0.30236  0.27627  0.92160  1.0000
  H   H7        1.0  0.80230  0.22370  0.42164  1.0000
  H   H8        1.0  0.69752  0.72371  0.07836  1.0000
  C   C13       1.0  0.90921  0.82570  0.44497  1.0000
  C   C14       1.0  0.59071  0.32568  0.05504  1.0000
  C   C15       1.0  0.09074  0.17429  0.55501  1.0000
  C   C16       1.0  0.40920  0.67428  0.94491  1.0000
  H   H9        1.0  0.76921  0.77404  0.47263  1.0000
  H   H10       1.0  0.73074  0.27406  0.02737  1.0000
  H   H11       1.0  0.23072  0.22594  0.52732  1.0000
  H   H12       1.0  0.26916  0.72588  0.97258  1.0000
  C   C17       1.0  0.90437  0.90156  0.34268  1.0000
  C   C18       1.0  0.59553  0.40152  0.15733  1.0000
  C   C19       1.0  0.09561  0.09845  0.65731  1.0000
  C   C20       1.0  0.40442  0.59844  0.84262  1.0000
  H   H13       1.0  0.75757  0.92052  0.28241  1.0000
  H   H14       1.0  0.74232  0.42045  0.21762  1.0000
  H   H15       1.0  0.24242  0.07953  0.71759  1.0000
  H   H16       1.0  0.25765  0.57949  0.78233  1.0000
  C   C21       1.0  0.19534  0.02915  0.23532  1.0000
  C   C22       1.0  0.30462  0.52915  0.26463  1.0000
  C   C23       1.0  0.80470  0.97088  0.76474  1.0000
  C   C24       1.0  0.69538  0.47084  0.73534  1.0000
  C   C25       1.0  0.38429  0.11557  0.28188  1.0000
  C   C26       1.0  0.11569  0.61558  0.21808  1.0000
  C   C27       1.0  0.61572  0.88446  0.71823  1.0000
  C   C28       1.0  0.88431  0.38441  0.78189  1.0000
  H   H17       1.0  0.32689  0.17596  0.34941  1.0000
  H   H18       1.0  0.17306  0.67597  0.15052  1.0000
  H   H19       1.0  0.67307  0.82404  0.65071  1.0000
  H   H20       1.0  0.82692  0.32402  0.84943  1.0000
  H   H21       1.0  0.43655  0.17197  0.20991  1.0000
  H   H22       1.0  0.06350  0.67199  0.29005  1.0000
  H   H23       1.0  0.56346  0.82809  0.79023  1.0000
  H   H24       1.0  0.93654  0.32801  0.70992  1.0000
  H   H25       1.0  0.53176  0.06623  0.32117  1.0000
  H   H26       1.0  0.96817  0.56625  0.17882  1.0000
  H   H27       1.0  0.46823  0.93379  0.67894  1.0000
  H   H28       1.0  0.03182  0.43375  0.82117  1.0000
  C   C29       1.0  0.99827  0.10475  0.17914  1.0000
  C   C30       1.0  0.50175  0.60473  0.32082  1.0000
  C   C31       1.0  0.00178  0.89529  0.82093  1.0000
  C   C32       1.0  0.49829  0.39525  0.67912  1.0000
  H   H29       1.0  0.86290  0.04733  0.13805  1.0000
  H   H30       1.0  0.63705  0.54728  0.36191  1.0000
  H   H31       1.0  0.13713  0.95274  0.86199  1.0000
  H   H32       1.0  0.36298  0.45270  0.63802  1.0000
  H   H33       1.0  0.05662  0.16378  0.11054  1.0000
  H   H34       1.0  0.44343  0.66375  0.38942  1.0000
  H   H35       1.0  0.94347  0.83629  0.88956  1.0000
  H   H36       1.0  0.55664  0.33624  0.61052  1.0000
  H   H37       1.0  0.92786  0.16255  0.24495  1.0000
  H   H38       1.0  0.57222  0.66251  0.25502  1.0000
  H   H39       1.0  0.07218  0.83749  0.75513  1.0000
  H   H40       1.0  0.42782  0.33745  0.74491  1.0000
  C   C33       1.0  0.28073  0.94592  0.14000  1.0000
  C   C34       1.0  0.21920  0.44592  0.35993  1.0000
  C   C35       1.0  0.71938  0.05416  0.86003  1.0000
  C   C36       1.0  0.78081  0.55407  0.64004  1.0000
  H   H41       1.0  0.41788  0.88725  0.17714  1.0000
  H   H42       1.0  0.08204  0.38726  0.32278  1.0000
  H   H43       1.0  0.58224  0.11284  0.82289  1.0000
  H   H44       1.0  0.91796  0.61274  0.67720  1.0000
  H   H45       1.0  0.34207  0.00104  0.06919  1.0000
  H   H46       1.0  0.15787  0.50102  0.43076  1.0000
  H   H47       1.0  0.65804  0.99909  0.93088  1.0000
  H   H48       1.0  0.84218  0.49897  0.56922  1.0000
  H   H49       1.0  0.14571  0.88701  0.10096  1.0000
  H   H50       1.0  0.35421  0.38701  0.39897  1.0000
  H   H51       1.0  0.85444  0.11306  0.89905  1.0000
  H   H52       1.0  0.64581  0.61297  0.60099  1.0000
