# Supplementary material for: Benchmarking Periodic Density Functional Theory Calculations for Spin-State Energies in Spin-Crossover Systems
Source: Inorg Chem. 2024 Jul 8;63(29):13338–45. doi: 10.1021/acs.inorgchem.4c01094 (PMC11270997; doi:10.1021/acs.inorgchem.4c01094)
Supplement: Supplementary file 3 — ic4c01094_si_003.zip [file ic4c01094_si_003.zip › PeriodicPBEMB/s16ls.cif]

data_image0
_chemical_formula_structural       Co2N12C60H44I4O8H16
_chemical_formula_sum              "Co2 N12 C60 H60 I4 O8"
_cell_length_a       8.62706
_cell_length_b       9.43219
_cell_length_c       20.3257
_cell_angle_alpha    92.6255
_cell_angle_beta     85.4924
_cell_angle_gamma    94.3824

_space_group_name_H-M_alt    "P 1"
_space_group_IT_number       1

loop_
  _space_group_symop_operation_xyz
  'x, y, z'

loop_
  _atom_site_type_symbol
  _atom_site_label
  _atom_site_symmetry_multiplicity
  _atom_site_fract_x
  _atom_site_fract_y
  _atom_site_fract_z
  _atom_site_occupancy
  Co  Co1       1.0  0.26167  0.27793  0.25367  1.0000
  Co  Co2       1.0  0.74528  0.72710  0.75128  1.0000
  N   N1        1.0  0.26249  0.27832  0.15949  1.0000
  N   N2        1.0  0.75405  0.72497  0.65653  1.0000
  N   N3        1.0  0.74257  0.73026  0.84206  1.0000
  N   N4        1.0  0.25512  0.27234  0.34427  1.0000
  N   N5        1.0  0.36506  0.48868  0.23441  1.0000
  N   N6        1.0  0.52471  0.80618  0.73592  1.0000
  N   N7        1.0  0.17038  0.06801  0.23326  1.0000
  N   N8        1.0  0.96675  0.64062  0.72599  1.0000
  N   N9        1.0  0.65422  0.53351  0.76472  1.0000
  N   N10       1.0  0.46639  0.20262  0.26051  1.0000
  N   N11       1.0  0.83162  0.92260  0.76474  1.0000
  N   N12       1.0  0.05923  0.35943  0.27453  1.0000
  C   C1        1.0  0.31936  0.39530  0.12665  1.0000
  C   C2        1.0  0.63718  0.77667  0.62621  1.0000
  C   C3        1.0  0.20287  0.16118  0.12632  1.0000
  C   C4        1.0  0.87861  0.67519  0.62055  1.0000
  C   C5        1.0  0.68822  0.61229  0.87473  1.0000
  C   C6        1.0  0.37245  0.21556  0.37255  1.0000
  C   C7        1.0  0.79897  0.84945  0.87469  1.0000
  C   C8        1.0  0.12926  0.31742  0.38136  1.0000
  C   C9        1.0  0.31666  0.39792  0.05815  1.0000
  C   C10       1.0  0.64251  0.78014  0.55753  1.0000
  C   C11       1.0  0.19783  0.15890  0.05783  1.0000
  C   C12       1.0  0.88866  0.67526  0.55167  1.0000
  C   C13       1.0  0.68944  0.61086  0.94325  1.0000
  C   C14       1.0  0.36700  0.20383  0.44090  1.0000
  C   C15       1.0  0.80250  0.85320  0.94319  1.0000
  C   C16       1.0  0.11958  0.31007  0.44996  1.0000
  C   C17       1.0  0.25510  0.27859  0.02362  1.0000
  C   C18       1.0  0.76947  0.72828  0.52011  1.0000
  C   C19       1.0  0.74721  0.73257  0.97742  1.0000
  C   C20       1.0  0.23984  0.25313  0.47971  1.0000
  C   C21       1.0  0.37943  0.51413  0.16911  1.0000
  C   C22       1.0  0.51107  0.82899  0.67141  1.0000
  C   C23       1.0  0.15019  0.04153  0.16829  1.0000
  C   C24       1.0  0.99764  0.62481  0.65984  1.0000
  C   C25       1.0  0.63561  0.49747  0.82951  1.0000
  C   C26       1.0  0.49410  0.17265  0.32362  1.0000
  C   C27       1.0  0.85014  0.96218  0.82953  1.0000
  C   C28       1.0  0.01618  0.37015  0.34078  1.0000
  C   C29       1.0  0.41208  0.59066  0.27776  1.0000
  C   C30       1.0  0.41653  0.85021  0.78139  1.0000
  C   C31       1.0  0.13654  0.96410  0.27576  1.0000
  C   C32       1.0  0.06542  0.59476  0.76649  1.0000
  C   C33       1.0  0.61330  0.43601  0.71778  1.0000
  C   C34       1.0  0.57143  0.16969  0.21102  1.0000
  C   C35       1.0  0.86919  0.01917  0.71846  1.0000
  C   C36       1.0  0.96626  0.40877  0.23209  1.0000
  C   C37       1.0  0.44500  0.64412  0.14597  1.0000
  C   C38       1.0  0.38720  0.89880  0.65112  1.0000
  C   C39       1.0  0.08829  0.90930  0.14514  1.0000
  C   C40       1.0  0.13224  0.56419  0.63284  1.0000
  C   C41       1.0  0.57328  0.36310  0.84760  1.0000
  C   C42       1.0  0.62615  0.10668  0.33743  1.0000
  C   C43       1.0  0.91083  0.09798  0.84783  1.0000
  C   C44       1.0  0.87808  0.42811  0.36483  1.0000
  C   C45       1.0  0.47934  0.72268  0.25843  1.0000
  C   C46       1.0  0.28956  0.92056  0.76488  1.0000
  C   C47       1.0  0.07591  0.82906  0.25608  1.0000
  C   C48       1.0  0.20050  0.53085  0.74309  1.0000
  C   C49       1.0  0.55113  0.29975  0.73288  1.0000
  C   C50       1.0  0.70642  0.10478  0.22171  1.0000
  C   C51       1.0  0.92902  0.15687  0.73386  1.0000
  C   C52       1.0  0.82797  0.46966  0.25318  1.0000
  C   C53       1.0  0.49652  0.74914  0.19130  1.0000
  C   C54       1.0  0.27527  0.94547  0.69864  1.0000
  C   C55       1.0  0.04980  0.80200  0.18980  1.0000
  C   C56       1.0  0.23483  0.51633  0.67505  1.0000
  C   C57       1.0  0.53016  0.26276  0.79874  1.0000
  C   C58       1.0  0.73384  0.07165  0.28574  1.0000
  C   C59       1.0  0.95156  0.19687  0.79944  1.0000
  C   C60       1.0  0.78265  0.47901  0.32051  1.0000
  H   H1        1.0  0.35881  0.49342  0.03221  1.0000
  H   H2        1.0  0.54789  0.82146  0.53357  1.0000
  H   H3        1.0  0.15209  0.06356  0.03160  1.0000
  H   H4        1.0  0.99107  0.63904  0.52303  1.0000
  H   H5        1.0  0.64931  0.51489  0.96927  1.0000
  H   H6        1.0  0.46127  0.15873  0.46372  1.0000
  H   H7        1.0  0.84609  0.94964  0.96927  1.0000
  H   H8        1.0  0.01727  0.34377  0.47958  1.0000
  H   H9        1.0  0.25083  0.27934  0.97028  1.0000
  H   H10       1.0  0.77651  0.73212  0.46655  1.0000
  H   H11       1.0  0.75068  0.73275  0.03081  1.0000
  H   H12       1.0  0.23379  0.24406  0.53298  1.0000
  H   H13       1.0  0.39475  0.56613  0.32981  1.0000
  H   H14       1.0  0.43190  0.82851  0.83260  1.0000
  H   H15       1.0  0.15769  0.98956  0.32719  1.0000
  H   H16       1.0  0.03486  0.60845  0.81934  1.0000
  H   H17       1.0  0.62835  0.46888  0.66689  1.0000
  H   H18       1.0  0.54680  0.19540  0.16145  1.0000
  H   H19       1.0  0.85244  0.98510  0.66757  1.0000
  H   H20       1.0  0.00413  0.40109  0.17979  1.0000
  H   H21       1.0  0.45370  0.66502  0.09355  1.0000
  H   H22       1.0  0.37770  0.91699  0.59916  1.0000
  H   H23       1.0  0.07413  0.88819  0.09275  1.0000
  H   H24       1.0  0.15810  0.55521  0.57960  1.0000
  H   H25       1.0  0.56052  0.33635  0.89935  1.0000
  H   H26       1.0  0.64459  0.08339  0.38809  1.0000
  H   H27       1.0  0.92297  0.12696  0.89975  1.0000
  H   H28       1.0  0.84527  0.43273  0.41768  1.0000
  H   H29       1.0  0.51474  0.80243  0.29580  1.0000
  H   H30       1.0  0.20456  0.95458  0.80370  1.0000
  H   H31       1.0  0.05001  0.74841  0.29278  1.0000
  H   H32       1.0  0.27654  0.49411  0.77803  1.0000
  H   H33       1.0  0.52132  0.22466  0.69273  1.0000
  H   H34       1.0  0.78727  0.08122  0.17947  1.0000
  H   H35       1.0  0.95715  0.22991  0.69399  1.0000
  H   H36       1.0  0.75829  0.50894  0.21648  1.0000
  H   H37       1.0  0.54543  0.85084  0.17303  1.0000
  H   H38       1.0  0.17873  0.99945  0.68260  1.0000
  H   H39       1.0  0.00207  0.69862  0.17168  1.0000
  H   H40       1.0  0.34000  0.46984  0.65362  1.0000
  H   H41       1.0  0.48291  0.15760  0.81321  1.0000
  H   H42       1.0  0.83660  0.01964  0.29667  1.0000
  H   H43       1.0  0.99882  0.30299  0.81397  1.0000
  H   H44       1.0  0.67518  0.52494  0.33935  1.0000
  I   I1        1.0  0.75736  0.24619  0.02558  1.0000
  I   I2        1.0  0.74361  0.16157  0.54093  1.0000
  I   I3        1.0  0.24085  0.75361  0.96986  1.0000
  I   I4        1.0  0.26093  0.80509  0.44479  1.0000
  O   O1        1.0  0.50941  0.53644  0.44061  1.0000
  O   O2        1.0  0.47584  0.06406  0.91612  1.0000
  O   O3        1.0  0.90826  0.95433  0.40531  1.0000
  O   O4        1.0  0.05204  0.42684  0.90963  1.0000
  O   O5        1.0  0.51399  0.44484  0.57187  1.0000
  O   O6        1.0  0.50278  0.95340  0.07974  1.0000
  O   O7        1.0  0.08741  0.01463  0.58001  1.0000
  O   O8        1.0  0.95643  0.56139  0.08667  1.0000
  H   H45       1.0  0.43854  0.45133  0.43838  1.0000
  H   H46       1.0  0.43956  0.61554  0.44349  1.0000
  H   H47       1.0  0.54842  0.10089  0.94850  1.0000
  H   H48       1.0  0.41549  0.98323  0.93653  1.0000
  H   H49       1.0  0.99895  0.91169  0.42013  1.0000
  H   H50       1.0  0.86812  0.00968  0.44421  1.0000
  H   H51       1.0  0.09997  0.51432  0.92968  1.0000
  H   H52       1.0  0.97310  0.39066  0.94316  1.0000
  H   H53       1.0  0.57663  0.36243  0.56261  1.0000
  H   H54       1.0  0.52462  0.49333  0.52986  1.0000
  H   H55       1.0  0.56830  0.02802  0.05690  1.0000
  H   H56       1.0  0.43755  0.90682  0.04658  1.0000
  H   H57       1.0  0.12824  0.95496  0.54283  1.0000
  H   H58       1.0  0.99569  0.05379  0.56403  1.0000
  H   H59       1.0  0.03154  0.60170  0.05264  1.0000
  H   H60       1.0  0.90487  0.47692  0.06551  1.0000
