# Supplementary material for: Benchmarking Periodic Density Functional Theory Calculations for Spin-State Energies in Spin-Crossover Systems
Source: Inorg Chem. 2024 Jul 8;63(29):13338–45. doi: 10.1021/acs.inorgchem.4c01094 (PMC11270997; doi:10.1021/acs.inorgchem.4c01094)
Supplement: Supplementary file 3 — ic4c01094_si_003.zip [file ic4c01094_si_003.zip › PeriodicPBEMB/s14ls.cif]

data_image0
_chemical_formula_structural       Fe4B8N40C88H96
_chemical_formula_sum              "Fe4 B8 N40 C88 H96"
_cell_length_a       16.1005
_cell_length_b       14.452
_cell_length_c       10.732
_cell_angle_alpha    90.0006
_cell_angle_beta     113.884
_cell_angle_gamma    89.9997

_space_group_name_H-M_alt    "P 1"
_space_group_IT_number       1

loop_
  _space_group_symop_operation_xyz
  'x, y, z'

loop_
  _atom_site_type_symbol
  _atom_site_label
  _atom_site_symmetry_multiplicity
  _atom_site_fract_x
  _atom_site_fract_y
  _atom_site_fract_z
  _atom_site_occupancy
  Fe  Fe1       1.0  0.50000  0.26899  0.25000  1.0000
  Fe  Fe2       1.0  1.00000  0.76899  0.25000  1.0000
  Fe  Fe3       1.0  0.50000  0.73101  0.75000  1.0000
  Fe  Fe4       1.0  0.00000  0.23101  0.75000  1.0000
  B   B1        1.0  0.51871  0.20044  0.95887  1.0000
  B   B2        1.0  0.48129  0.20043  0.54112  1.0000
  B   B3        1.0  0.01871  0.70044  0.95887  1.0000
  B   B4        1.0  0.98129  0.70043  0.54112  1.0000
  B   B5        1.0  0.48129  0.79956  0.04113  1.0000
  B   B6        1.0  0.51871  0.79957  0.45888  1.0000
  B   B7        1.0  0.98129  0.29956  0.04113  1.0000
  B   B8        1.0  0.01871  0.29957  0.45888  1.0000
  N   N1        1.0  0.44388  0.36996  0.12645  1.0000
  N   N2        1.0  0.55612  0.36996  0.37355  1.0000
  N   N3        1.0  0.94388  0.86996  0.12645  1.0000
  N   N4        1.0  0.05612  0.86996  0.37355  1.0000
  N   N5        1.0  0.55612  0.63004  0.87355  1.0000
  N   N6        1.0  0.44388  0.63004  0.62645  1.0000
  N   N7        1.0  0.05612  0.13004  0.87355  1.0000
  N   N8        1.0  0.94388  0.13004  0.62645  1.0000
  N   N9        1.0  0.60587  0.26644  0.19981  1.0000
  N   N10       1.0  0.39413  0.26644  0.30019  1.0000
  N   N11       1.0  0.10587  0.76644  0.19981  1.0000
  N   N12       1.0  0.89413  0.76644  0.30019  1.0000
  N   N13       1.0  0.39413  0.73356  0.80019  1.0000
  N   N14       1.0  0.60587  0.73356  0.69981  1.0000
  N   N15       1.0  0.89413  0.23356  0.80019  1.0000
  N   N16       1.0  0.10587  0.23356  0.69981  1.0000
  N   N17       1.0  0.43865  0.16836  0.11724  1.0000
  N   N18       1.0  0.56135  0.16836  0.38275  1.0000
  N   N19       1.0  0.93865  0.66836  0.11724  1.0000
  N   N20       1.0  0.06135  0.66836  0.38275  1.0000
  N   N21       1.0  0.56135  0.83164  0.88276  1.0000
  N   N22       1.0  0.43865  0.83164  0.61725  1.0000
  N   N23       1.0  0.06135  0.33164  0.88276  1.0000
  N   N24       1.0  0.93865  0.33164  0.61725  1.0000
  N   N25       1.0  0.60554  0.22567  0.08542  1.0000
  N   N26       1.0  0.39446  0.22568  0.41458  1.0000
  N   N27       1.0  0.10554  0.72568  0.08542  1.0000
  N   N28       1.0  0.89446  0.72568  0.41458  1.0000
  N   N29       1.0  0.39446  0.77433  0.91458  1.0000
  N   N30       1.0  0.60554  0.77432  0.58542  1.0000
  N   N31       1.0  0.89446  0.27433  0.91458  1.0000
  N   N32       1.0  0.10554  0.27432  0.58542  1.0000
  N   N33       1.0  0.45557  0.14455  0.00693  1.0000
  N   N34       1.0  0.54443  0.14455  0.49307  1.0000
  N   N35       1.0  0.95557  0.64455  0.00693  1.0000
  N   N36       1.0  0.04443  0.64455  0.49307  1.0000
  N   N37       1.0  0.54443  0.85545  0.99307  1.0000
  N   N38       1.0  0.45557  0.85545  0.50693  1.0000
  N   N39       1.0  0.04443  0.35545  0.99307  1.0000
  N   N40       1.0  0.95557  0.35545  0.50693  1.0000
  C   C1        1.0  0.38278  0.36285  0.99620  1.0000
  C   C2        1.0  0.61722  0.36285  0.50380  1.0000
  C   C3        1.0  0.88278  0.86285  0.99620  1.0000
  C   C4        1.0  0.11722  0.86285  0.50380  1.0000
  C   C5        1.0  0.61722  0.63715  0.00380  1.0000
  C   C6        1.0  0.38278  0.63715  0.49620  1.0000
  C   C7        1.0  0.11722  0.13715  0.00380  1.0000
  C   C8        1.0  0.88278  0.13715  0.49620  1.0000
  C   C9        1.0  0.34567  0.43907  0.91400  1.0000
  C   C10       1.0  0.65433  0.43907  0.58600  1.0000
  C   C11       1.0  0.84567  0.93907  0.91400  1.0000
  C   C12       1.0  0.15433  0.93907  0.58600  1.0000
  C   C13       1.0  0.65433  0.56093  0.08600  1.0000
  C   C14       1.0  0.34567  0.56093  0.41400  1.0000
  C   C15       1.0  0.15433  0.06093  0.08600  1.0000
  C   C16       1.0  0.84567  0.06093  0.41400  1.0000
  C   C17       1.0  0.37089  0.52775  0.96723  1.0000
  C   C18       1.0  0.62911  0.52775  0.53277  1.0000
  C   C19       1.0  0.87089  0.02775  0.96723  1.0000
  C   C20       1.0  0.12911  0.02775  0.53277  1.0000
  C   C21       1.0  0.62911  0.47225  0.03277  1.0000
  C   C22       1.0  0.37089  0.47225  0.46723  1.0000
  C   C23       1.0  0.12911  0.97225  0.03277  1.0000
  C   C24       1.0  0.87089  0.97225  0.46723  1.0000
  C   C25       1.0  0.43227  0.53635  0.10207  1.0000
  C   C26       1.0  0.56773  0.53635  0.39793  1.0000
  C   C27       1.0  0.93227  0.03635  0.10207  1.0000
  C   C28       1.0  0.06773  0.03635  0.39793  1.0000
  C   C29       1.0  0.56773  0.46365  0.89793  1.0000
  C   C30       1.0  0.43227  0.46365  0.60207  1.0000
  C   C31       1.0  0.06773  0.96365  0.89793  1.0000
  C   C32       1.0  0.93227  0.96365  0.60207  1.0000
  C   C33       1.0  0.46776  0.45681  0.17923  1.0000
  C   C34       1.0  0.53224  0.45681  0.32076  1.0000
  C   C35       1.0  0.96776  0.95681  0.17923  1.0000
  C   C36       1.0  0.03224  0.95681  0.32076  1.0000
  C   C37       1.0  0.53224  0.54319  0.82077  1.0000
  C   C38       1.0  0.46776  0.54319  0.67924  1.0000
  C   C39       1.0  0.03224  0.04319  0.82077  1.0000
  C   C40       1.0  0.96776  0.04319  0.67924  1.0000
  C   C41       1.0  0.69298  0.28917  0.27753  1.0000
  C   C42       1.0  0.30702  0.28917  0.22247  1.0000
  C   C43       1.0  0.19298  0.78917  0.27753  1.0000
  C   C44       1.0  0.80702  0.78917  0.22247  1.0000
  C   C45       1.0  0.30702  0.71083  0.72247  1.0000
  C   C46       1.0  0.69298  0.71083  0.77753  1.0000
  C   C47       1.0  0.80702  0.21083  0.72247  1.0000
  C   C48       1.0  0.19298  0.21083  0.77753  1.0000
  C   C49       1.0  0.74943  0.26306  0.21287  1.0000
  C   C50       1.0  0.25057  0.26306  0.28712  1.0000
  C   C51       1.0  0.24943  0.76306  0.21287  1.0000
  C   C52       1.0  0.75057  0.76306  0.28712  1.0000
  C   C53       1.0  0.25057  0.73694  0.78713  1.0000
  C   C54       1.0  0.74943  0.73694  0.71288  1.0000
  C   C55       1.0  0.75057  0.23694  0.78713  1.0000
  C   C56       1.0  0.24943  0.23694  0.71288  1.0000
  C   C57       1.0  0.69099  0.22209  0.09197  1.0000
  C   C58       1.0  0.30901  0.22209  0.40803  1.0000
  C   C59       1.0  0.19099  0.72209  0.09197  1.0000
  C   C60       1.0  0.80901  0.72209  0.40803  1.0000
  C   C61       1.0  0.30901  0.77791  0.90803  1.0000
  C   C62       1.0  0.69099  0.77791  0.59197  1.0000
  C   C63       1.0  0.80901  0.27791  0.90803  1.0000
  C   C64       1.0  0.19099  0.27791  0.59197  1.0000
  C   C65       1.0  0.38023  0.10460  0.12660  1.0000
  C   C66       1.0  0.61977  0.10459  0.37339  1.0000
  C   C67       1.0  0.88023  0.60460  0.12660  1.0000
  C   C68       1.0  0.11977  0.60460  0.37339  1.0000
  C   C69       1.0  0.61977  0.89540  0.87340  1.0000
  C   C70       1.0  0.38023  0.89540  0.62661  1.0000
  C   C71       1.0  0.11977  0.39540  0.87340  1.0000
  C   C72       1.0  0.88023  0.39540  0.62661  1.0000
  C   C73       1.0  0.35813  0.04015  0.02082  1.0000
  C   C74       1.0  0.64187  0.04015  0.47917  1.0000
  C   C75       1.0  0.85813  0.54015  0.02082  1.0000
  C   C76       1.0  0.14187  0.54015  0.47917  1.0000
  C   C77       1.0  0.64187  0.95985  0.97918  1.0000
  C   C78       1.0  0.35813  0.95985  0.52083  1.0000
  C   C79       1.0  0.14187  0.45985  0.97918  1.0000
  C   C80       1.0  0.85813  0.45985  0.52083  1.0000
  C   C81       1.0  0.40790  0.06780  0.94770  1.0000
  C   C82       1.0  0.59210  0.06780  0.55229  1.0000
  C   C83       1.0  0.90790  0.56780  0.94770  1.0000
  C   C84       1.0  0.09210  0.56780  0.55229  1.0000
  C   C85       1.0  0.59210  0.93220  0.05230  1.0000
  C   C86       1.0  0.40790  0.93220  0.44771  1.0000
  C   C87       1.0  0.09210  0.43220  0.05230  1.0000
  C   C88       1.0  0.90790  0.43220  0.44771  1.0000
  H   H1        1.0  0.54047  0.15219  0.88519  1.0000
  H   H2        1.0  0.45953  0.15219  0.61481  1.0000
  H   H3        1.0  0.04047  0.65219  0.88519  1.0000
  H   H4        1.0  0.95953  0.65219  0.61481  1.0000
  H   H5        1.0  0.45953  0.84781  0.11481  1.0000
  H   H6        1.0  0.54047  0.84781  0.38519  1.0000
  H   H7        1.0  0.95953  0.34781  0.11481  1.0000
  H   H8        1.0  0.04047  0.34781  0.38519  1.0000
  H   H9        1.0  0.48173  0.27103  0.90058  1.0000
  H   H10       1.0  0.51827  0.27103  0.59942  1.0000
  H   H11       1.0  0.98173  0.77103  0.90058  1.0000
  H   H12       1.0  0.01827  0.77103  0.59942  1.0000
  H   H13       1.0  0.51827  0.72897  0.09942  1.0000
  H   H14       1.0  0.48173  0.72897  0.40058  1.0000
  H   H15       1.0  0.01827  0.22897  0.09942  1.0000
  H   H16       1.0  0.98173  0.22897  0.40058  1.0000
  H   H17       1.0  0.36332  0.29316  0.95883  1.0000
  H   H18       1.0  0.63668  0.29316  0.54117  1.0000
  H   H19       1.0  0.86332  0.79316  0.95883  1.0000
  H   H20       1.0  0.13668  0.79316  0.54117  1.0000
  H   H21       1.0  0.63668  0.70684  0.04117  1.0000
  H   H22       1.0  0.36332  0.70684  0.45883  1.0000
  H   H23       1.0  0.13668  0.20684  0.04117  1.0000
  H   H24       1.0  0.86332  0.20684  0.45883  1.0000
  H   H25       1.0  0.29754  0.42794  0.80926  1.0000
  H   H26       1.0  0.70246  0.42794  0.69074  1.0000
  H   H27       1.0  0.79754  0.92794  0.80926  1.0000
  H   H28       1.0  0.20246  0.92794  0.69074  1.0000
  H   H29       1.0  0.70246  0.57206  0.19074  1.0000
  H   H30       1.0  0.29754  0.57206  0.30926  1.0000
  H   H31       1.0  0.20246  0.07206  0.19074  1.0000
  H   H32       1.0  0.79754  0.07206  0.30926  1.0000
  H   H33       1.0  0.34289  0.58868  0.90487  1.0000
  H   H34       1.0  0.65711  0.58868  0.59513  1.0000
  H   H35       1.0  0.84289  0.08868  0.90487  1.0000
  H   H36       1.0  0.15711  0.08868  0.59513  1.0000
  H   H37       1.0  0.65711  0.41132  0.09513  1.0000
  H   H38       1.0  0.34289  0.41132  0.40488  1.0000
  H   H39       1.0  0.15711  0.91132  0.09513  1.0000
  H   H40       1.0  0.84289  0.91132  0.40487  1.0000
  H   H41       1.0  0.45368  0.60449  0.14670  1.0000
  H   H42       1.0  0.54632  0.60449  0.35330  1.0000
  H   H43       1.0  0.95368  0.10449  0.14670  1.0000
  H   H44       1.0  0.04632  0.10449  0.35330  1.0000
  H   H45       1.0  0.54632  0.39551  0.85330  1.0000
  H   H46       1.0  0.45368  0.39551  0.64670  1.0000
  H   H47       1.0  0.04632  0.89551  0.85330  1.0000
  H   H48       1.0  0.95368  0.89551  0.64670  1.0000
  H   H49       1.0  0.71153  0.32211  0.37572  1.0000
  H   H50       1.0  0.28847  0.32211  0.12428  1.0000
  H   H51       1.0  0.21153  0.82211  0.37572  1.0000
  H   H52       1.0  0.78847  0.82211  0.12428  1.0000
  H   H53       1.0  0.28847  0.67789  0.62428  1.0000
  H   H54       1.0  0.71153  0.67789  0.87572  1.0000
  H   H55       1.0  0.78847  0.17789  0.62428  1.0000
  H   H56       1.0  0.21153  0.17789  0.87572  1.0000
  H   H57       1.0  0.82225  0.27244  0.24910  1.0000
  H   H58       1.0  0.17775  0.27244  0.25089  1.0000
  H   H59       1.0  0.32225  0.77244  0.24910  1.0000
  H   H60       1.0  0.67775  0.77244  0.25089  1.0000
  H   H61       1.0  0.17775  0.72756  0.75090  1.0000
  H   H62       1.0  0.82225  0.72756  0.74911  1.0000
  H   H63       1.0  0.67775  0.22756  0.75090  1.0000
  H   H64       1.0  0.32225  0.22756  0.74911  1.0000
  H   H65       1.0  0.70316  0.19162  0.00876  1.0000
  H   H66       1.0  0.29684  0.19162  0.49124  1.0000
  H   H67       1.0  0.20316  0.69162  0.00876  1.0000
  H   H68       1.0  0.79684  0.69162  0.49124  1.0000
  H   H69       1.0  0.29684  0.80838  0.99124  1.0000
  H   H70       1.0  0.70316  0.80838  0.50876  1.0000
  H   H71       1.0  0.79684  0.30838  0.99124  1.0000
  H   H72       1.0  0.20316  0.30838  0.50876  1.0000
  H   H73       1.0  0.35814  0.10783  0.20918  1.0000
  H   H74       1.0  0.64186  0.10783  0.29081  1.0000
  H   H75       1.0  0.85814  0.60783  0.20918  1.0000
  H   H76       1.0  0.14186  0.60783  0.29081  1.0000
  H   H77       1.0  0.64186  0.89217  0.79082  1.0000
  H   H78       1.0  0.35814  0.89217  0.70919  1.0000
  H   H79       1.0  0.14186  0.39217  0.79082  1.0000
  H   H80       1.0  0.85814  0.39217  0.70919  1.0000
  H   H81       1.0  0.31325  0.98118  0.00161  1.0000
  H   H82       1.0  0.68675  0.98118  0.49839  1.0000
  H   H83       1.0  0.81325  0.48118  0.00161  1.0000
  H   H84       1.0  0.18675  0.48118  0.49839  1.0000
  H   H85       1.0  0.68675  0.01882  0.99839  1.0000
  H   H86       1.0  0.31325  0.01882  0.50161  1.0000
  H   H87       1.0  0.18675  0.51882  0.99839  1.0000
  H   H88       1.0  0.81325  0.51882  0.50161  1.0000
  H   H89       1.0  0.41444  0.03836  0.85925  1.0000
  H   H90       1.0  0.58556  0.03836  0.64074  1.0000
  H   H91       1.0  0.91444  0.53836  0.85925  1.0000
  H   H92       1.0  0.08556  0.53836  0.64074  1.0000
  H   H93       1.0  0.58556  0.96164  0.14075  1.0000
  H   H94       1.0  0.41444  0.96164  0.35926  1.0000
  H   H95       1.0  0.08556  0.46164  0.14075  1.0000
  H   H96       1.0  0.91444  0.46164  0.35926  1.0000
