# Supplementary material for: Benchmarking Periodic Density Functional Theory Calculations for Spin-State Energies in Spin-Crossover Systems
Source: Inorg Chem. 2024 Jul 8;63(29):13338–45. doi: 10.1021/acs.inorgchem.4c01094 (PMC11270997; doi:10.1021/acs.inorgchem.4c01094)
Supplement: Supplementary file 3 — ic4c01094_si_003.zip [file ic4c01094_si_003.zip › PeriodicPBEMB/s4ls.cif]

data_image0
_chemical_formula_structural       Mn4O4C8H4C4H4C4H4C4H4C8H4N4C4H8C4H8C4H8N4H4C4H8C4H8N4H4C4H8C4H8C4H8N4C4H4C8H4C4H4C4H4C4H4C4O4P4F24
_chemical_formula_sum              "Mn4 O8 C88 H112 N16 P4 F24"
_cell_length_a       8.31527
_cell_length_b       16.9925
_cell_length_c       17.4479
_cell_angle_alpha    90.0007
_cell_angle_beta     89.9993
_cell_angle_gamma    89.9997

_space_group_name_H-M_alt    "P 1"
_space_group_IT_number       1

loop_
  _space_group_symop_operation_xyz
  'x, y, z'

loop_
  _atom_site_type_symbol
  _atom_site_label
  _atom_site_symmetry_multiplicity
  _atom_site_fract_x
  _atom_site_fract_y
  _atom_site_fract_z
  _atom_site_occupancy
  Mn  Mn1       1.0  0.35218  0.02312  0.94389  1.0000
  Mn  Mn2       1.0  0.14781  0.97689  0.44393  1.0000
  Mn  Mn3       1.0  0.64782  0.52311  0.55612  1.0000
  Mn  Mn4       1.0  0.85219  0.47688  0.05607  1.0000
  O   O1        1.0  0.51677  0.96799  0.89241  1.0000
  O   O2        1.0  0.98323  0.03202  0.39246  1.0000
  O   O3        1.0  0.48322  0.46799  0.60759  1.0000
  O   O4        1.0  0.01677  0.53201  0.10755  1.0000
  C   C1        1.0  0.59538  0.90597  0.91809  1.0000
  C   C2        1.0  0.90463  0.09403  0.41814  1.0000
  C   C3        1.0  0.40463  0.40597  0.58191  1.0000
  C   C4        1.0  0.09537  0.59403  0.08187  1.0000
  C   C5        1.0  0.67951  0.85772  0.86570  1.0000
  C   C6        1.0  0.82051  0.14229  0.36574  1.0000
  C   C7        1.0  0.32049  0.35772  0.63430  1.0000
  C   C8        1.0  0.17948  0.64229  0.13426  1.0000
  H   H1        1.0  0.67763  0.87465  0.80558  1.0000
  H   H2        1.0  0.82241  0.12536  0.30562  1.0000
  H   H3        1.0  0.32237  0.37465  0.69442  1.0000
  H   H4        1.0  0.17758  0.62536  0.19438  1.0000
  C   C9        1.0  0.76168  0.79117  0.88988  1.0000
  C   C10       1.0  0.73834  0.20885  0.38993  1.0000
  C   C11       1.0  0.23832  0.29116  0.61011  1.0000
  C   C12       1.0  0.26166  0.70884  0.11008  1.0000
  H   H5        1.0  0.82532  0.75537  0.84775  1.0000
  H   H6        1.0  0.67471  0.24464  0.34780  1.0000
  H   H7        1.0  0.17467  0.25537  0.65223  1.0000
  H   H8        1.0  0.32529  0.74463  0.15221  1.0000
  C   C13       1.0  0.76571  0.77049  0.96789  1.0000
  C   C14       1.0  0.73429  0.22952  0.46793  1.0000
  C   C15       1.0  0.23430  0.27049  0.53210  1.0000
  C   C16       1.0  0.26571  0.72951  0.03207  1.0000
  H   H9        1.0  0.83145  0.71845  0.98647  1.0000
  H   H10       1.0  0.66855  0.28156  0.48651  1.0000
  H   H11       1.0  0.16855  0.21845  0.51352  1.0000
  H   H12       1.0  0.33145  0.78155  0.01349  1.0000
  C   C17       1.0  0.68961  0.81857  0.02074  1.0000
  C   C18       1.0  0.81038  0.18144  0.52079  1.0000
  C   C19       1.0  0.31040  0.31857  0.47925  1.0000
  C   C20       1.0  0.18962  0.68143  0.97922  1.0000
  H   H13       1.0  0.69650  0.80560  0.08192  1.0000
  H   H14       1.0  0.80348  0.19440  0.58197  1.0000
  H   H15       1.0  0.30352  0.30560  0.41807  1.0000
  H   H16       1.0  0.19652  0.69440  0.91804  1.0000
  C   C21       1.0  0.60417  0.88639  0.99768  1.0000
  C   C22       1.0  0.89582  0.11361  0.49773  1.0000
  C   C23       1.0  0.39584  0.38639  0.50231  1.0000
  C   C24       1.0  0.10418  0.61361  0.00227  1.0000
  C   C25       1.0  0.55231  0.94164  0.05450  1.0000
  C   C26       1.0  0.94768  0.05836  0.55454  1.0000
  C   C27       1.0  0.44771  0.44164  0.44550  1.0000
  C   C28       1.0  0.05232  0.55836  0.94546  1.0000
  H   H17       1.0  0.60245  0.93455  0.11214  1.0000
  H   H18       1.0  0.89753  0.06546  0.61218  1.0000
  H   H19       1.0  0.39758  0.43454  0.38786  1.0000
  H   H20       1.0  0.10247  0.56545  0.88782  1.0000
  N   N1        1.0  0.46232  0.00307  0.04125  1.0000
  N   N2        1.0  0.03767  0.99694  0.54130  1.0000
  N   N3        1.0  0.53769  0.50306  0.45875  1.0000
  N   N4        1.0  0.96233  0.49694  0.95871  1.0000
  C   C29       1.0  0.46890  0.06615  0.09863  1.0000
  C   C30       1.0  0.03108  0.93385  0.59868  1.0000
  C   C31       1.0  0.53111  0.56615  0.40137  1.0000
  C   C32       1.0  0.96892  0.43384  0.90133  1.0000
  H   H21       1.0  0.52492  0.04332  0.15129  1.0000
  H   H22       1.0  0.97506  0.95668  0.65133  1.0000
  H   H23       1.0  0.47509  0.54332  0.34871  1.0000
  H   H24       1.0  0.02493  0.45667  0.84867  1.0000
  H   H25       1.0  0.34731  0.08640  0.11275  1.0000
  H   H26       1.0  0.15267  0.91361  0.61279  1.0000
  H   H27       1.0  0.65270  0.58640  0.38725  1.0000
  H   H28       1.0  0.84732  0.41360  0.88722  1.0000
  C   C33       1.0  0.56886  0.13500  0.06801  1.0000
  C   C34       1.0  0.93112  0.86501  0.56805  1.0000
  C   C35       1.0  0.43114  0.63499  0.43198  1.0000
  C   C36       1.0  0.06887  0.36500  0.93195  1.0000
  H   H29       1.0  0.58343  0.17775  0.11479  1.0000
  H   H30       1.0  0.91655  0.82225  0.61483  1.0000
  H   H31       1.0  0.41656  0.67775  0.38521  1.0000
  H   H32       1.0  0.08345  0.32225  0.88518  1.0000
  H   H33       1.0  0.68994  0.11383  0.05295  1.0000
  H   H34       1.0  0.81005  0.88618  0.55300  1.0000
  H   H35       1.0  0.31006  0.61383  0.44704  1.0000
  H   H36       1.0  0.18995  0.38617  0.94701  1.0000
  C   C37       1.0  0.49338  0.17830  0.00082  1.0000
  C   C38       1.0  0.00661  0.82171  0.50087  1.0000
  C   C39       1.0  0.50662  0.67830  0.49917  1.0000
  C   C40       1.0  0.99339  0.32170  0.99914  1.0000
  H   H37       1.0  0.37308  0.19942  0.01659  1.0000
  H   H38       1.0  0.12690  0.80059  0.51663  1.0000
  H   H39       1.0  0.62691  0.69941  0.48341  1.0000
  H   H40       1.0  0.87310  0.30058  0.98338  1.0000
  H   H41       1.0  0.56705  0.23018  0.98660  1.0000
  H   H42       1.0  0.93294  0.76982  0.48664  1.0000
  H   H43       1.0  0.43295  0.73018  0.51340  1.0000
  H   H44       1.0  0.06706  0.26982  0.01337  1.0000
  N   N5        1.0  0.47476  0.12874  0.93145  1.0000
  N   N6        1.0  0.02523  0.87127  0.43149  1.0000
  N   N7        1.0  0.52523  0.62874  0.56855  1.0000
  N   N8        1.0  0.97477  0.37126  0.06852  1.0000
  H   H45       1.0  0.58665  0.11253  0.91196  1.0000
  H   H46       1.0  0.91334  0.88748  0.41200  1.0000
  H   H47       1.0  0.41334  0.61252  0.58804  1.0000
  H   H48       1.0  0.08666  0.38748  0.08801  1.0000
  C   C41       1.0  0.39443  0.17264  0.86846  1.0000
  C   C42       1.0  0.10556  0.82737  0.36850  1.0000
  C   C43       1.0  0.60556  0.67264  0.63154  1.0000
  C   C44       1.0  0.89444  0.32736  0.13151  1.0000
  H   H49       1.0  0.47251  0.21990  0.84690  1.0000
  H   H50       1.0  0.02749  0.78010  0.34694  1.0000
  H   H51       1.0  0.52748  0.71990  0.65310  1.0000
  H   H52       1.0  0.97252  0.28010  0.15307  1.0000
  H   H53       1.0  0.28432  0.19879  0.89218  1.0000
  H   H54       1.0  0.21567  0.80122  0.39222  1.0000
  H   H55       1.0  0.71567  0.69878  0.60781  1.0000
  H   H56       1.0  0.78433  0.30121  0.10778  1.0000
  C   C45       1.0  0.35380  0.11553  0.80490  1.0000
  C   C46       1.0  0.14620  0.88448  0.30494  1.0000
  C   C47       1.0  0.64619  0.61553  0.69510  1.0000
  C   C48       1.0  0.85380  0.38447  0.19507  1.0000
  H   H57       1.0  0.28712  0.14501  0.75857  1.0000
  H   H58       1.0  0.21289  0.85499  0.25862  1.0000
  H   H59       1.0  0.71288  0.64501  0.74142  1.0000
  H   H60       1.0  0.78711  0.35499  0.24139  1.0000
  H   H61       1.0  0.46394  0.09026  0.78061  1.0000
  H   H62       1.0  0.03606  0.90975  0.28065  1.0000
  H   H63       1.0  0.53606  0.59026  0.71939  1.0000
  H   H64       1.0  0.96393  0.40975  0.21936  1.0000
  N   N9        1.0  0.25780  0.05006  0.83759  1.0000
  N   N10       1.0  0.24220  0.94995  0.33763  1.0000
  N   N11       1.0  0.74220  0.55005  0.66241  1.0000
  N   N12       1.0  0.75780  0.44995  0.16238  1.0000
  H   H65       1.0  0.14562  0.07203  0.85009  1.0000
  H   H66       1.0  0.35438  0.92798  0.35013  1.0000
  H   H67       1.0  0.85438  0.57202  0.64991  1.0000
  H   H68       1.0  0.64562  0.42798  0.14988  1.0000
  C   C49       1.0  0.24073  0.98472  0.78211  1.0000
  C   C50       1.0  0.25927  0.01529  0.28216  1.0000
  C   C51       1.0  0.75927  0.48472  0.71789  1.0000
  C   C52       1.0  0.74073  0.51528  0.21785  1.0000
  H   H69       1.0  0.36233  0.96356  0.76913  1.0000
  H   H70       1.0  0.13767  0.03645  0.26917  1.0000
  H   H71       1.0  0.63767  0.46356  0.73088  1.0000
  H   H72       1.0  0.86232  0.53645  0.23084  1.0000
  H   H73       1.0  0.18922  0.00822  0.72866  1.0000
  H   H74       1.0  0.31078  0.99179  0.22871  1.0000
  H   H75       1.0  0.81078  0.50822  0.77134  1.0000
  H   H76       1.0  0.68921  0.49179  0.27130  1.0000
  C   C53       1.0  0.13757  0.91781  0.81231  1.0000
  C   C54       1.0  0.36243  0.08220  0.31235  1.0000
  C   C55       1.0  0.86243  0.41780  0.68770  1.0000
  C   C56       1.0  0.63756  0.58220  0.18765  1.0000
  H   H77       1.0  0.12564  0.87342  0.76688  1.0000
  H   H78       1.0  0.37436  0.12659  0.26693  1.0000
  H   H79       1.0  0.87436  0.37342  0.73312  1.0000
  H   H80       1.0  0.62563  0.62659  0.23307  1.0000
  H   H81       1.0  0.01512  0.93874  0.82553  1.0000
  H   H82       1.0  0.48487  0.06126  0.32557  1.0000
  H   H83       1.0  0.98487  0.43874  0.67447  1.0000
  H   H84       1.0  0.51512  0.56126  0.17443  1.0000
  C   C57       1.0  0.20723  0.87674  0.88300  1.0000
  C   C58       1.0  0.29276  0.12326  0.38305  1.0000
  C   C59       1.0  0.79276  0.37674  0.61700  1.0000
  C   C60       1.0  0.70723  0.62326  0.11695  1.0000
  H   H85       1.0  0.13235  0.82549  0.89729  1.0000
  H   H86       1.0  0.36765  0.17451  0.39734  1.0000
  H   H87       1.0  0.86764  0.32549  0.60272  1.0000
  H   H88       1.0  0.63235  0.67451  0.10267  1.0000
  H   H89       1.0  0.32940  0.85586  0.87073  1.0000
  H   H90       1.0  0.17060  0.14414  0.37078  1.0000
  H   H91       1.0  0.67060  0.35586  0.62927  1.0000
  H   H92       1.0  0.82939  0.64414  0.12922  1.0000
  N   N13       1.0  0.21028  0.93098  0.94855  1.0000
  N   N14       1.0  0.28972  0.06903  0.44860  1.0000
  N   N15       1.0  0.78972  0.43097  0.55145  1.0000
  N   N16       1.0  0.71028  0.56902  0.05140  1.0000
  C   C61       1.0  0.09825  0.92090  0.00006  1.0000
  C   C62       1.0  0.40174  0.07910  0.50011  1.0000
  C   C63       1.0  0.90174  0.42090  0.49995  1.0000
  C   C64       1.0  0.59826  0.57909  0.99989  1.0000
  H   H93       1.0  0.02531  0.86716  0.99698  1.0000
  H   H94       1.0  0.47468  0.13284  0.49703  1.0000
  H   H95       1.0  0.97470  0.36716  0.50303  1.0000
  H   H96       1.0  0.52532  0.63283  0.00298  1.0000
  C   C65       1.0  0.05396  0.97757  0.05707  1.0000
  C   C66       1.0  0.44603  0.02243  0.55712  1.0000
  C   C67       1.0  0.94604  0.47756  0.44293  1.0000
  C   C68       1.0  0.55396  0.52243  0.94288  1.0000
  C   C69       1.0  0.95112  0.95583  0.11785  1.0000
  C   C70       1.0  0.54889  0.04417  0.61789  1.0000
  C   C71       1.0  0.04888  0.45582  0.38215  1.0000
  C   C72       1.0  0.45110  0.54416  0.88211  1.0000
  H   H97       1.0  0.91936  0.89391  0.12450  1.0000
  H   H98       1.0  0.58065  0.10609  0.62454  1.0000
  H   H99       1.0  0.08063  0.39390  0.37550  1.0000
  H   H100      1.0  0.41935  0.60608  0.87546  1.0000
  C   C73       1.0  0.89070  0.01115  0.16861  1.0000
  C   C74       1.0  0.60933  0.98884  0.66864  1.0000
  C   C75       1.0  0.10930  0.51115  0.33139  1.0000
  C   C76       1.0  0.39067  0.48883  0.83136  1.0000
  H   H101      1.0  0.81394  0.99289  0.21601  1.0000
  H   H102      1.0  0.68610  0.00709  0.71604  1.0000
  H   H103      1.0  0.18606  0.49288  0.28399  1.0000
  H   H104      1.0  0.31390  0.50709  0.78397  1.0000
  C   C77       1.0  0.93093  0.09067  0.15800  1.0000
  C   C78       1.0  0.56910  0.90932  0.65802  1.0000
  C   C79       1.0  0.06907  0.59067  0.34200  1.0000
  C   C80       1.0  0.43091  0.40931  0.84198  1.0000
  H   H105      1.0  0.88322  0.13554  0.19646  1.0000
  H   H106      1.0  0.61682  0.86445  0.69648  1.0000
  H   H107      1.0  0.11679  0.63553  0.30354  1.0000
  H   H108      1.0  0.38319  0.36445  0.80352  1.0000
  C   C81       1.0  0.03149  0.11388  0.09894  1.0000
  C   C82       1.0  0.46852  0.88612  0.59897  1.0000
  C   C83       1.0  0.96851  0.61387  0.40106  1.0000
  C   C84       1.0  0.53148  0.38611  0.90103  1.0000
  H   H109      1.0  0.06507  0.17521  0.09151  1.0000
  H   H110      1.0  0.43494  0.82478  0.59154  1.0000
  H   H111      1.0  0.93494  0.67521  0.40849  1.0000
  H   H112      1.0  0.56506  0.32478  0.90847  1.0000
  C   C85       1.0  0.09684  0.05838  0.04759  1.0000
  C   C86       1.0  0.40316  0.94162  0.54763  1.0000
  C   C87       1.0  0.90316  0.55837  0.45241  1.0000
  C   C88       1.0  0.59684  0.44161  0.95237  1.0000
  O   O5        1.0  0.19223  0.08321  0.99232  1.0000
  O   O6        1.0  0.30776  0.91679  0.49237  1.0000
  O   O7        1.0  0.80777  0.58321  0.50768  1.0000
  O   O8        1.0  0.69224  0.41679  0.00764  1.0000
  P   P1        1.0  0.87055  0.18000  0.79164  1.0000
  P   P2        1.0  0.62945  0.81999  0.29163  1.0000
  P   P3        1.0  0.12945  0.68001  0.70837  1.0000
  P   P4        1.0  0.37056  0.31999  0.20837  1.0000
  F   F1        1.0  0.96969  0.11472  0.74066  1.0000
  F   F2        1.0  0.53032  0.88528  0.24066  1.0000
  F   F3        1.0  0.03031  0.61474  0.75935  1.0000
  F   F4        1.0  0.46968  0.38528  0.25934  1.0000
  F   F5        1.0  0.77177  0.24445  0.84305  1.0000
  F   F6        1.0  0.72821  0.75554  0.34304  1.0000
  F   F7        1.0  0.22823  0.74446  0.65696  1.0000
  F   F8        1.0  0.27179  0.25553  0.15696  1.0000
  F   F9        1.0  0.98576  0.16075  0.86588  1.0000
  F   F10       1.0  0.51424  0.83924  0.36588  1.0000
  F   F11       1.0  0.01423  0.66076  0.63413  1.0000
  F   F12       1.0  0.48576  0.33924  0.13412  1.0000
  F   F13       1.0  0.74646  0.11030  0.81959  1.0000
  F   F14       1.0  0.75355  0.88968  0.31959  1.0000
  F   F15       1.0  0.25354  0.61031  0.68042  1.0000
  F   F16       1.0  0.24644  0.38968  0.18042  1.0000
  F   F17       1.0  0.75482  0.19881  0.71814  1.0000
  F   F18       1.0  0.74517  0.80119  0.21813  1.0000
  F   F19       1.0  0.24519  0.69882  0.78187  1.0000
  F   F20       1.0  0.25484  0.30118  0.28187  1.0000
  F   F21       1.0  0.99711  0.24830  0.76427  1.0000
  F   F22       1.0  0.50287  0.75170  0.26426  1.0000
  F   F23       1.0  0.00289  0.74831  0.73574  1.0000
  F   F24       1.0  0.49715  0.25170  0.23574  1.0000
