# Supplementary material for: Benchmarking Periodic Density Functional Theory Calculations for Spin-State Energies in Spin-Crossover Systems
Source: Inorg Chem. 2024 Jul 8;63(29):13338–45. doi: 10.1021/acs.inorgchem.4c01094 (PMC11270997; doi:10.1021/acs.inorgchem.4c01094)
Supplement: Supplementary file 3 — ic4c01094_si_003.zip [file ic4c01094_si_003.zip › PeriodicPBEMB/s5newls.cif]

data_image0
_chemical_formula_structural       Mn2O4N12C44O6Cl2H52
_chemical_formula_sum              "Mn2 O10 N12 C44 Cl2 H52"
_cell_length_a       9.33098
_cell_length_b       9.33101
_cell_length_c       15.3343
_cell_angle_alpha    72.6263
_cell_angle_beta     107.372
_cell_angle_gamma    91.6788

_space_group_name_H-M_alt    "P 1"
_space_group_IT_number       1

loop_
  _space_group_symop_operation_xyz
  'x, y, z'

loop_
  _atom_site_type_symbol
  _atom_site_label
  _atom_site_symmetry_multiplicity
  _atom_site_fract_x
  _atom_site_fract_y
  _atom_site_fract_z
  _atom_site_occupancy
  Mn  Mn1       1.0  0.77342  0.77628  0.49860  1.0000
  Mn  Mn2       1.0  0.22371  0.22658  0.99858  1.0000
  O   O1        1.0  0.97219  0.76396  0.49735  1.0000
  O   O2        1.0  0.23602  0.02781  0.99733  1.0000
  O   O3        1.0  0.58102  0.77590  0.51289  1.0000
  O   O4        1.0  0.22410  0.41898  0.01288  1.0000
  N   N1        1.0  0.87410  0.80600  0.62527  1.0000
  N   N2        1.0  0.19401  0.12590  0.12526  1.0000
  N   N3        1.0  0.75870  0.00260  0.43694  1.0000
  N   N4        1.0  0.99737  0.24131  0.93692  1.0000
  N   N5        1.0  0.02318  0.01777  0.48206  1.0000
  N   N6        1.0  0.98221  0.97684  0.98205  1.0000
  N   N7        1.0  0.76789  0.55397  0.55588  1.0000
  N   N8        1.0  0.44602  0.23211  0.05584  1.0000
  N   N9        1.0  0.69078  0.74401  0.36810  1.0000
  N   N10       1.0  0.25599  0.30922  0.86807  1.0000
  N   N11       1.0  0.45952  0.66555  0.39306  1.0000
  N   N12       1.0  0.33444  0.54048  0.89303  1.0000
  C   C1        1.0  0.82005  0.79004  0.69944  1.0000
  C   C2        1.0  0.20998  0.17994  0.19943  1.0000
  C   C3        1.0  0.90932  0.80622  0.78607  1.0000
  C   C4        1.0  0.19381  0.09067  0.28607  1.0000
  C   C5        1.0  0.05948  0.83757  0.79724  1.0000
  C   C6        1.0  0.16246  0.94051  0.29724  1.0000
  C   C7        1.0  0.11486  0.85684  0.71961  1.0000
  C   C8        1.0  0.14317  0.88514  0.21961  1.0000
  C   C9        1.0  0.01886  0.84110  0.63491  1.0000
  C   C10       1.0  0.15889  0.98115  0.13490  1.0000
  C   C11       1.0  0.05742  0.86195  0.54297  1.0000
  C   C12       1.0  0.13803  0.94260  0.04295  1.0000
  C   C13       1.0  0.88188  0.08535  0.43904  1.0000
  C   C14       1.0  0.91462  0.11814  0.93903  1.0000
  C   C15       1.0  0.86556  0.24297  0.39406  1.0000
  C   C16       1.0  0.75700  0.13446  0.89406  1.0000
  C   C17       1.0  0.72399  0.31428  0.34968  1.0000
  C   C18       1.0  0.68569  0.27603  0.84969  1.0000
  C   C19       1.0  0.59739  0.22894  0.34822  1.0000
  C   C20       1.0  0.77103  0.40263  0.84821  1.0000
  C   C21       1.0  0.62030  0.07538  0.39114  1.0000
  C   C22       1.0  0.92460  0.37971  0.89112  1.0000
  C   C23       1.0  0.88126  0.44648  0.59616  1.0000
  C   C24       1.0  0.55352  0.11873  0.09611  1.0000
  C   C25       1.0  0.85505  0.29527  0.62965  1.0000
  C   C26       1.0  0.70473  0.14494  0.12959  1.0000
  C   C27       1.0  0.70821  0.25368  0.62181  1.0000
  C   C28       1.0  0.74632  0.29177  0.12176  1.0000
  C   C29       1.0  0.59087  0.36547  0.57989  1.0000
  C   C30       1.0  0.63453  0.40911  0.07985  1.0000
  C   C31       1.0  0.62493  0.51400  0.54772  1.0000
  C   C32       1.0  0.48600  0.37506  0.04768  1.0000
  C   C33       1.0  0.51119  0.64778  0.49569  1.0000
  C   C34       1.0  0.35223  0.48880  0.99565  1.0000
  C   C35       1.0  0.55078  0.69612  0.33612  1.0000
  C   C36       1.0  0.30388  0.44921  0.83608  1.0000
  C   C37       1.0  0.49664  0.68224  0.24255  1.0000
  C   C38       1.0  0.31776  0.50336  0.74252  1.0000
  C   C39       1.0  0.58840  0.71104  0.18439  1.0000
  C   C40       1.0  0.28896  0.41160  0.68436  1.0000
  C   C41       1.0  0.73454  0.75426  0.21907  1.0000
  C   C42       1.0  0.24574  0.26546  0.71904  1.0000
  C   C43       1.0  0.77878  0.77150  0.30936  1.0000
  C   C44       1.0  0.22850  0.22122  0.80934  1.0000
  O   O5        1.0  0.16883  0.59789  0.46435  1.0000
  O   O6        1.0  0.40213  0.83118  0.96437  1.0000
  O   O7        1.0  0.42852  0.94492  0.57708  1.0000
  O   O8        1.0  0.05507  0.57146  0.07708  1.0000
  O   O9        1.0  0.79294  0.73694  0.00821  1.0000
  O   O10       1.0  0.26307  0.20706  0.50821  1.0000
  Cl  Cl1       1.0  0.18396  0.46426  0.30406  1.0000
  Cl  Cl2       1.0  0.53574  0.81606  0.80407  1.0000
  H   H1        1.0  0.70306  0.76329  0.68840  1.0000
  H   H2        1.0  0.23673  0.29693  0.18839  1.0000
  H   H3        1.0  0.85977  0.79324  0.84352  1.0000
  H   H4        1.0  0.20680  0.14022  0.34352  1.0000
  H   H5        1.0  0.13394  0.84500  0.86537  1.0000
  H   H6        1.0  0.15505  0.86606  0.36537  1.0000
  H   H7        1.0  0.11024  0.08955  0.48908  1.0000
  H   H8        1.0  0.91044  0.88979  0.98908  1.0000
  H   H9        1.0  0.23197  0.88068  0.72552  1.0000
  H   H10       1.0  0.11933  0.76803  0.22552  1.0000
  H   H11       1.0  0.17895  0.83944  0.55770  1.0000
  H   H12       1.0  0.16054  0.82107  0.05769  1.0000
  H   H13       1.0  0.36233  0.61583  0.36853  1.0000
  H   H14       1.0  0.38418  0.63766  0.86850  1.0000
  H   H15       1.0  0.96638  0.30517  0.39526  1.0000
  H   H16       1.0  0.69480  0.03364  0.89527  1.0000
  H   H17       1.0  0.71113  0.43557  0.31568  1.0000
  H   H18       1.0  0.56439  0.28889  0.81569  1.0000
  H   H19       1.0  0.48357  0.28096  0.31464  1.0000
  H   H20       1.0  0.71902  0.51645  0.81463  1.0000
  H   H21       1.0  0.52674  0.00317  0.39142  1.0000
  H   H22       1.0  0.99681  0.47327  0.89139  1.0000
  H   H23       1.0  0.99369  0.48463  0.60029  1.0000
  H   H24       1.0  0.51536  0.00631  0.10025  1.0000
  H   H25       1.0  0.94991  0.21201  0.66173  1.0000
  H   H26       1.0  0.78800  0.05008  0.16166  1.0000
  H   H27       1.0  0.68472  0.13611  0.64769  1.0000
  H   H28       1.0  0.86390  0.31527  0.14763  1.0000
  H   H29       1.0  0.47427  0.33734  0.57089  1.0000
  H   H30       1.0  0.66266  0.52571  0.07085  1.0000
  H   H31       1.0  0.40904  0.63080  0.51812  1.0000
  H   H32       1.0  0.36920  0.59095  0.01809  1.0000
  H   H33       1.0  0.38347  0.64520  0.21987  1.0000
  H   H34       1.0  0.35480  0.61652  0.71983  1.0000
  H   H35       1.0  0.54675  0.70537  0.11130  1.0000
  H   H36       1.0  0.29462  0.45325  0.61127  1.0000
  H   H37       1.0  0.81008  0.77592  0.17526  1.0000
  H   H38       1.0  0.22408  0.18992  0.67523  1.0000
  H   H39       1.0  0.88888  0.80903  0.33914  1.0000
  H   H40       1.0  0.19097  0.11112  0.83912  1.0000
  H   H41       1.0  0.08136  0.64866  0.46900  1.0000
  H   H42       1.0  0.35133  0.91864  0.96900  1.0000
  H   H43       1.0  0.13575  0.55836  0.40959  1.0000
  H   H44       1.0  0.44164  0.86426  0.90959  1.0000
  H   H45       1.0  0.48763  0.88651  0.55366  1.0000
  H   H46       1.0  0.11348  0.51236  0.05366  1.0000
  H   H47       1.0  0.46748  0.90945  0.64764  1.0000
  H   H48       1.0  0.09056  0.53252  0.14764  1.0000
  H   H49       1.0  0.71827  0.73830  0.94718  1.0000
  H   H50       1.0  0.26173  0.28173  0.44718  1.0000
  H   H51       1.0  0.87465  0.65896  0.02426  1.0000
  H   H52       1.0  0.34105  0.12535  0.52427  1.0000
