# Supplementary material for: Benchmarking Periodic Density Functional Theory Calculations for Spin-State Energies in Spin-Crossover Systems
Source: Inorg Chem. 2024 Jul 8;63(29):13338–45. doi: 10.1021/acs.inorgchem.4c01094 (PMC11270997; doi:10.1021/acs.inorgchem.4c01094)
Supplement: Supplementary file 3 — ic4c01094_si_003.zip [file ic4c01094_si_003.zip › PeriodicPBEMB/s20hs.cif]

data_image0
_chemical_formula_structural       Co2O4N12C2H2C2H2C2H2C2H2C6H2C4H2C6H2C2H2C2H2C2H2C2H6C2H2C2H2C2H2C2H2C6H2C4H2C6H2C2H2C2H2C2H2C2H6F8B2F7B2FO2H4O2H2C2H6
_chemical_formula_sum              "Co2 O8 N12 C66 H64 F16 B4"
_cell_length_a       8.75032
_cell_length_b       12.7112
_cell_length_c       15.5205
_cell_angle_alpha    90.0443
_cell_angle_beta     89.3765
_cell_angle_gamma    86.1787

_space_group_name_H-M_alt    "P 1"
_space_group_IT_number       1

loop_
  _space_group_symop_operation_xyz
  'x, y, z'

loop_
  _atom_site_type_symbol
  _atom_site_label
  _atom_site_symmetry_multiplicity
  _atom_site_fract_x
  _atom_site_fract_y
  _atom_site_fract_z
  _atom_site_occupancy
  Co  Co1       1.0  0.50872  0.22407  0.26225  1.0000
  Co  Co2       1.0  0.49141  0.77648  0.73835  1.0000
  O   O1        1.0  0.41417  0.32400  0.64581  1.0000
  O   O2        1.0  0.58482  0.67752  0.35458  1.0000
  O   O3        1.0  0.51078  0.12137  0.87629  1.0000
  O   O4        1.0  0.48980  0.87800  0.12452  1.0000
  N   N1        1.0  0.60809  0.08893  0.32714  1.0000
  N   N2        1.0  0.39172  0.91176  0.67379  1.0000
  N   N3        1.0  0.49208  0.26539  0.38846  1.0000
  N   N4        1.0  0.50771  0.73556  0.61208  1.0000
  N   N5        1.0  0.40425  0.37959  0.25931  1.0000
  N   N6        1.0  0.59562  0.62089  0.74095  1.0000
  N   N7        1.0  0.29552  0.15624  0.24232  1.0000
  N   N8        1.0  0.70463  0.84431  0.75840  1.0000
  N   N9        1.0  0.51823  0.18294  0.13581  1.0000
  N   N10       1.0  0.48212  0.81703  0.86491  1.0000
  N   N11       1.0  0.72253  0.27631  0.22008  1.0000
  N   N12       1.0  0.27767  0.72412  0.78045  1.0000
  C   C1        1.0  0.66385  0.99942  0.28903  1.0000
  C   C2        1.0  0.33591  0.00111  0.71212  1.0000
  H   H1        1.0  0.64700  0.99397  0.21971  1.0000
  H   H2        1.0  0.35287  0.00634  0.78144  1.0000
  C   C3        1.0  0.73860  0.91722  0.33436  1.0000
  C   C4        1.0  0.26103  0.08346  0.66700  1.0000
  H   H3        1.0  0.78238  0.84650  0.30046  1.0000
  H   H4        1.0  0.21730  0.15405  0.70110  1.0000
  C   C5        1.0  0.75759  0.92906  0.42290  1.0000
  C   C6        1.0  0.24197  0.07193  0.57843  1.0000
  H   H5        1.0  0.82014  0.86774  0.45979  1.0000
  H   H6        1.0  0.17938  0.13337  0.54168  1.0000
  C   C7        1.0  0.69692  0.02056  0.46329  1.0000
  C   C8        1.0  0.30266  0.98058  0.53782  1.0000
  H   H7        1.0  0.71105  0.03198  0.53218  1.0000
  H   H8        1.0  0.28846  0.96941  0.46890  1.0000
  C   C9        1.0  0.62122  0.09907  0.41367  1.0000
  C   C10       1.0  0.37845  0.90191  0.58724  1.0000
  C   C11       1.0  0.54723  0.19753  0.44929  1.0000
  C   C12       1.0  0.45239  0.80357  0.55140  1.0000
  C   C13       1.0  0.52611  0.21906  0.53621  1.0000
  C   C14       1.0  0.47326  0.78226  0.46443  1.0000
  H   H9        1.0  0.57321  0.16618  0.58562  1.0000
  H   H10       1.0  0.42604  0.83526  0.41513  1.0000
  C   C15       1.0  0.44018  0.31188  0.56083  1.0000
  C   C16       1.0  0.55906  0.68948  0.43960  1.0000
  C   C17       1.0  0.38581  0.38307  0.49747  1.0000
  C   C18       1.0  0.61360  0.61814  0.50280  1.0000
  H   H11       1.0  0.31813  0.45513  0.51400  1.0000
  H   H12       1.0  0.68119  0.54610  0.48610  1.0000
  C   C19       1.0  0.41564  0.35665  0.41146  1.0000
  C   C20       1.0  0.58403  0.64435  0.58887  1.0000
  C   C21       1.0  0.36552  0.42229  0.33735  1.0000
  C   C22       1.0  0.63426  0.57846  0.66280  1.0000
  C   C23       1.0  0.28441  0.52019  0.34498  1.0000
  C   C24       1.0  0.71533  0.48060  0.65490  1.0000
  H   H13       1.0  0.25161  0.55244  0.40788  1.0000
  H   H14       1.0  0.74797  0.44855  0.59191  1.0000
  C   C25       1.0  0.24345  0.57559  0.27051  1.0000
  C   C26       1.0  0.75644  0.42493  0.72922  1.0000
  H   H15       1.0  0.17740  0.65109  0.27513  1.0000
  H   H16       1.0  0.82248  0.34945  0.72440  1.0000
  C   C27       1.0  0.28645  0.53236  0.19058  1.0000
  C   C28       1.0  0.71357  0.46787  0.80927  1.0000
  H   H17       1.0  0.25519  0.57320  0.13120  1.0000
  H   H18       1.0  0.74500  0.42685  0.86854  1.0000
  C   C29       1.0  0.36669  0.43400  0.18778  1.0000
  C   C30       1.0  0.63328  0.56621  0.81234  1.0000
  H   H19       1.0  0.39928  0.39658  0.12637  1.0000
  H   H20       1.0  0.60071  0.60336  0.87386  1.0000
  C   C31       1.0  0.31225  0.41122  0.67413  1.0000
  C   C32       1.0  0.68682  0.59039  0.32613  1.0000
  H   H21       1.0  0.20118  0.40953  0.64219  1.0000
  H   H22       1.0  0.79792  0.59210  0.35804  1.0000
  H   H23       1.0  0.36324  0.48631  0.66134  1.0000
  H   H24       1.0  0.63594  0.51525  0.33886  1.0000
  H   H25       1.0  0.29803  0.39977  0.74349  1.0000
  H   H26       1.0  0.70095  0.60198  0.25679  1.0000
  C   C33       1.0  0.18717  0.14534  0.30253  1.0000
  C   C34       1.0  0.81286  0.85559  0.69816  1.0000
  H   H27       1.0  0.20871  0.17718  0.36606  1.0000
  H   H28       1.0  0.79130  0.82395  0.63457  1.0000
  C   C35       1.0  0.05180  0.09768  0.28578  1.0000
  C   C36       1.0  0.94807  0.90343  0.71498  1.0000
  H   H29       1.0  0.96843  0.09058  0.33752  1.0000
  H   H30       1.0  0.03133  0.91091  0.66324  1.0000
  C   C37       1.0  0.02863  0.06036  0.20301  1.0000
  C   C38       1.0  0.97125  0.94048  0.79785  1.0000
  H   H31       1.0  0.92623  0.02076  0.18726  1.0000
  H   H32       1.0  0.07354  0.98021  0.81361  1.0000
  C   C39       1.0  0.13991  0.07266  0.13963  1.0000
  C   C40       1.0  0.86017  0.92772  0.86125  1.0000
  H   H33       1.0  0.12272  0.04498  0.07435  1.0000
  H   H34       1.0  0.87735  0.95515  0.92660  1.0000
  C   C41       1.0  0.27263  0.12111  0.16116  1.0000
  C   C42       1.0  0.72757  0.87916  0.83963  1.0000
  C   C43       1.0  0.39772  0.13929  0.09959  1.0000
  C   C44       1.0  0.60261  0.86064  0.90118  1.0000
  C   C45       1.0  0.39513  0.11767  0.01211  1.0000
  C   C46       1.0  0.60529  0.88202  0.98870  1.0000
  H   H35       1.0  0.29643  0.08644  0.98165  1.0000
  H   H36       1.0  0.70402  0.91316  0.01919  1.0000
  C   C47       1.0  0.52070  0.14286  0.96058  1.0000
  C   C48       1.0  0.47978  0.85667  0.04021  1.0000
  C   C49       1.0  0.64520  0.18859  0.99854  1.0000
  C   C50       1.0  0.35529  0.81098  0.00220  1.0000
  H   H37       1.0  0.74280  0.21068  0.96043  1.0000
  H   H38       1.0  0.25775  0.78871  0.04029  1.0000
  C   C51       1.0  0.63885  0.20758  0.08699  1.0000
  C   C52       1.0  0.36160  0.79219  0.91372  1.0000
  C   C53       1.0  0.75725  0.25887  0.13563  1.0000
  C   C54       1.0  0.24316  0.74103  0.86499  1.0000
  C   C55       1.0  0.89321  0.28973  0.09887  1.0000
  C   C56       1.0  0.10732  0.70988  0.90170  1.0000
  H   H39       1.0  0.91970  0.27465  0.03128  1.0000
  H   H40       1.0  0.08104  0.72456  0.96938  1.0000
  C   C57       1.0  0.99396  0.34222  0.14966  1.0000
  C   C58       1.0  0.00643  0.65773  0.85075  1.0000
  H   H41       1.0  0.09977  0.36786  0.12157  1.0000
  H   H42       1.0  0.90067  0.63193  0.87879  1.0000
  C   C59       1.0  0.95750  0.36092  0.23605  1.0000
  C   C60       1.0  0.04263  0.63964  0.76425  1.0000
  H   H43       1.0  0.03245  0.40059  0.27899  1.0000
  H   H44       1.0  0.96754  0.60031  0.72117  1.0000
  C   C61       1.0  0.82094  0.32567  0.26885  1.0000
  C   C62       1.0  0.17911  0.67510  0.73153  1.0000
  H   H45       1.0  0.78967  0.33712  0.33649  1.0000
  H   H46       1.0  0.21020  0.66411  0.66382  1.0000
  C   C63       1.0  0.62220  0.16266  0.81873  1.0000
  C   C64       1.0  0.37806  0.83694  0.18202  1.0000
  H   H47       1.0  0.73815  0.12970  0.83290  1.0000
  H   H48       1.0  0.26235  0.87045  0.16794  1.0000
  H   H49       1.0  0.61684  0.24900  0.82310  1.0000
  H   H50       1.0  0.38262  0.75065  0.17738  1.0000
  H   H51       1.0  0.59064  0.13895  0.75405  1.0000
  H   H52       1.0  0.40994  0.86022  0.24674  1.0000
  F   F1        1.0  0.81548  0.37446  0.47271  1.0000
  F   F2        1.0  0.18442  0.62623  0.52749  1.0000
  F   F3        1.0  0.93392  0.20613  0.47944  1.0000
  F   F4        1.0  0.06615  0.79461  0.52078  1.0000
  F   F5        1.0  0.06728  0.34403  0.42818  1.0000
  F   F6        1.0  0.93257  0.65677  0.57193  1.0000
  F   F7        1.0  0.00464  0.33433  0.57317  1.0000
  F   F8        1.0  0.99541  0.66647  0.42697  1.0000
  B   B1        1.0  0.95668  0.31631  0.48852  1.0000
  B   B2        1.0  0.04329  0.68445  0.51164  1.0000
  F   F9        1.0  0.20401  0.25783  0.85590  1.0000
  F   F10       1.0  0.79845  0.74038  0.14327  1.0000
  F   F11       1.0  0.05004  0.13889  0.92101  1.0000
  F   F12       1.0  0.94834  0.86329  0.08021  1.0000
  F   F13       1.0  0.99551  0.20050  0.78379  1.0000
  F   F14       1.0  0.00177  0.80171  0.21758  1.0000
  F   F15       1.0  0.95824  0.31153  0.90082  1.0000
  B   B3        1.0  0.05186  0.22721  0.86563  1.0000
  B   B4        1.0  0.94895  0.77442  0.13509  1.0000
  F   F16       1.0  0.04722  0.69224  0.10025  1.0000
  O   O5        1.0  0.82644  0.12767  0.63848  1.0000
  O   O6        1.0  0.17401  0.87353  0.36204  1.0000
  H   H53       1.0  0.87145  0.16042  0.58808  1.0000
  H   H54       1.0  0.12896  0.84063  0.41235  1.0000
  H   H55       1.0  0.88860  0.14846  0.68639  1.0000
  H   H56       1.0  0.11152  0.85325  0.31412  1.0000
  O   O7        1.0  0.35682  0.38073  0.97385  1.0000
  O   O8        1.0  0.64389  0.61792  0.02563  1.0000
  H   H57       1.0  0.30290  0.33191  0.93830  1.0000
  H   H58       1.0  0.69836  0.66652  0.06108  1.0000
  C   C65       1.0  0.29776  0.48452  0.95233  1.0000
  C   C66       1.0  0.70180  0.51392  0.04736  1.0000
  H   H59       1.0  0.17717  0.49943  0.97276  1.0000
  H   H60       1.0  0.82179  0.49796  0.02615  1.0000
  H   H61       1.0  0.30541  0.49975  0.88255  1.0000
  H   H62       1.0  0.36720  0.54052  0.98551  1.0000
  H   H63       1.0  0.63072  0.45819  0.01505  1.0000
  H   H64       1.0  0.69548  0.49935  0.11728  1.0000
