# Supplementary material for: Benchmarking Periodic Density Functional Theory Calculations for Spin-State Energies in Spin-Crossover Systems
Source: Inorg Chem. 2024 Jul 8;63(29):13338–45. doi: 10.1021/acs.inorgchem.4c01094 (PMC11270997; doi:10.1021/acs.inorgchem.4c01094)
Supplement: Supplementary file 3 — ic4c01094_si_003.zip [file ic4c01094_si_003.zip › PeriodicPBEMB/s9hs.cif]

data_image0
_chemical_formula_structural       C256Cl8Fe8H240N32O48
_chemical_formula_sum              "C256 Cl8 Fe8 H240 N32 O48"
_cell_length_a       21.2127
_cell_length_b       21.2084
_cell_length_c       21.0579
_cell_angle_alpha    98.0834
_cell_angle_beta     97.1872
_cell_angle_gamma    137.414

_space_group_name_H-M_alt    "P 1"
_space_group_IT_number       1

loop_
  _space_group_symop_operation_xyz
  'x, y, z'

loop_
  _atom_site_type_symbol
  _atom_site_label
  _atom_site_symmetry_multiplicity
  _atom_site_fract_x
  _atom_site_fract_y
  _atom_site_fract_z
  _atom_site_occupancy
  C   C1        1.0  0.40318  0.42065  0.57118  1.0000
  C   C2        1.0  0.35189  0.83458  0.93138  1.0000
  C   C3        1.0  0.91959  0.85140  0.01707  1.0000
  C   C4        1.0  0.34073  0.91195  0.48013  1.0000
  C   C5        1.0  0.59347  0.57675  0.42990  1.0000
  C   C6        1.0  0.64913  0.16557  0.07122  1.0000
  C   C7        1.0  0.07079  0.14104  0.97903  1.0000
  C   C8        1.0  0.66944  0.10186  0.51688  1.0000
  C   C9        1.0  0.38395  0.39133  0.50157  1.0000
  C   C10       1.0  0.39172  0.88465  0.00100  1.0000
  C   C11       1.0  0.89189  0.89244  0.00701  1.0000
  C   C12       1.0  0.39180  0.89416  0.48900  1.0000
  C   C13       1.0  0.61281  0.60573  0.49955  1.0000
  C   C14       1.0  0.60721  0.11396  0.00171  1.0000
  C   C15       1.0  0.09995  0.10115  0.98820  1.0000
  C   C16       1.0  0.61958  0.12085  0.50659  1.0000
  C   C17       1.0  0.39935  0.34087  0.47543  1.0000
  C   C18       1.0  0.36653  0.92531  0.02708  1.0000
  C   C19       1.0  0.84290  0.86829  0.94058  1.0000
  C   C20       1.0  0.43176  0.90777  0.55470  1.0000
  C   C21       1.0  0.59907  0.65758  0.52626  1.0000
  C   C22       1.0  0.63063  0.07167  0.97514  1.0000
  C   C23       1.0  0.15264  0.12788  0.05403  1.0000
  C   C24       1.0  0.57687  0.10262  0.44002  1.0000
  C   C25       1.0  0.43055  0.31891  0.51940  1.0000
  C   C26       1.0  0.30029  0.91206  0.98305  1.0000
  C   C27       1.0  0.82065  0.80169  0.88685  1.0000
  C   C28       1.0  0.41680  0.93585  0.60880  1.0000
  C   C29       1.0  0.56931  0.68109  0.48279  1.0000
  C   C30       1.0  0.69737  0.08503  0.01857  1.0000
  C   C31       1.0  0.17676  0.19566  0.10800  1.0000
  C   C32       1.0  0.58807  0.06899  0.38632  1.0000
  C   C33       1.0  0.44649  0.34889  0.58869  1.0000
  C   C34       1.0  0.26155  0.85916  0.91375  1.0000
  C   C35       1.0  0.84874  0.76143  0.90091  1.0000
  C   C36       1.0  0.36255  0.95012  0.59590  1.0000
  C   C37       1.0  0.55318  0.65139  0.41344  1.0000
  C   C38       1.0  0.73831  0.13957  0.08777  1.0000
  C   C39       1.0  0.14729  0.23489  0.09478  1.0000
  C   C40       1.0  0.64126  0.05376  0.40059  1.0000
  C   C41       1.0  0.47630  0.32437  0.63901  1.0000
  C   C42       1.0  0.18645  0.83823  0.86337  1.0000
  C   C43       1.0  0.82309  0.68525  0.84606  1.0000
  C   C44       1.0  0.34005  0.97661  0.65151  1.0000
  C   C45       1.0  0.52467  0.67747  0.36372  1.0000
  C   C46       1.0  0.81382  0.16041  0.13755  1.0000
  C   C47       1.0  0.17458  0.31187  0.15013  1.0000
  C   C48       1.0  0.66101  0.02243  0.34579  1.0000
  C   C49       1.0  0.49587  0.33453  0.75587  1.0000
  C   C50       1.0  0.08063  0.74154  0.74630  1.0000
  C   C51       1.0  0.83229  0.57848  0.83608  1.0000
  C   C52       1.0  0.24369  0.99565  0.66425  1.0000
  C   C53       1.0  0.50339  0.66708  0.24681  1.0000
  C   C54       1.0  0.92162  0.25804  0.25426  1.0000
  C   C55       1.0  0.16597  0.41912  0.16200  1.0000
  C   C56       1.0  0.75826  0.00361  0.33677  1.0000
  C   C57       1.0  0.52096  0.37916  0.82586  1.0000
  C   C58       1.0  0.05625  0.69791  0.67620  1.0000
  C   C59       1.0  0.87635  0.55335  0.85532  1.0000
  C   C60       1.0  0.19890  0.02052  0.64670  1.0000
  C   C61       1.0  0.47735  0.62243  0.17652  1.0000
  C   C62       1.0  0.94788  0.30369  0.32432  1.0000
  C   C63       1.0  0.12227  0.44496  0.14411  1.0000
  C   C64       1.0  0.80239  0.97868  0.35650  1.0000
  C   C65       1.0  0.55752  0.46846  0.85457  1.0000
  C   C66       1.0  0.11801  0.70773  0.64768  1.0000
  C   C67       1.0  0.96526  0.61436  0.90841  1.0000
  C   C68       1.0  0.20604  0.05740  0.59449  1.0000
  C   C69       1.0  0.44057  0.53315  0.14726  1.0000
  C   C70       1.0  0.88792  0.29639  0.35350  1.0000
  C   C71       1.0  0.03298  0.38460  0.09172  1.0000
  C   C72       1.0  0.79365  0.94254  0.40954  1.0000
  C   C73       1.0  0.58728  0.51312  0.92891  1.0000
  C   C74       1.0  0.09020  0.66568  0.57319  1.0000
  C   C75       1.0  0.00991  0.58547  0.92317  1.0000
  C   C76       1.0  0.16132  0.08654  0.58136  1.0000
  C   C77       1.0  0.40896  0.48777  0.07268  1.0000
  C   C78       1.0  0.91855  0.34207  0.42781  1.0000
  C   C79       1.0  0.98938  0.41476  0.07808  1.0000
  C   C80       1.0  0.83693  0.91233  0.42461  1.0000
  C   C81       1.0  0.64122  0.61167  0.95494  1.0000
  C   C82       1.0  0.16327  0.69301  0.54833  1.0000
  C   C83       1.0  0.10645  0.65784  0.97077  1.0000
  C   C84       1.0  0.18627  0.13786  0.53537  1.0000
  C   C85       1.0  0.35686  0.38992  0.04700  1.0000
  C   C86       1.0  0.84680  0.31557  0.45412  1.0000
  C   C87       1.0  0.89231  0.34310  0.03147  1.0000
  C   C88       1.0  0.81142  0.86294  0.47198  1.0000
  C   C89       1.0  0.66864  0.65630  0.02383  1.0000
  C   C90       1.0  0.14100  0.65394  0.47938  1.0000
  C   C91       1.0  0.15135  0.63470  0.98793  1.0000
  C   C92       1.0  0.14389  0.16376  0.51908  1.0000
  C   C93       1.0  0.32814  0.34454  0.97799  1.0000
  C   C94       1.0  0.87189  0.35803  0.52298  1.0000
  C   C95       1.0  0.84880  0.36781  0.01497  1.0000
  C   C96       1.0  0.85127  0.83480  0.48931  1.0000
  C   C97       1.0  0.64155  0.60274  0.06784  1.0000
  C   C98       1.0  0.04470  0.58566  0.43406  1.0000
  C   C99       1.0  0.09994  0.53823  0.95853  1.0000
  C   C100      1.0  0.07457  0.13755  0.54775  1.0000
  C   C101      1.0  0.35235  0.39682  0.93344  1.0000
  C   C102      1.0  0.96952  0.42871  0.56671  1.0000
  C   C103      1.0  0.90205  0.46511  0.04410  1.0000
  C   C104      1.0  0.91860  0.85680  0.46029  1.0000
  C   C105      1.0  0.58774  0.50480  0.04266  1.0000
  C   C106      1.0  0.97134  0.55748  0.45807  1.0000
  C   C107      1.0  0.00387  0.46553  0.91167  1.0000
  C   C108      1.0  0.04910  0.08663  0.59343  1.0000
  C   C109      1.0  0.40435  0.49409  0.95822  1.0000
  C   C110      1.0  0.04153  0.45599  0.54126  1.0000
  C   C111      1.0  0.99842  0.53697  0.09031  1.0000
  C   C112      1.0  0.94520  0.90647  0.41367  1.0000
  C   C113      1.0  0.56089  0.46029  0.97380  1.0000
  C   C114      1.0  0.99381  0.59727  0.52698  1.0000
  C   C115      1.0  0.95921  0.48885  0.89385  1.0000
  C   C116      1.0  0.09237  0.06169  0.61041  1.0000
  C   C117      1.0  0.43211  0.53915  0.02719  1.0000
  C   C118      1.0  0.01635  0.41300  0.47243  1.0000
  C   C119      1.0  0.04172  0.51209  0.10743  1.0000
  C   C120      1.0  0.90455  0.93378  0.39573  1.0000
  C   C121      1.0  0.47689  0.24939  0.73774  1.0000
  C   C122      1.0  0.01268  0.73921  0.76440  1.0000
  C   C123      1.0  0.74714  0.51071  0.76965  1.0000
  C   C124      1.0  0.24360  0.97626  0.73029  1.0000
  C   C125      1.0  0.52175  0.75176  0.26555  1.0000
  C   C126      1.0  0.98770  0.25776  0.23576  1.0000
  C   C127      1.0  0.25181  0.48640  0.22792  1.0000
  C   C128      1.0  0.76052  0.02271  0.27044  1.0000
  C   C129      1.0  0.29791  0.31819  0.72583  1.0000
  C   C130      1.0  0.09397  0.57508  0.77606  1.0000
  C   C131      1.0  0.80787  0.58536  0.01232  1.0000
  C   C132      1.0  0.07378  0.79971  0.48435  1.0000
  C   C133      1.0  0.70155  0.68477  0.27590  1.0000
  C   C134      1.0  0.90813  0.42643  0.22601  1.0000
  C   C135      1.0  0.18170  0.40665  0.98098  1.0000
  C   C136      1.0  0.92747  0.20444  0.51264  1.0000
  C   C137      1.0  0.21884  0.28222  0.74477  1.0000
  C   C138      1.0  0.03711  0.47633  0.75523  1.0000
  C   C139      1.0  0.76867  0.52604  0.05245  1.0000
  C   C140      1.0  0.97491  0.72130  0.44290  1.0000
  C   C141      1.0  0.78017  0.72138  0.25587  1.0000
  C   C142      1.0  0.96268  0.52434  0.24503  1.0000
  C   C143      1.0  0.21771  0.46417  0.93962  1.0000
  C   C144      1.0  0.02690  0.28362  0.55279  1.0000
  C   C145      1.0  0.22301  0.34934  0.77326  1.0000
  C   C146      1.0  0.07376  0.45079  0.72481  1.0000
  C   C147      1.0  0.83247  0.56095  0.11582  1.0000
  C   C148      1.0  0.94897  0.72404  0.37985  1.0000
  C   C149      1.0  0.77607  0.65477  0.22593  1.0000
  C   C150      1.0  0.92345  0.54810  0.27322  1.0000
  C   C151      1.0  0.15091  0.42763  0.87746  1.0000
  C   C152      1.0  0.05508  0.28330  0.61632  1.0000
  C   C153      1.0  0.30458  0.44871  0.78073  1.0000
  C   C154      1.0  0.16615  0.52466  0.71793  1.0000
  C   C155      1.0  0.93171  0.65434  0.13730  1.0000
  C   C156      1.0  0.02263  0.80324  0.36006  1.0000
  C   C157      1.0  0.69531  0.55533  0.21869  1.0000
  C   C158      1.0  0.83125  0.47357  0.28018  1.0000
  C   C159      1.0  0.05185  0.33456  0.85836  1.0000
  C   C160      1.0  0.98298  0.20578  0.63787  1.0000
  C   C161      1.0  0.38146  0.47939  0.76043  1.0000
  C   C162      1.0  0.21931  0.62269  0.74031  1.0000
  C   C163      1.0  0.96570  0.71031  0.09426  1.0000
  C   C164      1.0  0.12084  0.87926  0.40444  1.0000
  C   C165      1.0  0.61896  0.52399  0.24028  1.0000
  C   C166      1.0  0.78058  0.37649  0.25965  1.0000
  C   C167      1.0  0.02107  0.28071  0.90270  1.0000
  C   C168      1.0  0.88402  0.12875  0.59473  1.0000
  C   C169      1.0  0.47124  0.58554  0.76715  1.0000
  C   C170      1.0  0.31942  0.70553  0.73437  1.0000
  C   C171      1.0  0.07169  0.81188  0.11518  1.0000
  C   C172      1.0  0.20351  0.96535  0.38517  1.0000
  C   C173      1.0  0.53043  0.41782  0.23428  1.0000
  C   C174      1.0  0.68057  0.29279  0.26538  1.0000
  C   C175      1.0  0.91542  0.17954  0.88443  1.0000
  C   C176      1.0  0.80325  0.04359  0.61553  1.0000
  C   C177      1.0  0.61483  0.68803  0.73520  1.0000
  C   C178      1.0  0.45289  0.88065  0.76304  1.0000
  C   C179      1.0  0.18133  0.94878  0.07765  1.0000
  C   C180      1.0  0.37826  0.11212  0.42557  1.0000
  C   C181      1.0  0.38543  0.31328  0.26467  1.0000
  C   C182      1.0  0.54670  0.11703  0.23300  1.0000
  C   C183      1.0  0.80967  0.04552  0.92519  1.0000
  C   C184      1.0  0.62896  0.89563  0.57748  1.0000
  C   C185      1.0  0.68803  0.71316  0.71064  1.0000
  C   C186      1.0  0.50291  0.97866  0.78700  1.0000
  C   C187      1.0  0.21214  0.00050  0.03057  1.0000
  C   C188      1.0  0.47642  0.18782  0.47338  1.0000
  C   C189      1.0  0.31085  0.28660  0.28813  1.0000
  C   C190      1.0  0.49766  0.01951  0.20853  1.0000
  C   C191      1.0  0.78289  0.99511  0.97291  1.0000
  C   C192      1.0  0.53014  0.81810  0.53042  1.0000
  C   C193      1.0  0.69606  0.65404  0.69334  1.0000
  C   C194      1.0  0.46299  0.00516  0.80726  1.0000
  C   C195      1.0  0.15661  0.96179  0.96253  1.0000
  C   C196      1.0  0.50333  0.19815  0.54125  1.0000
  C   C197      1.0  0.30250  0.34537  0.30637  1.0000
  C   C198      1.0  0.54015  0.99475  0.19186  1.0000
  C   C199      1.0  0.84189  0.03573  0.04015  1.0000
  C   C200      1.0  0.50089  0.80697  0.46280  1.0000
  C   C201      1.0  0.77867  0.69213  0.66980  1.0000
  C   C202      1.0  0.52519  0.11152  0.83174  1.0000
  C   C203      1.0  0.19915  0.02543  0.91949  1.0000
  C   C204      1.0  0.60966  0.28005  0.58504  1.0000
  C   C205      1.0  0.22080  0.30746  0.33114  1.0000
  C   C206      1.0  0.47845  0.88855  0.16691  1.0000
  C   C207      1.0  0.80452  0.97393  0.08443  1.0000
  C   C208      1.0  0.39436  0.72186  0.41945  1.0000
  C   C209      1.0  0.87042  0.79408  0.69236  1.0000
  C   C210      1.0  0.60434  0.18121  0.80918  1.0000
  C   C211      1.0  0.30166  0.10557  0.93250  1.0000
  C   C212      1.0  0.68073  0.37030  0.57344  1.0000
  C   C213      1.0  0.12938  0.20553  0.30971  1.0000
  C   C214      1.0  0.39621  0.81727  0.18654  1.0000
  C   C215      1.0  0.70291  0.89193  0.07393  1.0000
  C   C216      1.0  0.32680  0.63151  0.43137  1.0000
  C   C217      1.0  0.94504  0.82805  0.66742  1.0000
  C   C218      1.0  0.66424  0.28101  0.83577  1.0000
  C   C219      1.0  0.33919  0.16659  0.89330  1.0000
  C   C220      1.0  0.78034  0.44306  0.61305  1.0000
  C   C221      1.0  0.05656  0.17210  0.33682  1.0000
  C   C222      1.0  0.33681  0.71769  0.15955  1.0000
  C   C223      1.0  0.67084  0.83340  0.11457  1.0000
  C   C224      1.0  0.22690  0.55502  0.39143  1.0000
  C   C225      1.0  0.92904  0.76176  0.61873  1.0000
  C   C226      1.0  0.64780  0.31339  0.88588  1.0000
  C   C227      1.0  0.27598  0.15016  0.84157  1.0000
  C   C228      1.0  0.81103  0.42676  0.66383  1.0000
  C   C229      1.0  0.07393  0.23886  0.38632  1.0000
  C   C230      1.0  0.35700  0.68713  0.11178  1.0000
  C   C231      1.0  0.73848  0.85399  0.16513  1.0000
  C   C232      1.0  0.19232  0.56758  0.34014  1.0000
  C   C233      1.0  0.83837  0.66006  0.59648  1.0000
  C   C234      1.0  0.56849  0.24440  0.90802  1.0000
  C   C235      1.0  0.17370  0.06951  0.82748  1.0000
  C   C236      1.0  0.74070  0.33766  0.67635  1.0000
  C   C237      1.0  0.16424  0.34055  0.40735  1.0000
  C   C238      1.0  0.43925  0.75757  0.09245  1.0000
  C   C239      1.0  0.83981  0.93608  0.17648  1.0000
  C   C240      1.0  0.25928  0.65670  0.32719  1.0000
  C   C241      1.0  0.76446  0.62539  0.62290  1.0000
  C   C242      1.0  0.50640  0.14390  0.88010  1.0000
  C   C243      1.0  0.13551  0.00653  0.86529  1.0000
  C   C244      1.0  0.64054  0.26565  0.63807  1.0000
  C   C245      1.0  0.23640  0.37476  0.37892  1.0000
  C   C246      1.0  0.50061  0.85781  0.12083  1.0000
  C   C247      1.0  0.87259  0.99666  0.13726  1.0000
  C   C248      1.0  0.35979  0.73247  0.36573  1.0000
  C   C249      1.0  0.62965  0.76954  0.75936  1.0000
  C   C250      1.0  0.50817  0.87005  0.73640  1.0000
  C   C251      1.0  0.25821  0.00377  0.14657  1.0000
  C   C252      1.0  0.36695  0.12259  0.35724  1.0000
  C   C253      1.0  0.37273  0.23316  0.24145  1.0000
  C   C254      1.0  0.48815  0.12544  0.25584  1.0000
  C   C255      1.0  0.72891  0.98995  0.85841  1.0000
  C   C256      1.0  0.64301  0.88595  0.64567  1.0000
  Cl  Cl1       1.0  0.93342  0.02560  0.75446  1.0000
  Cl  Cl2       1.0  0.76414  0.17967  0.72513  1.0000
  Cl  Cl3       1.0  0.53971  0.26371  0.09243  1.0000
  Cl  Cl4       1.0  0.67962  0.44813  0.41212  1.0000
  Cl  Cl5       1.0  0.04714  0.96294  0.22707  1.0000
  Cl  Cl6       1.0  0.22867  0.81791  0.25259  1.0000
  Cl  Cl7       1.0  0.45917  0.73520  0.90778  1.0000
  Cl  Cl8       1.0  0.32986  0.55287  0.59184  1.0000
  Fe  Fe1       1.0  0.51321  0.48198  0.72051  1.0000
  Fe  Fe2       1.0  0.26426  0.79571  0.78222  1.0000
  Fe  Fe3       1.0  0.97826  0.76104  0.96802  1.0000
  Fe  Fe4       1.0  0.29500  0.01462  0.53262  1.0000
  Fe  Fe5       1.0  0.48622  0.51930  0.28092  1.0000
  Fe  Fe6       1.0  0.73910  0.20552  0.22006  1.0000
  Fe  Fe7       1.0  0.01634  0.23520  0.03074  1.0000
  Fe  Fe8       1.0  0.70733  0.99052  0.46849  1.0000
  H   H1        1.0  0.39396  0.46169  0.59422  1.0000
  H   H2        1.0  0.37051  0.80296  0.90841  1.0000
  H   H3        1.0  0.95968  0.86946  0.06774  1.0000
  H   H4        1.0  0.31102  0.90542  0.43015  1.0000
  H   H5        1.0  0.60102  0.53427  0.40652  1.0000
  H   H6        1.0  0.63180  0.19836  0.09461  1.0000
  H   H7        1.0  0.02657  0.11973  0.92898  1.0000
  H   H8        1.0  0.70234  0.11301  0.56768  1.0000
  H   H9        1.0  0.35865  0.40922  0.46914  1.0000
  H   H10       1.0  0.44227  0.89213  0.03354  1.0000
  H   H11       1.0  0.90995  0.94328  0.05065  1.0000
  H   H12       1.0  0.40110  0.87160  0.44518  1.0000
  H   H13       1.0  0.63706  0.58668  0.53161  1.0000
  H   H14       1.0  0.55627  0.10640  0.96972  1.0000
  H   H15       1.0  0.08017  0.04898  0.94453  1.0000
  H   H16       1.0  0.61368  0.14812  0.55019  1.0000
  H   H17       1.0  0.38729  0.31924  0.42119  1.0000
  H   H18       1.0  0.39853  0.96696  0.08135  1.0000
  H   H19       1.0  0.82262  0.90152  0.93095  1.0000
  H   H20       1.0  0.47460  0.89701  0.56348  1.0000
  H   H21       1.0  0.61149  0.67927  0.58056  1.0000
  H   H22       1.0  0.59667  0.02838  0.92101  1.0000
  H   H23       1.0  0.17403  0.09548  0.06293  1.0000
  H   H24       1.0  0.53501  0.11438  0.43031  1.0000
  H   H25       1.0  0.44317  0.27951  0.50087  1.0000
  H   H26       1.0  0.27865  0.94238  0.00161  1.0000
  H   H27       1.0  0.78215  0.78078  0.83441  1.0000
  H   H28       1.0  0.44709  0.94755  0.66079  1.0000
  H   H29       1.0  0.55808  0.72165  0.50183  1.0000
  H   H30       1.0  0.71735  0.05310  0.99971  1.0000
  H   H31       1.0  0.21746  0.21809  0.16009  1.0000
  H   H32       1.0  0.55613  0.05429  0.33375  1.0000
  H   H33       1.0  0.41901  0.24295  0.62195  1.0000
  H   H34       1.0  0.12175  0.79711  0.88014  1.0000
  H   H35       1.0  0.74172  0.62072  0.82247  1.0000
  H   H36       1.0  0.29891  0.91739  0.67383  1.0000
  H   H37       1.0  0.58299  0.75905  0.38112  1.0000
  H   H38       1.0  0.87766  0.20040  0.11992  1.0000
  H   H39       1.0  0.25605  0.37617  0.17289  1.0000
  H   H40       1.0  0.70127  0.07897  0.32116  1.0000
  H   H41       1.0  0.54496  0.35287  0.63646  1.0000
  H   H42       1.0  0.21688  0.90923  0.86622  1.0000
  H   H43       1.0  0.85069  0.71481  0.80502  1.0000
  H   H44       1.0  0.41034  0.04452  0.69313  1.0000
  H   H45       1.0  0.45670  0.65017  0.36668  1.0000
  H   H46       1.0  0.78291  0.08926  0.13503  1.0000
  H   H47       1.0  0.14813  0.28272  0.19157  1.0000
  H   H48       1.0  0.58981  0.95313  0.30548  1.0000
  H   H49       1.0  0.51883  0.34428  0.86007  1.0000
  H   H50       1.0  0.98719  0.66149  0.64188  1.0000
  H   H51       1.0  0.84142  0.48412  0.82191  1.0000
  H   H52       1.0  0.16330  0.01801  0.68082  1.0000
  H   H53       1.0  0.47826  0.65702  0.14265  1.0000
  H   H54       1.0  0.01723  0.34019  0.35819  1.0000
  H   H55       1.0  0.15808  0.51442  0.17801  1.0000
  H   H56       1.0  0.83876  0.98047  0.32354  1.0000
  H   H57       1.0  0.66037  0.65211  0.92001  1.0000
  H   H58       1.0  0.23747  0.74457  0.58426  1.0000
  H   H59       1.0  0.14508  0.73216  0.99455  1.0000
  H   H60       1.0  0.23861  0.15598  0.51211  1.0000
  H   H61       1.0  0.34050  0.35074  0.08238  1.0000
  H   H62       1.0  0.77136  0.26177  0.41944  1.0000
  H   H63       1.0  0.85214  0.26802  0.00802  1.0000
  H   H64       1.0  0.76074  0.84817  0.49551  1.0000
  H   H65       1.0  0.71005  0.73253  0.04325  1.0000
  H   H66       1.0  0.19824  0.67533  0.46098  1.0000
  H   H67       1.0  0.22595  0.69145  0.02510  1.0000
  H   H68       1.0  0.16360  0.20309  0.48314  1.0000
  H   H69       1.0  0.28840  0.26894  0.95897  1.0000
  H   H70       1.0  0.81566  0.33712  0.54258  1.0000
  H   H71       1.0  0.77375  0.31164  0.97856  1.0000
  H   H72       1.0  0.83122  0.79717  0.52640  1.0000
  H   H73       1.0  0.66193  0.63726  0.12164  1.0000
  H   H74       1.0  0.02675  0.55391  0.38018  1.0000
  H   H75       1.0  0.13456  0.51969  0.97256  1.0000
  H   H76       1.0  0.04011  0.15634  0.53415  1.0000
  H   H77       1.0  0.33133  0.36200  0.87956  1.0000
  H   H78       1.0  0.98946  0.46288  0.62048  1.0000
  H   H79       1.0  0.86855  0.48488  0.03047  1.0000
  H   H80       1.0  0.95085  0.83593  0.47448  1.0000
  H   H81       1.0  0.56579  0.46201  0.07632  1.0000
  H   H82       1.0  0.89580  0.50391  0.42344  1.0000
  H   H83       1.0  0.96250  0.38979  0.88868  1.0000
  H   H84       1.0  0.99459  0.06510  0.61576  1.0000
  H   H85       1.0  0.42419  0.53598  0.92420  1.0000
  H   H86       1.0  0.11803  0.51124  0.57467  1.0000
  H   H87       1.0  0.04103  0.61326  0.11309  1.0000
  H   H88       1.0  0.99818  0.92487  0.39100  1.0000
  H   H89       1.0  0.51700  0.38313  0.95537  1.0000
  H   H90       1.0  0.93451  0.57242  0.54418  1.0000
  H   H91       1.0  0.88372  0.43004  0.85793  1.0000
  H   H92       1.0  0.06965  0.02063  0.64533  1.0000
  H   H93       1.0  0.47411  0.61563  0.04509  1.0000
  H   H94       1.0  0.07453  0.43732  0.45383  1.0000
  H   H95       1.0  0.11743  0.57031  0.14290  1.0000
  H   H96       1.0  0.92804  0.97371  0.36001  1.0000
  H   H97       1.0  0.48018  0.22980  0.78234  1.0000
  H   H98       1.0  0.94816  0.69717  0.71985  1.0000
  H   H99       1.0  0.72629  0.44563  0.74663  1.0000
  H   H100      1.0  0.20145  0.97742  0.75418  1.0000
  H   H101      1.0  0.51881  0.77207  0.22131  1.0000
  H   H102      1.0  0.05255  0.29972  0.28000  1.0000
  H   H103      1.0  0.27321  0.55163  0.25168  1.0000
  H   H104      1.0  0.80319  0.02097  0.24803  1.0000
  H   H105      1.0  0.40432  0.18382  0.69792  1.0000
  H   H106      1.0  0.98751  0.70652  0.80431  1.0000
  H   H107      1.0  0.68243  0.48619  0.77701  1.0000
  H   H108      1.0  0.21263  0.90452  0.72224  1.0000
  H   H109      1.0  0.59383  0.81713  0.30585  1.0000
  H   H110      1.0  0.01232  0.28893  0.19516  1.0000
  H   H111      1.0  0.31605  0.51071  0.21965  1.0000
  H   H112      1.0  0.79231  0.09475  0.27777  1.0000
  H   H113      1.0  0.53200  0.26843  0.71677  1.0000
  H   H114      1.0  0.05175  0.81493  0.78525  1.0000
  H   H115      1.0  0.76668  0.54993  0.73307  1.0000
  H   H116      1.0  0.31970  0.03274  0.76647  1.0000
  H   H117      1.0  0.46592  0.73157  0.28620  1.0000
  H   H118      1.0  0.94719  0.18135  0.21565  1.0000
  H   H119      1.0  0.23283  0.44696  0.26429  1.0000
  H   H120      1.0  0.68504  0.96656  0.23338  1.0000
  H   H121      1.0  0.29885  0.26959  0.70296  1.0000
  H   H122      1.0  0.06972  0.59981  0.80028  1.0000
  H   H123      1.0  0.76209  0.56232  0.96242  1.0000
  H   H124      1.0  0.09877  0.80193  0.53402  1.0000
  H   H125      1.0  0.70041  0.73286  0.29971  1.0000
  H   H126      1.0  0.93432  0.40300  0.20344  1.0000
  H   H127      1.0  0.22998  0.43086  0.02993  1.0000
  H   H128      1.0  0.90077  0.20031  0.46267  1.0000
  H   H129      1.0  0.15551  0.20391  0.73798  1.0000
  H   H130      1.0  0.96560  0.42007  0.76209  1.0000
  H   H131      1.0  0.69023  0.45412  0.03524  1.0000
  H   H132      1.0  0.91887  0.65904  0.45891  1.0000
  H   H133      1.0  0.84330  0.79987  0.26302  1.0000
  H   H134      1.0  0.03428  0.58117  0.23840  1.0000
  H   H135      1.0  0.29596  0.53601  0.95509  1.0000
  H   H136      1.0  0.08179  0.34465  0.53551  1.0000
  H   H137      1.0  0.16275  0.32342  0.78976  1.0000
  H   H138      1.0  0.02923  0.37331  0.70623  1.0000
  H   H139      1.0  0.80381  0.51418  0.14721  1.0000
  H   H140      1.0  0.87145  0.66449  0.34717  1.0000
  H   H141      1.0  0.83557  0.68124  0.20798  1.0000
  H   H142      1.0  0.96561  0.62478  0.28981  1.0000
  H   H143      1.0  0.17703  0.47268  0.84498  1.0000
  H   H144      1.0  0.13318  0.34324  0.64779  1.0000
  H   H145      1.0  0.31049  0.50330  0.80247  1.0000
  H   H146      1.0  0.19753  0.50788  0.69480  1.0000
  H   H147      1.0  0.98435  0.68484  0.18620  1.0000
  H   H148      1.0  0.00566  0.80789  0.31114  1.0000
  H   H149      1.0  0.68953  0.50114  0.19597  1.0000
  H   H150      1.0  0.79784  0.48893  0.30156  1.0000
  H   H151      1.0  0.99756  0.30302  0.81009  1.0000
  H   H152      1.0  0.00116  0.20210  0.68687  1.0000
  H   H153      1.0  0.44594  0.60907  0.74210  1.0000
  H   H154      1.0  0.36748  0.70516  0.76054  1.0000
  H   H155      1.0  0.08881  0.85754  0.16343  1.0000
  H   H156      1.0  0.20261  0.93463  0.33769  1.0000
  H   H157      1.0  0.55790  0.39699  0.26086  1.0000
  H   H158      1.0  0.63208  0.29261  0.23919  1.0000
  H   H159      1.0  0.89624  0.13240  0.83596  1.0000
  H   H160      1.0  0.80578  0.07447  0.66387  1.0000
  H   H161      1.0  0.50902  0.63219  0.82163  1.0000
  H   H162      1.0  0.31270  0.68861  0.68020  1.0000
  H   H163      1.0  0.11983  0.80703  0.12752  1.0000
  H   H164      1.0  0.18659  0.00095  0.37139  1.0000
  H   H165      1.0  0.49348  0.37018  0.18019  1.0000
  H   H166      1.0  0.68680  0.30898  0.31949  1.0000
  H   H167      1.0  0.86715  0.18438  0.87285  1.0000
  H   H168      1.0  0.82039  0.00768  0.62768  1.0000
  H   H169      1.0  0.74365  0.78648  0.70642  1.0000
  H   H170      1.0  0.57917  0.03768  0.78839  1.0000
  H   H171      1.0  0.28708  0.07710  0.04998  1.0000
  H   H172      1.0  0.53503  0.24289  0.45458  1.0000
  H   H173      1.0  0.25467  0.21250  0.29102  1.0000
  H   H174      1.0  0.41985  0.95938  0.20356  1.0000
  H   H175      1.0  0.70838  0.91829  0.95491  1.0000
  H   H176      1.0  0.47295  0.76190  0.54950  1.0000
  H   H177      1.0  0.88390  0.84716  0.72954  1.0000
  H   H178      1.0  0.61929  0.15794  0.77061  1.0000
  H   H179      1.0  0.35265  0.12020  0.97269  1.0000
  H   H180      1.0  0.65871  0.38449  0.53382  1.0000
  H   H181      1.0  0.11444  0.15195  0.27157  1.0000
  H   H182      1.0  0.37829  0.83928  0.22297  1.0000
  H   H183      1.0  0.64853  0.87380  0.03447  1.0000
  H   H184      1.0  0.35177  0.61988  0.47123  1.0000
  H   H185      1.0  0.01598  0.90712  0.68619  1.0000
  H   H186      1.0  0.72465  0.33378  0.81729  1.0000
  H   H187      1.0  0.41876  0.22756  0.90385  1.0000
  H   H188      1.0  0.83415  0.51266  0.60353  1.0000
  H   H189      1.0  0.98598  0.09298  0.31926  1.0000
  H   H190      1.0  0.27388  0.66369  0.17572  1.0000
  H   H191      1.0  0.59205  0.77087  0.10635  1.0000
  H   H192      1.0  0.17609  0.48521  0.40096  1.0000
  H   H193      1.0  0.98736  0.78962  0.59846  1.0000
  H   H194      1.0  0.69687  0.39215  0.90746  1.0000
  H   H195      1.0  0.30647  0.19986  0.81226  1.0000
  H   H196      1.0  0.88954  0.48348  0.69345  1.0000
  H   H197      1.0  0.01715  0.21139  0.40835  1.0000
  H   H198      1.0  0.30857  0.60859  0.08983  1.0000
  H   H199      1.0  0.71201  0.80617  0.19555  1.0000
  H   H200      1.0  0.11352  0.50783  0.31027  1.0000
  H   H201      1.0  0.82389  0.60748  0.55748  1.0000
  H   H202      1.0  0.55580  0.26858  0.94815  1.0000
  H   H203      1.0  0.12335  0.05674  0.78836  1.0000
  H   H204      1.0  0.76368  0.32292  0.71481  1.0000
  H   H205      1.0  0.17995  0.39351  0.44709  1.0000
  H   H206      1.0  0.45465  0.73466  0.05400  1.0000
  H   H207      1.0  0.89349  0.95210  0.21484  1.0000
  H   H208      1.0  0.23355  0.66872  0.28831  1.0000
  H   H209      1.0  0.69361  0.54614  0.60545  1.0000
  H   H210      1.0  0.44470  0.09012  0.89748  1.0000
  H   H211      1.0  0.05576  0.94336  0.85435  1.0000
  H   H212      1.0  0.58565  0.19585  0.64741  1.0000
  H   H213      1.0  0.30704  0.45398  0.39556  1.0000
  H   H214      1.0  0.56427  0.91270  0.10536  1.0000
  H   H215      1.0  0.95153  0.06054  0.14587  1.0000
  H   H216      1.0  0.41240  0.80197  0.35566  1.0000
  H   H217      1.0  0.69849  0.83874  0.75586  1.0000
  H   H218      1.0  0.58101  0.94202  0.73961  1.0000
  H   H219      1.0  0.32936  0.07713  0.14957  1.0000
  H   H220      1.0  0.43832  0.19070  0.35524  1.0000
  H   H221      1.0  0.30436  0.16347  0.24491  1.0000
  H   H222      1.0  0.41494  0.05263  0.25112  1.0000
  H   H223      1.0  0.65870  0.91693  0.85683  1.0000
  H   H224      1.0  0.57253  0.81771  0.64850  1.0000
  H   H225      1.0  0.63210  0.78210  0.81250  1.0000
  H   H226      1.0  0.46606  0.81987  0.68296  1.0000
  H   H227      1.0  0.26799  0.96170  0.15723  1.0000
  H   H228      1.0  0.31554  0.12338  0.34647  1.0000
  H   H229      1.0  0.37105  0.22072  0.18851  1.0000
  H   H230      1.0  0.52733  0.17513  0.30918  1.0000
  H   H231      1.0  0.71851  0.03221  0.85013  1.0000
  H   H232      1.0  0.69500  0.88575  0.65490  1.0000
  H   H233      1.0  0.56693  0.74861  0.72930  1.0000
  H   H234      1.0  0.51682  0.83582  0.76475  1.0000
  H   H235      1.0  0.23407  0.01193  0.18686  1.0000
  H   H236      1.0  0.33430  0.05849  0.31618  1.0000
  H   H237      1.0  0.43606  0.25530  0.27203  1.0000
  H   H238      1.0  0.47999  0.15875  0.22575  1.0000
  H   H239      1.0  0.74916  0.98086  0.81551  1.0000
  H   H240      1.0  0.67613  0.95017  0.68694  1.0000
  N   N1        1.0  0.43458  0.40027  0.61353  1.0000
  N   N2        1.0  0.28887  0.82323  0.88895  1.0000
  N   N3        1.0  0.89889  0.78797  0.96473  1.0000
  N   N4        1.0  0.32715  0.93982  0.53283  1.0000
  N   N5        1.0  0.56356  0.59877  0.38803  1.0000
  N   N6        1.0  0.71255  0.17696  0.11306  1.0000
  N   N7        1.0  0.09396  0.20621  0.03159  1.0000
  N   N8        1.0  0.67897  0.06822  0.46459  1.0000
  N   N9        1.0  0.49152  0.36683  0.70803  1.0000
  N   N10       1.0  0.16083  0.78539  0.79428  1.0000
  N   N11       1.0  0.86509  0.65917  0.87318  1.0000
  N   N12       1.0  0.28666  0.99190  0.62600  1.0000
  N   N13       1.0  0.50863  0.63493  0.29437  1.0000
  N   N14       1.0  0.84139  0.21474  0.20671  1.0000
  N   N15       1.0  0.13239  0.33824  0.12414  1.0000
  N   N16       1.0  0.71422  0.00775  0.37339  1.0000
  N   N17       1.0  0.37778  0.41491  0.73422  1.0000
  N   N18       1.0  0.18250  0.64623  0.76784  1.0000
  N   N19       1.0  0.90460  0.67506  0.03265  1.0000
  N   N20       1.0  0.14484  0.87736  0.46564  1.0000
  N   N21       1.0  0.62226  0.58789  0.26742  1.0000
  N   N22       1.0  0.81950  0.35453  0.23386  1.0000
  N   N23       1.0  0.08520  0.31741  0.96307  1.0000
  N   N24       1.0  0.85793  0.12821  0.53302  1.0000
  N   N25       1.0  0.53814  0.59924  0.73847  1.0000
  N   N26       1.0  0.36220  0.80145  0.76246  1.0000
  N   N27       1.0  0.09092  0.85683  0.06292  1.0000
  N   N28       1.0  0.29931  0.03610  0.43892  1.0000
  N   N29       1.0  0.46207  0.40255  0.26193  1.0000
  N   N30       1.0  0.63907  0.19755  0.23718  1.0000
  N   N31       1.0  0.89959  0.13693  0.93766  1.0000
  N   N32       1.0  0.70606  0.97228  0.56327  1.0000
  O   O1        1.0  0.57126  0.52002  0.81850  1.0000
  O   O2        1.0  0.20545  0.75751  0.68419  1.0000
  O   O3        1.0  0.01656  0.70208  0.94692  1.0000
  O   O4        1.0  0.25515  0.07160  0.55535  1.0000
  O   O5        1.0  0.42815  0.48197  0.18314  1.0000
  O   O6        1.0  0.79993  0.24608  0.31782  1.0000
  O   O7        1.0  0.98066  0.29659  0.05286  1.0000
  O   O8        1.0  0.74405  0.92971  0.44767  1.0000
  O   O9        1.0  0.63522  0.56566  0.69627  1.0000
  O   O10       1.0  0.37296  0.94195  0.80707  1.0000
  O   O11       1.0  0.06700  0.87169  0.93309  1.0000
  O   O12       1.0  0.44039  0.13884  0.56991  1.0000
  O   O13       1.0  0.36342  0.43404  0.30412  1.0000
  O   O14       1.0  0.63200  0.05914  0.19615  1.0000
  O   O15       1.0  0.93078  0.12683  0.06795  1.0000
  O   O16       1.0  0.56171  0.86817  0.43389  1.0000
  O   O17       1.0  0.90877  0.99383  0.81352  1.0000
  O   O18       1.0  0.66732  0.12502  0.68023  1.0000
  O   O19       1.0  0.48974  0.16970  0.04516  1.0000
  O   O20       1.0  0.63232  0.45369  0.45370  1.0000
  O   O21       1.0  0.05575  0.01373  0.18157  1.0000
  O   O22       1.0  0.31820  0.89496  0.31342  1.0000
  O   O23       1.0  0.51151  0.83054  0.95471  1.0000
  O   O24       1.0  0.37702  0.55627  0.54464  1.0000
  O   O25       1.0  0.75106  0.11379  0.75561  1.0000
  O   O26       1.0  0.49299  0.24375  0.14482  1.0000
  O   O27       1.0  0.61073  0.34365  0.37148  1.0000
  O   O28       1.0  0.14460  0.00917  0.25882  1.0000
  O   O29       1.0  0.50034  0.75210  0.85234  1.0000
  O   O30       1.0  0.40179  0.65160  0.64458  1.0000
  O   O31       1.0  0.83053  0.21414  0.68566  1.0000
  O   O32       1.0  0.64495  0.33015  0.12539  1.0000
  O   O33       1.0  0.70560  0.50455  0.36618  1.0000
  O   O34       1.0  0.97552  0.85746  0.18792  1.0000
  O   O35       1.0  0.35310  0.66800  0.87870  1.0000
  O   O36       1.0  0.29615  0.48004  0.62431  1.0000
  O   O37       1.0  0.80794  0.26572  0.77974  1.0000
  O   O38       1.0  0.53079  0.31146  0.05469  1.0000
  O   O39       1.0  0.01353  0.97193  0.28071  1.0000
  O   O40       1.0  0.47218  0.68982  0.94500  1.0000
  O   O41       1.0  0.24440  0.52405  0.55405  1.0000
  O   O42       1.0  0.84680  0.94475  0.69208  1.0000
  O   O43       1.0  0.25139  0.85097  0.19358  1.0000
  O   O44       1.0  0.96118  0.11424  0.76304  1.0000
  O   O45       1.0  0.14995  0.79970  0.26348  1.0000
  O   O46       1.0  0.01652  0.04913  0.74830  1.0000
  O   O47       1.0  0.77010  0.48994  0.45689  1.0000
  O   O48       1.0  0.19453  0.72536  0.23868  1.0000
