# Supplementary material for: Benchmarking Periodic Density Functional Theory Calculations for Spin-State Energies in Spin-Crossover Systems
Source: Inorg Chem. 2024 Jul 8;63(29):13338–45. doi: 10.1021/acs.inorgchem.4c01094 (PMC11270997; doi:10.1021/acs.inorgchem.4c01094)
Supplement: Supplementary file 3 — ic4c01094_si_003.zip [file ic4c01094_si_003.zip › PeriodicPBEMB/s19hs.cif]

data_image0
_chemical_formula_structural       C304Co8H192N48O16
_chemical_formula_sum              "C304 Co8 H192 N48 O16"
_cell_length_a       21.4262
_cell_length_b       17.1585
_cell_length_c       18.6464
_cell_angle_alpha    89.9996
_cell_angle_beta     120.757
_cell_angle_gamma    89.9999

_space_group_name_H-M_alt    "P 1"
_space_group_IT_number       1

loop_
  _space_group_symop_operation_xyz
  'x, y, z'

loop_
  _atom_site_type_symbol
  _atom_site_label
  _atom_site_symmetry_multiplicity
  _atom_site_fract_x
  _atom_site_fract_y
  _atom_site_fract_z
  _atom_site_occupancy
  C   C1        1.0  0.29059  0.58961  0.48975  1.0000
  C   C2        1.0  0.70941  0.58961  0.01024  1.0000
  C   C3        1.0  0.70941  0.41039  0.51025  1.0000
  C   C4        1.0  0.29059  0.41039  0.98976  1.0000
  C   C5        1.0  0.79059  0.08961  0.48975  1.0000
  C   C6        1.0  0.20941  0.08961  0.01025  1.0000
  C   C7        1.0  0.20941  0.91039  0.51025  1.0000
  C   C8        1.0  0.79059  0.91039  0.98975  1.0000
  C   C9        1.0  0.26951  0.63144  0.54186  1.0000
  C   C10       1.0  0.73049  0.63144  0.95813  1.0000
  C   C11       1.0  0.73049  0.36856  0.45814  1.0000
  C   C12       1.0  0.26951  0.36856  0.04187  1.0000
  C   C13       1.0  0.76950  0.13144  0.54186  1.0000
  C   C14       1.0  0.23049  0.13144  0.95814  1.0000
  C   C15       1.0  0.23050  0.86856  0.45814  1.0000
  C   C16       1.0  0.76951  0.86856  0.04186  1.0000
  C   C17       1.0  0.20760  0.60742  0.54406  1.0000
  C   C18       1.0  0.79239  0.60742  0.95594  1.0000
  C   C19       1.0  0.79240  0.39258  0.45595  1.0000
  C   C20       1.0  0.20761  0.39258  0.04406  1.0000
  C   C21       1.0  0.70760  0.10742  0.54405  1.0000
  C   C22       1.0  0.29240  0.10742  0.95595  1.0000
  C   C23       1.0  0.29240  0.89258  0.45595  1.0000
  C   C24       1.0  0.70760  0.89258  0.04405  1.0000
  C   C25       1.0  0.18566  0.64685  0.59204  1.0000
  C   C26       1.0  0.81434  0.64685  0.90796  1.0000
  C   C27       1.0  0.81434  0.35315  0.40796  1.0000
  C   C28       1.0  0.18566  0.35315  0.09204  1.0000
  C   C29       1.0  0.68565  0.14685  0.59204  1.0000
  C   C30       1.0  0.31435  0.14685  0.90796  1.0000
  C   C31       1.0  0.31435  0.85315  0.40796  1.0000
  C   C32       1.0  0.68565  0.85315  0.09204  1.0000
  C   C33       1.0  0.22533  0.71182  0.63865  1.0000
  C   C34       1.0  0.77467  0.71182  0.86135  1.0000
  C   C35       1.0  0.77467  0.28818  0.36135  1.0000
  C   C36       1.0  0.22533  0.28818  0.13865  1.0000
  C   C37       1.0  0.72532  0.21182  0.63865  1.0000
  C   C38       1.0  0.27468  0.21182  0.86135  1.0000
  C   C39       1.0  0.27468  0.78818  0.36135  1.0000
  C   C40       1.0  0.72532  0.78818  0.13865  1.0000
  C   C41       1.0  0.28618  0.73638  0.63694  1.0000
  C   C42       1.0  0.71382  0.73638  0.86306  1.0000
  C   C43       1.0  0.71382  0.26362  0.36306  1.0000
  C   C44       1.0  0.28618  0.26362  0.13694  1.0000
  C   C45       1.0  0.78617  0.23638  0.63694  1.0000
  C   C46       1.0  0.21383  0.23638  0.86306  1.0000
  C   C47       1.0  0.21383  0.76362  0.36306  1.0000
  C   C48       1.0  0.78617  0.76362  0.13694  1.0000
  C   C49       1.0  0.31023  0.69710  0.58900  1.0000
  C   C50       1.0  0.68977  0.69710  0.91100  1.0000
  C   C51       1.0  0.68977  0.30290  0.41100  1.0000
  C   C52       1.0  0.31023  0.30290  0.08900  1.0000
  C   C53       1.0  0.81022  0.19710  0.58900  1.0000
  C   C54       1.0  0.18978  0.19710  0.91100  1.0000
  C   C55       1.0  0.18978  0.80290  0.41100  1.0000
  C   C56       1.0  0.81022  0.80290  0.08900  1.0000
  C   C57       1.0  0.37339  0.72298  0.58521  1.0000
  C   C58       1.0  0.62661  0.72298  0.91479  1.0000
  C   C59       1.0  0.62661  0.27702  0.41479  1.0000
  C   C60       1.0  0.37339  0.27702  0.08521  1.0000
  C   C61       1.0  0.87338  0.22298  0.58521  1.0000
  C   C62       1.0  0.12661  0.22298  0.91479  1.0000
  C   C63       1.0  0.12662  0.77702  0.41479  1.0000
  C   C64       1.0  0.87339  0.77702  0.08521  1.0000
  C   C65       1.0  0.41545  0.78681  0.63275  1.0000
  C   C66       1.0  0.58455  0.78681  0.86724  1.0000
  C   C67       1.0  0.58455  0.21319  0.36725  1.0000
  C   C68       1.0  0.41545  0.21319  0.13276  1.0000
  C   C69       1.0  0.91545  0.28681  0.63275  1.0000
  C   C70       1.0  0.08455  0.28681  0.86724  1.0000
  C   C71       1.0  0.08455  0.71319  0.36725  1.0000
  C   C72       1.0  0.91545  0.71319  0.13276  1.0000
  C   C73       1.0  0.47419  0.81368  0.62785  1.0000
  C   C74       1.0  0.52581  0.81368  0.87215  1.0000
  C   C75       1.0  0.52581  0.18632  0.37215  1.0000
  C   C76       1.0  0.47419  0.18632  0.12785  1.0000
  C   C77       1.0  0.97419  0.31368  0.62785  1.0000
  C   C78       1.0  0.02581  0.31368  0.87215  1.0000
  C   C79       1.0  0.02581  0.68632  0.37215  1.0000
  C   C80       1.0  0.97419  0.68632  0.12785  1.0000
  C   C81       1.0  0.49190  0.77705  0.57360  1.0000
  C   C82       1.0  0.50810  0.77705  0.92639  1.0000
  C   C83       1.0  0.50810  0.22295  0.42640  1.0000
  C   C84       1.0  0.49190  0.22295  0.07361  1.0000
  C   C85       1.0  0.99189  0.27705  0.57360  1.0000
  C   C86       1.0  0.00811  0.27705  0.92639  1.0000
  C   C87       1.0  0.00811  0.72295  0.42640  1.0000
  C   C88       1.0  0.99189  0.72295  0.07361  1.0000
  C   C89       1.0  0.45249  0.71325  0.52696  1.0000
  C   C90       1.0  0.54751  0.71325  0.97304  1.0000
  C   C91       1.0  0.54751  0.28675  0.47304  1.0000
  C   C92       1.0  0.45249  0.28675  0.02696  1.0000
  C   C93       1.0  0.95248  0.21325  0.52696  1.0000
  C   C94       1.0  0.04752  0.21325  0.97304  1.0000
  C   C95       1.0  0.04752  0.78675  0.47304  1.0000
  C   C96       1.0  0.95248  0.78675  0.02696  1.0000
  C   C97       1.0  0.39347  0.68382  0.53236  1.0000
  C   C98       1.0  0.60653  0.68382  0.96763  1.0000
  C   C99       1.0  0.60653  0.31618  0.46764  1.0000
  C   C100      1.0  0.39347  0.31618  0.03237  1.0000
  C   C101      1.0  0.89346  0.18381  0.53236  1.0000
  C   C102      1.0  0.10653  0.18381  0.96764  1.0000
  C   C103      1.0  0.10654  0.81619  0.46764  1.0000
  C   C104      1.0  0.89347  0.81619  0.03236  1.0000
  C   C105      1.0  0.35337  0.61496  0.48764  1.0000
  C   C106      1.0  0.64663  0.61496  0.01236  1.0000
  C   C107      1.0  0.64663  0.38504  0.51236  1.0000
  C   C108      1.0  0.35337  0.38504  0.98764  1.0000
  C   C109      1.0  0.85337  0.11496  0.48764  1.0000
  C   C110      1.0  0.14663  0.11496  0.01236  1.0000
  C   C111      1.0  0.14663  0.88504  0.51236  1.0000
  C   C112      1.0  0.85337  0.88504  0.98764  1.0000
  C   C113      1.0  0.43021  0.51387  0.38745  1.0000
  C   C114      1.0  0.56979  0.51387  0.11255  1.0000
  C   C115      1.0  0.56979  0.48613  0.61255  1.0000
  C   C116      1.0  0.43021  0.48613  0.88746  1.0000
  C   C117      1.0  0.93020  0.01387  0.38745  1.0000
  C   C118      1.0  0.06980  0.01387  0.11255  1.0000
  C   C119      1.0  0.06980  0.98613  0.61255  1.0000
  C   C120      1.0  0.93020  0.98613  0.88745  1.0000
  C   C121      1.0  0.49329  0.50793  0.38251  1.0000
  C   C122      1.0  0.50671  0.50793  0.11749  1.0000
  C   C123      1.0  0.50671  0.49207  0.61749  1.0000
  C   C124      1.0  0.49329  0.49207  0.88251  1.0000
  C   C125      1.0  0.99328  0.00793  0.38251  1.0000
  C   C126      1.0  0.00672  0.00793  0.11749  1.0000
  C   C127      1.0  0.00672  0.99207  0.61749  1.0000
  C   C128      1.0  0.99328  0.99207  0.88251  1.0000
  C   C129      1.0  0.49862  0.44704  0.33736  1.0000
  C   C130      1.0  0.50138  0.44705  0.16264  1.0000
  C   C131      1.0  0.50138  0.55296  0.66264  1.0000
  C   C132      1.0  0.49862  0.55295  0.83736  1.0000
  C   C133      1.0  0.99861  0.94704  0.33736  1.0000
  C   C134      1.0  0.00139  0.94704  0.16265  1.0000
  C   C135      1.0  0.00139  0.05296  0.66264  1.0000
  C   C136      1.0  0.99861  0.05296  0.83735  1.0000
  C   C137      1.0  0.44103  0.39421  0.29660  1.0000
  C   C138      1.0  0.55898  0.39421  0.20340  1.0000
  C   C139      1.0  0.55897  0.60579  0.70340  1.0000
  C   C140      1.0  0.44102  0.60579  0.79660  1.0000
  C   C141      1.0  0.94102  0.89421  0.29659  1.0000
  C   C142      1.0  0.05898  0.89421  0.20341  1.0000
  C   C143      1.0  0.05898  0.10579  0.70341  1.0000
  C   C144      1.0  0.94102  0.10579  0.79659  1.0000
  C   C145      1.0  0.38004  0.40435  0.30354  1.0000
  C   C146      1.0  0.61996  0.40435  0.19646  1.0000
  C   C147      1.0  0.61996  0.59565  0.69646  1.0000
  C   C148      1.0  0.38004  0.59565  0.80354  1.0000
  C   C149      1.0  0.88004  0.90435  0.30353  1.0000
  C   C150      1.0  0.11996  0.90435  0.19647  1.0000
  C   C151      1.0  0.11996  0.09565  0.69647  1.0000
  C   C152      1.0  0.88004  0.09565  0.80353  1.0000
  C   C153      1.0  0.32791  0.31900  0.45607  1.0000
  C   C154      1.0  0.67209  0.31900  0.04393  1.0000
  C   C155      1.0  0.67209  0.68100  0.54393  1.0000
  C   C156      1.0  0.32791  0.68100  0.95607  1.0000
  C   C157      1.0  0.82790  0.81900  0.45607  1.0000
  C   C158      1.0  0.17210  0.81900  0.04393  1.0000
  C   C159      1.0  0.17210  0.18100  0.54393  1.0000
  C   C160      1.0  0.82790  0.18100  0.95607  1.0000
  C   C161      1.0  0.36071  0.25235  0.51097  1.0000
  C   C162      1.0  0.63929  0.25235  0.98903  1.0000
  C   C163      1.0  0.63929  0.74765  0.48903  1.0000
  C   C164      1.0  0.36071  0.74765  0.01097  1.0000
  C   C165      1.0  0.86070  0.75235  0.51097  1.0000
  C   C166      1.0  0.13930  0.75235  0.98903  1.0000
  C   C167      1.0  0.13930  0.24765  0.48903  1.0000
  C   C168      1.0  0.86070  0.24765  0.01097  1.0000
  C   C169      1.0  0.43098  0.25936  0.58132  1.0000
  C   C170      1.0  0.56902  0.25935  0.91868  1.0000
  C   C171      1.0  0.56902  0.74065  0.41868  1.0000
  C   C172      1.0  0.43098  0.74064  0.08132  1.0000
  C   C173      1.0  0.93098  0.75936  0.58132  1.0000
  C   C174      1.0  0.06902  0.75936  0.91869  1.0000
  C   C175      1.0  0.06902  0.24064  0.41868  1.0000
  C   C176      1.0  0.93098  0.24064  0.08131  1.0000
  C   C177      1.0  0.46258  0.19790  0.63640  1.0000
  C   C178      1.0  0.53742  0.19790  0.86360  1.0000
  C   C179      1.0  0.53742  0.80210  0.36360  1.0000
  C   C180      1.0  0.46258  0.80210  0.13640  1.0000
  C   C181      1.0  0.96258  0.69790  0.63640  1.0000
  C   C182      1.0  0.03743  0.69790  0.86360  1.0000
  C   C183      1.0  0.03742  0.30210  0.36360  1.0000
  C   C184      1.0  0.96257  0.30210  0.13640  1.0000
  C   C185      1.0  0.42339  0.12842  0.62194  1.0000
  C   C186      1.0  0.57661  0.12842  0.87807  1.0000
  C   C187      1.0  0.57661  0.87158  0.37806  1.0000
  C   C188      1.0  0.42339  0.87158  0.12193  1.0000
  C   C189      1.0  0.92339  0.62842  0.62193  1.0000
  C   C190      1.0  0.07662  0.62842  0.87807  1.0000
  C   C191      1.0  0.07661  0.37158  0.37807  1.0000
  C   C192      1.0  0.92338  0.37158  0.12193  1.0000
  C   C193      1.0  0.35452  0.12019  0.55230  1.0000
  C   C194      1.0  0.64548  0.12019  0.94770  1.0000
  C   C195      1.0  0.64548  0.87981  0.44770  1.0000
  C   C196      1.0  0.35452  0.87981  0.05230  1.0000
  C   C197      1.0  0.85452  0.62019  0.55230  1.0000
  C   C198      1.0  0.14549  0.62019  0.94770  1.0000
  C   C199      1.0  0.14548  0.37981  0.44770  1.0000
  C   C200      1.0  0.85451  0.37981  0.05230  1.0000
  C   C201      1.0  0.32156  0.18140  0.49443  1.0000
  C   C202      1.0  0.67844  0.18140  0.00557  1.0000
  C   C203      1.0  0.67844  0.81860  0.50557  1.0000
  C   C204      1.0  0.32156  0.81860  0.99443  1.0000
  C   C205      1.0  0.82156  0.68141  0.49443  1.0000
  C   C206      1.0  0.17845  0.68141  0.00557  1.0000
  C   C207      1.0  0.17844  0.31859  0.50557  1.0000
  C   C208      1.0  0.82155  0.31859  0.99443  1.0000
  C   C209      1.0  0.25031  0.17313  0.41883  1.0000
  C   C210      1.0  0.74970  0.17312  0.08117  1.0000
  C   C211      1.0  0.74969  0.82688  0.58117  1.0000
  C   C212      1.0  0.25030  0.82687  0.91883  1.0000
  C   C213      1.0  0.75030  0.67313  0.41883  1.0000
  C   C214      1.0  0.24970  0.67313  0.08117  1.0000
  C   C215      1.0  0.24970  0.32687  0.58117  1.0000
  C   C216      1.0  0.75030  0.32687  0.91883  1.0000
  C   C217      1.0  0.21202  0.10228  0.39979  1.0000
  C   C218      1.0  0.78798  0.10228  0.10021  1.0000
  C   C219      1.0  0.78798  0.89772  0.60021  1.0000
  C   C220      1.0  0.21202  0.89772  0.89979  1.0000
  C   C221      1.0  0.71202  0.60228  0.39979  1.0000
  C   C222      1.0  0.28799  0.60228  0.10021  1.0000
  C   C223      1.0  0.28798  0.39772  0.60021  1.0000
  C   C224      1.0  0.71201  0.39772  0.89979  1.0000
  C   C225      1.0  0.14607  0.09214  0.32640  1.0000
  C   C226      1.0  0.85394  0.09214  0.17361  1.0000
  C   C227      1.0  0.85394  0.90786  0.67360  1.0000
  C   C228      1.0  0.14606  0.90786  0.82639  1.0000
  C   C229      1.0  0.64606  0.59214  0.32639  1.0000
  C   C230      1.0  0.35394  0.59214  0.17361  1.0000
  C   C231      1.0  0.35394  0.40786  0.67361  1.0000
  C   C232      1.0  0.64606  0.40786  0.82639  1.0000
  C   C233      1.0  0.11673  0.15340  0.26921  1.0000
  C   C234      1.0  0.88327  0.15340  0.23080  1.0000
  C   C235      1.0  0.88327  0.84660  0.73079  1.0000
  C   C236      1.0  0.11673  0.84660  0.76920  1.0000
  C   C237      1.0  0.61673  0.65340  0.26920  1.0000
  C   C238      1.0  0.38327  0.65340  0.23080  1.0000
  C   C239      1.0  0.38327  0.34660  0.73080  1.0000
  C   C240      1.0  0.61673  0.34660  0.76920  1.0000
  C   C241      1.0  0.15279  0.22422  0.28640  1.0000
  C   C242      1.0  0.84722  0.22422  0.21360  1.0000
  C   C243      1.0  0.84721  0.77578  0.71360  1.0000
  C   C244      1.0  0.15278  0.77578  0.78640  1.0000
  C   C245      1.0  0.65278  0.72422  0.28640  1.0000
  C   C246      1.0  0.34722  0.72422  0.21360  1.0000
  C   C247      1.0  0.34722  0.27578  0.71360  1.0000
  C   C248      1.0  0.65278  0.27578  0.78640  1.0000
  C   C249      1.0  0.21945  0.23645  0.36137  1.0000
  C   C250      1.0  0.78055  0.23645  0.13863  1.0000
  C   C251      1.0  0.78055  0.76355  0.63863  1.0000
  C   C252      1.0  0.21945  0.76355  0.86137  1.0000
  C   C253      1.0  0.71944  0.73645  0.36137  1.0000
  C   C254      1.0  0.28056  0.73645  0.13863  1.0000
  C   C255      1.0  0.28056  0.26355  0.63863  1.0000
  C   C256      1.0  0.71944  0.26355  0.86137  1.0000
  C   C257      1.0  0.25723  0.31063  0.38260  1.0000
  C   C258      1.0  0.74277  0.31063  0.11740  1.0000
  C   C259      1.0  0.74277  0.68937  0.61740  1.0000
  C   C260      1.0  0.25723  0.68937  0.88260  1.0000
  C   C261      1.0  0.75722  0.81063  0.38260  1.0000
  C   C262      1.0  0.24278  0.81063  0.11740  1.0000
  C   C263      1.0  0.24278  0.18937  0.61740  1.0000
  C   C264      1.0  0.75722  0.18937  0.88260  1.0000
  C   C265      1.0  0.16454  0.46052  0.23869  1.0000
  C   C266      1.0  0.83546  0.46052  0.26131  1.0000
  C   C267      1.0  0.83546  0.53948  0.76131  1.0000
  C   C268      1.0  0.16454  0.53948  0.73869  1.0000
  C   C269      1.0  0.66453  0.96052  0.23868  1.0000
  C   C270      1.0  0.33547  0.96051  0.26132  1.0000
  C   C271      1.0  0.33547  0.03948  0.76132  1.0000
  C   C272      1.0  0.66453  0.03948  0.73868  1.0000
  C   C273      1.0  0.09934  0.48027  0.16532  1.0000
  C   C274      1.0  0.90066  0.48026  0.33468  1.0000
  C   C275      1.0  0.90066  0.51974  0.83468  1.0000
  C   C276      1.0  0.09934  0.51973  0.66532  1.0000
  C   C277      1.0  0.59933  0.98026  0.16532  1.0000
  C   C278      1.0  0.40067  0.98026  0.33468  1.0000
  C   C279      1.0  0.40067  0.01974  0.83468  1.0000
  C   C280      1.0  0.59933  0.01974  0.66532  1.0000
  C   C281      1.0  0.09420  0.55183  0.12848  1.0000
  C   C282      1.0  0.90580  0.55183  0.37152  1.0000
  C   C283      1.0  0.90580  0.44818  0.87152  1.0000
  C   C284      1.0  0.09420  0.44817  0.62848  1.0000
  C   C285      1.0  0.59420  0.05182  0.12847  1.0000
  C   C286      1.0  0.40580  0.05182  0.37153  1.0000
  C   C287      1.0  0.40580  0.94818  0.87153  1.0000
  C   C288      1.0  0.59420  0.94818  0.62847  1.0000
  C   C289      1.0  0.15339  0.60320  0.16536  1.0000
  C   C290      1.0  0.84661  0.60320  0.33464  1.0000
  C   C291      1.0  0.84661  0.39680  0.83464  1.0000
  C   C292      1.0  0.15339  0.39680  0.66536  1.0000
  C   C293      1.0  0.65338  0.10319  0.16535  1.0000
  C   C294      1.0  0.34662  0.10319  0.33465  1.0000
  C   C295      1.0  0.34662  0.89681  0.83465  1.0000
  C   C296      1.0  0.65338  0.89681  0.66535  1.0000
  C   C297      1.0  0.21577  0.58028  0.23811  1.0000
  C   C298      1.0  0.78423  0.58028  0.26189  1.0000
  C   C299      1.0  0.78423  0.41972  0.76189  1.0000
  C   C300      1.0  0.21577  0.41972  0.73811  1.0000
  C   C301      1.0  0.71576  0.08028  0.23810  1.0000
  C   C302      1.0  0.28423  0.08028  0.26190  1.0000
  C   C303      1.0  0.28424  0.91972  0.76190  1.0000
  C   C304      1.0  0.71577  0.91972  0.73810  1.0000
  Co  Co1       1.0  0.30204  0.47218  0.38966  1.0000
  Co  Co2       1.0  0.69796  0.47218  0.11034  1.0000
  Co  Co3       1.0  0.69796  0.52782  0.61034  1.0000
  Co  Co4       1.0  0.30204  0.52782  0.88966  1.0000
  Co  Co5       1.0  0.80204  0.97218  0.38965  1.0000
  Co  Co6       1.0  0.19796  0.97218  0.11035  1.0000
  Co  Co7       1.0  0.19796  0.02782  0.61035  1.0000
  Co  Co8       1.0  0.80204  0.02782  0.88965  1.0000
  H   H1        1.0  0.50575  0.86312  0.66569  1.0000
  H   H2        1.0  0.49425  0.86312  0.83431  1.0000
  H   H3        1.0  0.49425  0.13688  0.33431  1.0000
  H   H4        1.0  0.50575  0.13688  0.16569  1.0000
  H   H5        1.0  0.00574  0.36312  0.66569  1.0000
  H   H6        1.0  0.99426  0.36312  0.83431  1.0000
  H   H7        1.0  0.99426  0.63688  0.33431  1.0000
  H   H8        1.0  0.00574  0.63688  0.16569  1.0000
  H   H9        1.0  0.53728  0.79725  0.56780  1.0000
  H   H10       1.0  0.46272  0.79725  0.93220  1.0000
  H   H11       1.0  0.46272  0.20275  0.43220  1.0000
  H   H12       1.0  0.53728  0.20275  0.06780  1.0000
  H   H13       1.0  0.03727  0.29725  0.56780  1.0000
  H   H14       1.0  0.96272  0.29725  0.93219  1.0000
  H   H15       1.0  0.96273  0.70275  0.43220  1.0000
  H   H16       1.0  0.03728  0.70275  0.06781  1.0000
  H   H17       1.0  0.46763  0.68395  0.48663  1.0000
  H   H18       1.0  0.53236  0.68395  0.01336  1.0000
  H   H19       1.0  0.53237  0.31605  0.51337  1.0000
  H   H20       1.0  0.46763  0.31605  0.98663  1.0000
  H   H21       1.0  0.96763  0.18395  0.48663  1.0000
  H   H22       1.0  0.03237  0.18395  0.01336  1.0000
  H   H23       1.0  0.03237  0.81605  0.51337  1.0000
  H   H24       1.0  0.96763  0.81605  0.98664  1.0000
  H   H25       1.0  0.53726  0.54942  0.41678  1.0000
  H   H26       1.0  0.46274  0.54942  0.08322  1.0000
  H   H27       1.0  0.46274  0.45058  0.58322  1.0000
  H   H28       1.0  0.53726  0.45058  0.91678  1.0000
  H   H29       1.0  0.03726  0.04942  0.41678  1.0000
  H   H30       1.0  0.96274  0.04942  0.08322  1.0000
  H   H31       1.0  0.96274  0.95058  0.58322  1.0000
  H   H32       1.0  0.03726  0.95058  0.91678  1.0000
  H   H33       1.0  0.54765  0.43993  0.33435  1.0000
  H   H34       1.0  0.45235  0.43993  0.16566  1.0000
  H   H35       1.0  0.45235  0.56007  0.66565  1.0000
  H   H36       1.0  0.54765  0.56007  0.83434  1.0000
  H   H37       1.0  0.04764  0.93993  0.33435  1.0000
  H   H38       1.0  0.95236  0.93993  0.16566  1.0000
  H   H39       1.0  0.95236  0.06007  0.66565  1.0000
  H   H40       1.0  0.04764  0.06007  0.83434  1.0000
  H   H41       1.0  0.44350  0.34537  0.26090  1.0000
  H   H42       1.0  0.55650  0.34537  0.23910  1.0000
  H   H43       1.0  0.55650  0.65463  0.73910  1.0000
  H   H44       1.0  0.44350  0.65463  0.76090  1.0000
  H   H45       1.0  0.94350  0.84537  0.26090  1.0000
  H   H46       1.0  0.05651  0.84537  0.23911  1.0000
  H   H47       1.0  0.05650  0.15463  0.73910  1.0000
  H   H48       1.0  0.94349  0.15463  0.76089  1.0000
  H   H49       1.0  0.33373  0.36503  0.27267  1.0000
  H   H50       1.0  0.66627  0.36503  0.22733  1.0000
  H   H51       1.0  0.66627  0.63497  0.72733  1.0000
  H   H52       1.0  0.33373  0.63497  0.77267  1.0000
  H   H53       1.0  0.83372  0.86503  0.27267  1.0000
  H   H54       1.0  0.16628  0.86503  0.22733  1.0000
  H   H55       1.0  0.16628  0.13497  0.72733  1.0000
  H   H56       1.0  0.83372  0.13497  0.77267  1.0000
  H   H57       1.0  0.45926  0.31453  0.59115  1.0000
  H   H58       1.0  0.54074  0.31453  0.90885  1.0000
  H   H59       1.0  0.54073  0.68547  0.40885  1.0000
  H   H60       1.0  0.45926  0.68547  0.09115  1.0000
  H   H61       1.0  0.95926  0.81453  0.59115  1.0000
  H   H62       1.0  0.04074  0.81453  0.90885  1.0000
  H   H63       1.0  0.04074  0.18547  0.40885  1.0000
  H   H64       1.0  0.95926  0.18547  0.09115  1.0000
  H   H65       1.0  0.51661  0.20367  0.69121  1.0000
  H   H66       1.0  0.48339  0.20367  0.80879  1.0000
  H   H67       1.0  0.48339  0.79633  0.30879  1.0000
  H   H68       1.0  0.51661  0.79633  0.19121  1.0000
  H   H69       1.0  0.01661  0.70368  0.69120  1.0000
  H   H70       1.0  0.98340  0.70367  0.80880  1.0000
  H   H71       1.0  0.98339  0.29633  0.30880  1.0000
  H   H72       1.0  0.01660  0.29632  0.19120  1.0000
  H   H73       1.0  0.44678  0.08030  0.66610  1.0000
  H   H74       1.0  0.55322  0.08030  0.83390  1.0000
  H   H75       1.0  0.55322  0.91970  0.33390  1.0000
  H   H76       1.0  0.44678  0.91970  0.16610  1.0000
  H   H77       1.0  0.94678  0.58030  0.66610  1.0000
  H   H78       1.0  0.05322  0.58030  0.83390  1.0000
  H   H79       1.0  0.05322  0.41970  0.33390  1.0000
  H   H80       1.0  0.94678  0.41970  0.16610  1.0000
  H   H81       1.0  0.32541  0.06589  0.54417  1.0000
  H   H82       1.0  0.67459  0.06589  0.95583  1.0000
  H   H83       1.0  0.67459  0.93411  0.45583  1.0000
  H   H84       1.0  0.32541  0.93411  0.04417  1.0000
  H   H85       1.0  0.82541  0.56590  0.54417  1.0000
  H   H86       1.0  0.17459  0.56590  0.95583  1.0000
  H   H87       1.0  0.17459  0.43410  0.45583  1.0000
  H   H88       1.0  0.82541  0.43410  0.04417  1.0000
  H   H89       1.0  0.23407  0.05398  0.44351  1.0000
  H   H90       1.0  0.76593  0.05398  0.05649  1.0000
  H   H91       1.0  0.76593  0.94602  0.55649  1.0000
  H   H92       1.0  0.23407  0.94602  0.94351  1.0000
  H   H93       1.0  0.73406  0.55398  0.44351  1.0000
  H   H94       1.0  0.26594  0.55398  0.05649  1.0000
  H   H95       1.0  0.26594  0.44602  0.55649  1.0000
  H   H96       1.0  0.73406  0.44602  0.94351  1.0000
  H   H97       1.0  0.11789  0.03646  0.31314  1.0000
  H   H98       1.0  0.88211  0.03645  0.18687  1.0000
  H   H99       1.0  0.88211  0.96354  0.68686  1.0000
  H   H100      1.0  0.11789  0.96355  0.81313  1.0000
  H   H101      1.0  0.61789  0.53646  0.31313  1.0000
  H   H102      1.0  0.38212  0.53645  0.18687  1.0000
  H   H103      1.0  0.38211  0.46354  0.68687  1.0000
  H   H104      1.0  0.61788  0.46355  0.81313  1.0000
  H   H105      1.0  0.06544  0.14580  0.21093  1.0000
  H   H106      1.0  0.93456  0.14580  0.28908  1.0000
  H   H107      1.0  0.93456  0.85420  0.78907  1.0000
  H   H108      1.0  0.06544  0.85420  0.71092  1.0000
  H   H109      1.0  0.56544  0.64580  0.21092  1.0000
  H   H110      1.0  0.43457  0.64580  0.28908  1.0000
  H   H111      1.0  0.43456  0.35420  0.78908  1.0000
  H   H112      1.0  0.56543  0.35420  0.71092  1.0000
  H   H113      1.0  0.12998  0.27219  0.24265  1.0000
  H   H114      1.0  0.87002  0.27219  0.25735  1.0000
  H   H115      1.0  0.87002  0.72781  0.75735  1.0000
  H   H116      1.0  0.12998  0.72781  0.74265  1.0000
  H   H117      1.0  0.62998  0.77219  0.24265  1.0000
  H   H118      1.0  0.37003  0.77219  0.25735  1.0000
  H   H119      1.0  0.37002  0.22781  0.75735  1.0000
  H   H120      1.0  0.62998  0.22781  0.74265  1.0000
  H   H121      1.0  0.05507  0.43817  0.13893  1.0000
  H   H122      1.0  0.94493  0.43817  0.36107  1.0000
  H   H123      1.0  0.94493  0.56183  0.86107  1.0000
  H   H124      1.0  0.05507  0.56183  0.63893  1.0000
  H   H125      1.0  0.55507  0.93817  0.13893  1.0000
  H   H126      1.0  0.44494  0.93817  0.36107  1.0000
  H   H127      1.0  0.44494  0.06183  0.86107  1.0000
  H   H128      1.0  0.55506  0.06183  0.63893  1.0000
  H   H129      1.0  0.04465  0.56787  0.07107  1.0000
  H   H130      1.0  0.95534  0.56787  0.42893  1.0000
  H   H131      1.0  0.95535  0.43213  0.92893  1.0000
  H   H132      1.0  0.04466  0.43213  0.57107  1.0000
  H   H133      1.0  0.54465  0.06786  0.07106  1.0000
  H   H134      1.0  0.45535  0.06786  0.42894  1.0000
  H   H135      1.0  0.45535  0.93214  0.92894  1.0000
  H   H136      1.0  0.54465  0.93213  0.57106  1.0000
  H   H137      1.0  0.15198  0.65934  0.13764  1.0000
  H   H138      1.0  0.84802  0.65934  0.36236  1.0000
  H   H139      1.0  0.84802  0.34066  0.86236  1.0000
  H   H140      1.0  0.15198  0.34066  0.63764  1.0000
  H   H141      1.0  0.65197  0.15933  0.13763  1.0000
  H   H142      1.0  0.34803  0.15933  0.36237  1.0000
  H   H143      1.0  0.34803  0.84067  0.86237  1.0000
  H   H144      1.0  0.65197  0.84067  0.63763  1.0000
  H   H145      1.0  0.26368  0.61759  0.26820  1.0000
  H   H146      1.0  0.73632  0.61759  0.23180  1.0000
  H   H147      1.0  0.73632  0.38241  0.73180  1.0000
  H   H148      1.0  0.26368  0.38241  0.76820  1.0000
  H   H149      1.0  0.76367  0.11759  0.26819  1.0000
  H   H150      1.0  0.23632  0.11759  0.23181  1.0000
  H   H151      1.0  0.23633  0.88241  0.73181  1.0000
  H   H152      1.0  0.76368  0.88241  0.76819  1.0000
  H   H153      1.0  0.17689  0.55779  0.50606  1.0000
  H   H154      1.0  0.82311  0.55779  0.99394  1.0000
  H   H155      1.0  0.82311  0.44221  0.49394  1.0000
  H   H156      1.0  0.17689  0.44221  0.00606  1.0000
  H   H157      1.0  0.67688  0.05779  0.50606  1.0000
  H   H158      1.0  0.32312  0.05779  0.99394  1.0000
  H   H159      1.0  0.32312  0.94221  0.49394  1.0000
  H   H160      1.0  0.67688  0.94221  0.00606  1.0000
  H   H161      1.0  0.13742  0.62861  0.59277  1.0000
  H   H162      1.0  0.86258  0.62861  0.90723  1.0000
  H   H163      1.0  0.86258  0.37139  0.40723  1.0000
  H   H164      1.0  0.13742  0.37139  0.09277  1.0000
  H   H165      1.0  0.63741  0.12861  0.59276  1.0000
  H   H166      1.0  0.36259  0.12861  0.90723  1.0000
  H   H167      1.0  0.36259  0.87139  0.40724  1.0000
  H   H168      1.0  0.63741  0.87139  0.09277  1.0000
  H   H169      1.0  0.20771  0.74357  0.67584  1.0000
  H   H170      1.0  0.79229  0.74357  0.82416  1.0000
  H   H171      1.0  0.79229  0.25643  0.32416  1.0000
  H   H172      1.0  0.20771  0.25643  0.17584  1.0000
  H   H173      1.0  0.70770  0.24357  0.67583  1.0000
  H   H174      1.0  0.29230  0.24357  0.82416  1.0000
  H   H175      1.0  0.29230  0.75643  0.32417  1.0000
  H   H176      1.0  0.70770  0.75643  0.17584  1.0000
  H   H177      1.0  0.31493  0.78773  0.67292  1.0000
  H   H178      1.0  0.68507  0.78773  0.82708  1.0000
  H   H179      1.0  0.68507  0.21227  0.32708  1.0000
  H   H180      1.0  0.31493  0.21227  0.17292  1.0000
  H   H181      1.0  0.81492  0.28773  0.67291  1.0000
  H   H182      1.0  0.18508  0.28773  0.82708  1.0000
  H   H183      1.0  0.18508  0.71227  0.32709  1.0000
  H   H184      1.0  0.81492  0.71227  0.17292  1.0000
  H   H185      1.0  0.40187  0.81646  0.67455  1.0000
  H   H186      1.0  0.59812  0.81646  0.82545  1.0000
  H   H187      1.0  0.59813  0.18354  0.32545  1.0000
  H   H188      1.0  0.40188  0.18354  0.17455  1.0000
  H   H189      1.0  0.90187  0.31646  0.67455  1.0000
  H   H190      1.0  0.09813  0.31646  0.82545  1.0000
  H   H191      1.0  0.09813  0.68354  0.32545  1.0000
  H   H192      1.0  0.90187  0.68354  0.17455  1.0000
  N   N1        1.0  0.36937  0.56386  0.44336  1.0000
  N   N2        1.0  0.63063  0.56386  0.05664  1.0000
  N   N3        1.0  0.63063  0.43614  0.55664  1.0000
  N   N4        1.0  0.36937  0.43614  0.94336  1.0000
  N   N5        1.0  0.86936  0.06386  0.44336  1.0000
  N   N6        1.0  0.13064  0.06386  0.05664  1.0000
  N   N7        1.0  0.13064  0.93614  0.55664  1.0000
  N   N8        1.0  0.86936  0.93614  0.94336  1.0000
  N   N9        1.0  0.42448  0.57373  0.43299  1.0000
  N   N10       1.0  0.57552  0.57373  0.06701  1.0000
  N   N11       1.0  0.57552  0.42627  0.56701  1.0000
  N   N12       1.0  0.42448  0.42627  0.93299  1.0000
  N   N13       1.0  0.92447  0.07373  0.43299  1.0000
  N   N14       1.0  0.07553  0.07373  0.06701  1.0000
  N   N15       1.0  0.07553  0.92627  0.56701  1.0000
  N   N16       1.0  0.92447  0.92627  0.93299  1.0000
  N   N17       1.0  0.37460  0.46228  0.34831  1.0000
  N   N18       1.0  0.62540  0.46228  0.15169  1.0000
  N   N19       1.0  0.62540  0.53772  0.65169  1.0000
  N   N20       1.0  0.37460  0.53772  0.84831  1.0000
  N   N21       1.0  0.87459  0.96228  0.34830  1.0000
  N   N22       1.0  0.12541  0.96228  0.15170  1.0000
  N   N23       1.0  0.12541  0.03772  0.65170  1.0000
  N   N24       1.0  0.87459  0.03772  0.84830  1.0000
  N   N25       1.0  0.23431  0.37977  0.34183  1.0000
  N   N26       1.0  0.76570  0.37977  0.15817  1.0000
  N   N27       1.0  0.76569  0.62023  0.65817  1.0000
  N   N28       1.0  0.23431  0.62023  0.84183  1.0000
  N   N29       1.0  0.73430  0.87977  0.34183  1.0000
  N   N30       1.0  0.26570  0.87977  0.15817  1.0000
  N   N31       1.0  0.26570  0.12023  0.65817  1.0000
  N   N32       1.0  0.73430  0.12023  0.84183  1.0000
  N   N33       1.0  0.17227  0.38728  0.27200  1.0000
  N   N34       1.0  0.82773  0.38728  0.22800  1.0000
  N   N35       1.0  0.82773  0.61272  0.72800  1.0000
  N   N36       1.0  0.17227  0.61272  0.77200  1.0000
  N   N37       1.0  0.67227  0.88728  0.27200  1.0000
  N   N38       1.0  0.32774  0.88728  0.22800  1.0000
  N   N39       1.0  0.32773  0.11272  0.72800  1.0000
  N   N40       1.0  0.67226  0.11272  0.77200  1.0000
  N   N41       1.0  0.22149  0.51111  0.27449  1.0000
  N   N42       1.0  0.77851  0.51111  0.22551  1.0000
  N   N43       1.0  0.77851  0.48889  0.72551  1.0000
  N   N44       1.0  0.22150  0.48889  0.77449  1.0000
  N   N45       1.0  0.72149  0.01111  0.27448  1.0000
  N   N46       1.0  0.27851  0.01111  0.22552  1.0000
  N   N47       1.0  0.27851  0.98889  0.72552  1.0000
  N   N48       1.0  0.72149  0.98889  0.77448  1.0000
  O   O1        1.0  0.25317  0.53069  0.44613  1.0000
  O   O2        1.0  0.74683  0.53069  0.05387  1.0000
  O   O3        1.0  0.74683  0.46931  0.55387  1.0000
  O   O4        1.0  0.25317  0.46931  0.94613  1.0000
  O   O5        1.0  0.75316  0.03069  0.44612  1.0000
  O   O6        1.0  0.24684  0.03069  0.05388  1.0000
  O   O7        1.0  0.24684  0.96931  0.55388  1.0000
  O   O8        1.0  0.75316  0.96931  0.94612  1.0000
  O   O9        1.0  0.36197  0.38402  0.47279  1.0000
  O   O10       1.0  0.63804  0.38402  0.02721  1.0000
  O   O11       1.0  0.63803  0.61598  0.52721  1.0000
  O   O12       1.0  0.36196  0.61598  0.97279  1.0000
  O   O13       1.0  0.86196  0.88402  0.47278  1.0000
  O   O14       1.0  0.13804  0.88402  0.02722  1.0000
  O   O15       1.0  0.13804  0.11598  0.52722  1.0000
  O   O16       1.0  0.86196  0.11598  0.97278  1.0000
