# Supplementary material for: Benchmarking Periodic Density Functional Theory Calculations for Spin-State Energies in Spin-Crossover Systems
Source: Inorg Chem. 2024 Jul 8;63(29):13338–45. doi: 10.1021/acs.inorgchem.4c01094 (PMC11270997; doi:10.1021/acs.inorgchem.4c01094)
Supplement: Supplementary file 3 — ic4c01094_si_003.zip [file ic4c01094_si_003.zip › PeriodicPBEMB/s10ls.cif]

data_image0
_chemical_formula_structural       C48F12Fe2H68N8O8P2
_chemical_formula_sum              "C48 F12 Fe2 H68 N8 O8 P2"
_cell_length_a       10.4455
_cell_length_b       10.8165
_cell_length_c       14.0187
_cell_angle_alpha    71.0727
_cell_angle_beta     70.4681
_cell_angle_gamma    73.0934

_space_group_name_H-M_alt    "P 1"
_space_group_IT_number       1

loop_
  _space_group_symop_operation_xyz
  'x, y, z'

loop_
  _atom_site_type_symbol
  _atom_site_label
  _atom_site_symmetry_multiplicity
  _atom_site_fract_x
  _atom_site_fract_y
  _atom_site_fract_z
  _atom_site_occupancy
  C   C1        1.0  0.33300  0.33822  0.30550  1.0000
  C   C2        1.0  0.66700  0.66178  0.69450  1.0000
  C   C3        1.0  0.21783  0.44960  0.30029  1.0000
  C   C4        1.0  0.78217  0.55040  0.69971  1.0000
  C   C5        1.0  0.08340  0.43364  0.35493  1.0000
  C   C6        1.0  0.91660  0.56636  0.64507  1.0000
  C   C7        1.0  0.05613  0.30689  0.41406  1.0000
  C   C8        1.0  0.94387  0.69311  0.58594  1.0000
  C   C9        1.0  0.16401  0.19729  0.41819  1.0000
  C   C10       1.0  0.83599  0.80271  0.58181  1.0000
  C   C11       1.0  0.30304  0.21052  0.36554  1.0000
  C   C12       1.0  0.69696  0.78948  0.63446  1.0000
  C   C13       1.0  0.41032  0.09265  0.37135  1.0000
  C   C14       1.0  0.58968  0.90735  0.62865  1.0000
  C   C15       1.0  0.63883  0.96044  0.33546  1.0000
  C   C16       1.0  0.36117  0.03957  0.66454  1.0000
  C   C17       1.0  0.77186  0.98339  0.34101  1.0000
  C   C18       1.0  0.22814  0.01661  0.65899  1.0000
  C   C19       1.0  0.92568  0.14613  0.26473  1.0000
  C   C20       1.0  0.07432  0.85387  0.73527  1.0000
  C   C21       1.0  0.05623  0.03794  0.27109  1.0000
  C   C22       1.0  0.94377  0.96206  0.72891  1.0000
  C   C23       1.0  0.14126  0.68268  0.23666  1.0000
  C   C24       1.0  0.85874  0.31732  0.76334  1.0000
  C   C25       1.0  0.65272  0.34594  0.40941  1.0000
  C   C26       1.0  0.34728  0.65407  0.59059  1.0000
  C   C27       1.0  0.64147  0.33474  0.51658  1.0000
  C   C28       1.0  0.35853  0.66526  0.48342  1.0000
  C   C29       1.0  0.66378  0.43637  0.54544  1.0000
  C   C30       1.0  0.33622  0.56363  0.45456  1.0000
  C   C31       1.0  0.70143  0.55154  0.46996  1.0000
  C   C32       1.0  0.29857  0.44846  0.53004  1.0000
  C   C33       1.0  0.71760  0.56356  0.36593  1.0000
  C   C34       1.0  0.28240  0.43644  0.63407  1.0000
  C   C35       1.0  0.69466  0.46194  0.33429  1.0000
  C   C36       1.0  0.30534  0.53806  0.66571  1.0000
  C   C37       1.0  0.72237  0.47717  0.22458  1.0000
  C   C38       1.0  0.27763  0.52283  0.77542  1.0000
  C   C39       1.0  0.75053  0.41898  0.06833  1.0000
  C   C40       1.0  0.24947  0.58102  0.93167  1.0000
  C   C41       1.0  0.64840  0.37195  0.03996  1.0000
  C   C42       1.0  0.35160  0.62805  0.96004  1.0000
  C   C43       1.0  0.52499  0.18605  0.09671  1.0000
  C   C44       1.0  0.47501  0.81395  0.90329  1.0000
  C   C45       1.0  0.52168  0.20237  0.98536  1.0000
  C   C46       1.0  0.47832  0.79763  0.01464  1.0000
  C   C47       1.0  0.59803  0.20328  0.69253  1.0000
  C   C48       1.0  0.40197  0.79672  0.30747  1.0000
  F   F1        1.0  0.93025  0.67917  0.10223  1.0000
  F   F2        1.0  0.06975  0.32083  0.89777  1.0000
  F   F3        1.0  0.80373  0.99035  0.99780  1.0000
  F   F4        1.0  0.19627  0.00966  0.00220  1.0000
  F   F5        1.0  0.71166  0.81818  0.12771  1.0000
  F   F6        1.0  0.28834  0.18182  0.87230  1.0000
  F   F7        1.0  0.02151  0.85132  0.97308  1.0000
  F   F8        1.0  0.97849  0.14868  0.02692  1.0000
  F   F9        1.0  0.83390  0.78670  0.96278  1.0000
  F   F10       1.0  0.16610  0.21330  0.03722  1.0000
  F   F11       1.0  0.89855  0.88181  0.13830  1.0000
  F   F12       1.0  0.10145  0.11819  0.86170  1.0000
  Fe  Fe1       1.0  0.62829  0.23943  0.25433  1.0000
  Fe  Fe2       1.0  0.37170  0.76057  0.74567  1.0000
  H   H1        1.0  0.84681  0.07016  0.18635  1.0000
  H   H2        1.0  0.15319  0.92984  0.81365  1.0000
  H   H3        1.0  0.99683  0.51859  0.35249  1.0000
  H   H4        1.0  0.00317  0.48141  0.64751  1.0000
  H   H5        1.0  0.94921  0.29752  0.45504  1.0000
  H   H6        1.0  0.05079  0.70248  0.54496  1.0000
  H   H7        1.0  0.14387  0.09802  0.46120  1.0000
  H   H8        1.0  0.85613  0.90198  0.53880  1.0000
  H   H9        1.0  0.37853  0.99742  0.41578  1.0000
  H   H10       1.0  0.62147  0.00258  0.58422  1.0000
  H   H11       1.0  0.73118  0.17194  0.07674  1.0000
  H   H12       1.0  0.26882  0.82806  0.92326  1.0000
  H   H13       1.0  0.65059  0.42841  0.62733  1.0000
  H   H14       1.0  0.34942  0.57159  0.37267  1.0000
  H   H15       1.0  0.71788  0.62982  0.49484  1.0000
  H   H16       1.0  0.28212  0.37018  0.50516  1.0000
  H   H17       1.0  0.74894  0.65074  0.30572  1.0000
  H   H18       1.0  0.25106  0.34926  0.69427  1.0000
  H   H19       1.0  0.76005  0.56672  0.17281  1.0000
  H   H20       1.0  0.23995  0.43328  0.82719  1.0000
  H   H21       1.0  0.88569  0.18566  0.33419  1.0000
  H   H22       1.0  0.11430  0.81435  0.66581  1.0000
  H   H23       1.0  0.94985  0.22892  0.19646  1.0000
  H   H24       1.0  0.05015  0.77108  0.80354  1.0000
  H   H25       1.0  0.13857  0.08332  0.26915  1.0000
  H   H26       1.0  0.86142  0.91668  0.73085  1.0000
  H   H27       1.0  0.09253  0.99360  0.20415  1.0000
  H   H28       1.0  0.90747  0.00640  0.79585  1.0000
  H   H29       1.0  0.04057  0.95834  0.34370  1.0000
  H   H30       1.0  0.95943  0.04166  0.65630  1.0000
  H   H31       1.0  0.18745  0.76685  0.18296  1.0000
  H   H32       1.0  0.81254  0.23315  0.81704  1.0000
  H   H33       1.0  0.09301  0.70203  0.31476  1.0000
  H   H34       1.0  0.90699  0.29797  0.68524  1.0000
  H   H35       1.0  0.06225  0.67044  0.20696  1.0000
  H   H36       1.0  0.93775  0.32956  0.79304  1.0000
  H   H37       1.0  0.85631  0.36329  0.04144  1.0000
  H   H38       1.0  0.14369  0.63671  0.95856  1.0000
  H   H39       1.0  0.74973  0.52572  0.03173  1.0000
  H   H40       1.0  0.25027  0.47428  0.96827  1.0000
  H   H41       1.0  0.67825  0.37738  0.95607  1.0000
  H   H42       1.0  0.32175  0.62262  0.04393  1.0000
  H   H43       1.0  0.54438  0.43306  0.06139  1.0000
  H   H44       1.0  0.45562  0.56694  0.93861  1.0000
  H   H45       1.0  0.42784  0.24035  0.13885  1.0000
  H   H46       1.0  0.57216  0.75965  0.86115  1.0000
  H   H47       1.0  0.53614  0.08033  0.13891  1.0000
  H   H48       1.0  0.46386  0.91967  0.86109  1.0000
  H   H49       1.0  0.43627  0.16045  0.98843  1.0000
  H   H50       1.0  0.56373  0.83955  0.01157  1.0000
  H   H51       1.0  0.61842  0.14903  0.94199  1.0000
  H   H52       1.0  0.38158  0.85097  0.05801  1.0000
  H   H53       1.0  0.50353  0.30739  0.94152  1.0000
  H   H54       1.0  0.49647  0.69260  0.05848  1.0000
  H   H55       1.0  0.57224  0.10529  0.73448  1.0000
  H   H56       1.0  0.42776  0.89471  0.26552  1.0000
  H   H57       1.0  0.51604  0.28069  0.72461  1.0000
  H   H58       1.0  0.48396  0.71931  0.27539  1.0000
  H   H59       1.0  0.69749  0.20544  0.70217  1.0000
  H   H60       1.0  0.30251  0.79456  0.29783  1.0000
  H   H61       1.0  0.65892  0.92475  0.26563  1.0000
  H   H62       1.0  0.34108  0.07525  0.73436  1.0000
  H   H63       1.0  0.59585  0.88507  0.40415  1.0000
  H   H64       1.0  0.40415  0.11493  0.59585  1.0000
  H   H65       1.0  0.75494  0.00984  0.41392  1.0000
  H   H66       1.0  0.24506  0.99016  0.58608  1.0000
  H   H67       1.0  0.85471  0.89402  0.33661  1.0000
  H   H68       1.0  0.14529  0.10599  0.66339  1.0000
  N   N1        1.0  0.54164  0.08961  0.32612  1.0000
  N   N2        1.0  0.45836  0.91039  0.67388  1.0000
  N   N3        1.0  0.81032  0.10025  0.25468  1.0000
  N   N4        1.0  0.18968  0.89975  0.74532  1.0000
  N   N5        1.0  0.71146  0.39149  0.18246  1.0000
  N   N6        1.0  0.28853  0.60851  0.81754  1.0000
  N   N7        1.0  0.64043  0.23378  0.10505  1.0000
  N   N8        1.0  0.35957  0.76622  0.89495  1.0000
  O   O1        1.0  0.45705  0.36136  0.25331  1.0000
  O   O2        1.0  0.54295  0.63864  0.74669  1.0000
  O   O3        1.0  0.25275  0.56856  0.23993  1.0000
  O   O4        1.0  0.74725  0.43144  0.76007  1.0000
  O   O5        1.0  0.62734  0.24778  0.38742  1.0000
  O   O6        1.0  0.37266  0.75222  0.61258  1.0000
  O   O7        1.0  0.60764  0.21906  0.58536  1.0000
  O   O8        1.0  0.39236  0.78094  0.41464  1.0000
  P   P1        1.0  0.86630  0.83470  0.04976  1.0000
  P   P2        1.0  0.13370  0.16530  0.95024  1.0000
