# Supplementary material for: Benchmarking Periodic Density Functional Theory Calculations for Spin-State Energies in Spin-Crossover Systems
Source: Inorg Chem. 2024 Jul 8;63(29):13338–45. doi: 10.1021/acs.inorgchem.4c01094 (PMC11270997; doi:10.1021/acs.inorgchem.4c01094)
Supplement: Supplementary file 3 — ic4c01094_si_003.zip [file ic4c01094_si_003.zip › PeriodicPBEMB/s12ls.cif]

data_image0
_chemical_formula_structural       C216Fe4H176N24S8
_chemical_formula_sum              "C216 Fe4 H176 N24 S8"
_cell_length_a       31.5777
_cell_length_b       15.0722
_cell_length_c       9.65163
_cell_angle_alpha    89.9998
_cell_angle_beta     89.9999
_cell_angle_gamma    89.9986

_space_group_name_H-M_alt    "P 1"
_space_group_IT_number       1

loop_
  _space_group_symop_operation_xyz
  'x, y, z'

loop_
  _atom_site_type_symbol
  _atom_site_label
  _atom_site_symmetry_multiplicity
  _atom_site_fract_x
  _atom_site_fract_y
  _atom_site_fract_z
  _atom_site_occupancy
  C   C1        1.0  0.20158  0.16251  0.38441  1.0000
  C   C2        1.0  0.79842  0.83750  0.88442  1.0000
  C   C3        1.0  0.70159  0.33750  0.38441  1.0000
  C   C4        1.0  0.29841  0.66250  0.88442  1.0000
  C   C5        1.0  0.02724  0.10701  0.11217  1.0000
  C   C6        1.0  0.97276  0.89299  0.61215  1.0000
  C   C7        1.0  0.52725  0.39300  0.11215  1.0000
  C   C8        1.0  0.47275  0.60701  0.61215  1.0000
  C   C9        1.0  0.08090  0.30993  0.19257  1.0000
  C   C10       1.0  0.91910  0.69007  0.69257  1.0000
  C   C11       1.0  0.58090  0.19008  0.19256  1.0000
  C   C12       1.0  0.41910  0.80992  0.69256  1.0000
  C   C13       1.0  0.08031  0.39674  0.14660  1.0000
  C   C14       1.0  0.91969  0.60326  0.64660  1.0000
  C   C15       1.0  0.58032  0.10326  0.14659  1.0000
  C   C16       1.0  0.41968  0.89673  0.64658  1.0000
  C   C17       1.0  0.11666  0.43442  0.08571  1.0000
  C   C18       1.0  0.88334  0.56558  0.58571  1.0000
  C   C19       1.0  0.61667  0.06559  0.08570  1.0000
  C   C20       1.0  0.38333  0.93441  0.58570  1.0000
  C   C21       1.0  0.15237  0.37881  0.07745  1.0000
  C   C22       1.0  0.84763  0.62119  0.57745  1.0000
  C   C23       1.0  0.65237  0.12119  0.07745  1.0000
  C   C24       1.0  0.34763  0.87880  0.57745  1.0000
  C   C25       1.0  0.15082  0.29293  0.12781  1.0000
  C   C26       1.0  0.84918  0.70707  0.62781  1.0000
  C   C27       1.0  0.65083  0.20707  0.12781  1.0000
  C   C28       1.0  0.34917  0.79292  0.62780  1.0000
  C   C29       1.0  0.11925  0.52428  0.03267  1.0000
  C   C30       1.0  0.88075  0.47572  0.53267  1.0000
  C   C31       1.0  0.61925  0.97572  0.03267  1.0000
  C   C32       1.0  0.38075  0.02428  0.53267  1.0000
  C   C33       1.0  0.08763  0.58501  0.03070  1.0000
  C   C34       1.0  0.91237  0.41499  0.53070  1.0000
  C   C35       1.0  0.58764  0.91499  0.03070  1.0000
  C   C36       1.0  0.41236  0.08500  0.53069  1.0000
  C   C37       1.0  0.09064  0.67404  0.97292  1.0000
  C   C38       1.0  0.90936  0.32596  0.47292  1.0000
  C   C39       1.0  0.59064  0.82596  0.97292  1.0000
  C   C40       1.0  0.40936  0.17404  0.47292  1.0000
  C   C41       1.0  0.05318  0.72266  0.94910  1.0000
  C   C42       1.0  0.94682  0.27734  0.44909  1.0000
  C   C43       1.0  0.55318  0.77735  0.94910  1.0000
  C   C44       1.0  0.44682  0.22265  0.44909  1.0000
  C   C45       1.0  0.05437  0.80576  0.88608  1.0000
  C   C46       1.0  0.94563  0.19424  0.38608  1.0000
  C   C47       1.0  0.55436  0.69425  0.88608  1.0000
  C   C48       1.0  0.44563  0.30575  0.38608  1.0000
  C   C49       1.0  0.09310  0.84334  0.84852  1.0000
  C   C50       1.0  0.90690  0.15666  0.34852  1.0000
  C   C51       1.0  0.59310  0.65666  0.84852  1.0000
  C   C52       1.0  0.40690  0.34333  0.34852  1.0000
  C   C53       1.0  0.13064  0.79733  0.87578  1.0000
  C   C54       1.0  0.86936  0.20267  0.37578  1.0000
  C   C55       1.0  0.63064  0.70267  0.87577  1.0000
  C   C56       1.0  0.36936  0.29733  0.37577  1.0000
  C   C57       1.0  0.12952  0.71379  0.93678  1.0000
  C   C58       1.0  0.87048  0.28621  0.43678  1.0000
  C   C59       1.0  0.62952  0.78621  0.93678  1.0000
  C   C60       1.0  0.37048  0.21378  0.43678  1.0000
  C   C61       1.0  0.12509  0.97847  0.42686  1.0000
  C   C62       1.0  0.87491  0.02154  0.92685  1.0000
  C   C63       1.0  0.62509  0.52153  0.42686  1.0000
  C   C64       1.0  0.37491  0.47846  0.92684  1.0000
  C   C65       1.0  0.12885  0.88995  0.46128  1.0000
  C   C66       1.0  0.87115  0.11005  0.96127  1.0000
  C   C67       1.0  0.62885  0.61005  0.46128  1.0000
  C   C68       1.0  0.37115  0.38994  0.96127  1.0000
  C   C69       1.0  0.11929  0.82388  0.36298  1.0000
  C   C70       1.0  0.88072  0.17613  0.86296  1.0000
  C   C71       1.0  0.61929  0.67612  0.36298  1.0000
  C   C72       1.0  0.38071  0.32387  0.86296  1.0000
  C   C73       1.0  0.10259  0.85437  0.23661  1.0000
  C   C74       1.0  0.89741  0.14563  0.73659  1.0000
  C   C75       1.0  0.60260  0.64563  0.23660  1.0000
  C   C76       1.0  0.39740  0.35436  0.73659  1.0000
  C   C77       1.0  0.09943  0.94424  0.20971  1.0000
  C   C78       1.0  0.90057  0.05577  0.70970  1.0000
  C   C79       1.0  0.59944  0.55576  0.20971  1.0000
  C   C80       1.0  0.40056  0.44423  0.70969  1.0000
  C   C81       1.0  0.12765  0.73012  0.38237  1.0000
  C   C82       1.0  0.87235  0.26989  0.88236  1.0000
  C   C83       1.0  0.62765  0.76989  0.38237  1.0000
  C   C84       1.0  0.37235  0.23011  0.88236  1.0000
  C   C85       1.0  0.14652  0.69437  0.49497  1.0000
  C   C86       1.0  0.85348  0.30563  0.99497  1.0000
  C   C87       1.0  0.64652  0.80563  0.49497  1.0000
  C   C88       1.0  0.35348  0.19436  0.99497  1.0000
  C   C89       1.0  0.15854  0.60222  0.51520  1.0000
  C   C90       1.0  0.84147  0.39779  0.01520  1.0000
  C   C91       1.0  0.65854  0.89779  0.51520  1.0000
  C   C92       1.0  0.34146  0.10221  0.01520  1.0000
  C   C93       1.0  0.17260  0.57581  0.64734  1.0000
  C   C94       1.0  0.82740  0.42419  0.14734  1.0000
  C   C95       1.0  0.67260  0.92420  0.64734  1.0000
  C   C96       1.0  0.32740  0.07580  0.14734  1.0000
  C   C97       1.0  0.18379  0.48822  0.67435  1.0000
  C   C98       1.0  0.81622  0.51178  0.17435  1.0000
  C   C99       1.0  0.68379  0.01179  0.67436  1.0000
  C   C100      1.0  0.31622  0.98821  0.17436  1.0000
  C   C101      1.0  0.18213  0.42498  0.56868  1.0000
  C   C102      1.0  0.81787  0.57503  0.06868  1.0000
  C   C103      1.0  0.68213  0.07503  0.56868  1.0000
  C   C104      1.0  0.31787  0.92497  0.06868  1.0000
  C   C105      1.0  0.16901  0.45061  0.43606  1.0000
  C   C106      1.0  0.83099  0.54940  0.93607  1.0000
  C   C107      1.0  0.66901  0.04940  0.43607  1.0000
  C   C108      1.0  0.33099  0.95060  0.93607  1.0000
  C   C109      1.0  0.15720  0.53783  0.40950  1.0000
  C   C110      1.0  0.84280  0.46217  0.90950  1.0000
  C   C111      1.0  0.65720  0.96217  0.40950  1.0000
  C   C112      1.0  0.34280  0.03782  0.90950  1.0000
  C   C113      1.0  0.05445  0.12486  0.47572  1.0000
  C   C114      1.0  0.94554  0.87514  0.97573  1.0000
  C   C115      1.0  0.55446  0.37514  0.47570  1.0000
  C   C116      1.0  0.44554  0.62485  0.97571  1.0000
  C   C117      1.0  0.03492  0.14960  0.59828  1.0000
  C   C118      1.0  0.96508  0.85041  0.09828  1.0000
  C   C119      1.0  0.53492  0.35041  0.59826  1.0000
  C   C120      1.0  0.46508  0.64959  0.09827  1.0000
  C   C121      1.0  0.04825  0.22586  0.66995  1.0000
  C   C122      1.0  0.95175  0.77414  0.16995  1.0000
  C   C123      1.0  0.54825  0.27414  0.66994  1.0000
  C   C124      1.0  0.45175  0.72586  0.16994  1.0000
  C   C125      1.0  0.08435  0.26886  0.61610  1.0000
  C   C126      1.0  0.91564  0.73115  0.11611  1.0000
  C   C127      1.0  0.58436  0.23114  0.61608  1.0000
  C   C128      1.0  0.41564  0.76885  0.11609  1.0000
  C   C129      1.0  0.10287  0.23912  0.49502  1.0000
  C   C130      1.0  0.89713  0.76089  0.99503  1.0000
  C   C131      1.0  0.60287  0.26089  0.49501  1.0000
  C   C132      1.0  0.39712  0.73911  0.99501  1.0000
  C   C133      1.0  0.02376  0.25915  0.78622  1.0000
  C   C134      1.0  0.97624  0.74085  0.28622  1.0000
  C   C135      1.0  0.52376  0.24085  0.78620  1.0000
  C   C136      1.0  0.47624  0.75915  0.28620  1.0000
  C   C137      1.0  0.02299  0.34595  0.82213  1.0000
  C   C138      1.0  0.97701  0.65405  0.32212  1.0000
  C   C139      1.0  0.52299  0.15405  0.82211  1.0000
  C   C140      1.0  0.47700  0.84595  0.32211  1.0000
  C   C141      1.0  0.99527  0.38764  0.92317  1.0000
  C   C142      1.0  0.00473  0.61236  0.42316  1.0000
  C   C143      1.0  0.49527  0.11236  0.92315  1.0000
  C   C144      1.0  0.50473  0.88764  0.42315  1.0000
  C   C145      1.0  0.97306  0.33974  0.02515  1.0000
  C   C146      1.0  0.02694  0.66026  0.52515  1.0000
  C   C147      1.0  0.47306  0.16026  0.02513  1.0000
  C   C148      1.0  0.52694  0.83974  0.52513  1.0000
  C   C149      1.0  0.94486  0.38291  0.11274  1.0000
  C   C150      1.0  0.05514  0.61709  0.61274  1.0000
  C   C151      1.0  0.44486  0.11709  0.11272  1.0000
  C   C152      1.0  0.55514  0.88291  0.61272  1.0000
  C   C153      1.0  0.93800  0.47418  0.10038  1.0000
  C   C154      1.0  0.06200  0.52582  0.60038  1.0000
  C   C155      1.0  0.43800  0.02582  0.10036  1.0000
  C   C156      1.0  0.56200  0.97418  0.60036  1.0000
  C   C157      1.0  0.96046  0.52284  0.00170  1.0000
  C   C158      1.0  0.03954  0.47716  0.50170  1.0000
  C   C159      1.0  0.46046  0.97716  0.00168  1.0000
  C   C160      1.0  0.53954  0.02284  0.50168  1.0000
  C   C161      1.0  0.98911  0.48012  0.91477  1.0000
  C   C162      1.0  0.01089  0.51988  0.41476  1.0000
  C   C163      1.0  0.48911  0.01988  0.91474  1.0000
  C   C164      1.0  0.51089  0.98012  0.41474  1.0000
  C   C165      1.0  0.13120  0.12236  0.94773  1.0000
  C   C166      1.0  0.86880  0.87764  0.44773  1.0000
  C   C167      1.0  0.63120  0.37765  0.94772  1.0000
  C   C168      1.0  0.36880  0.62235  0.44771  1.0000
  C   C169      1.0  0.15069  0.09341  0.82729  1.0000
  C   C170      1.0  0.84931  0.90660  0.32728  1.0000
  C   C171      1.0  0.65070  0.40660  0.82728  1.0000
  C   C172      1.0  0.34930  0.59340  0.32728  1.0000
  C   C173      1.0  0.18397  0.03128  0.83272  1.0000
  C   C174      1.0  0.81603  0.96872  0.33272  1.0000
  C   C175      1.0  0.68398  0.46873  0.83272  1.0000
  C   C176      1.0  0.31602  0.53127  0.33272  1.0000
  C   C177      1.0  0.19715  0.00562  0.96627  1.0000
  C   C178      1.0  0.80285  0.99438  0.46627  1.0000
  C   C179      1.0  0.69715  0.49439  0.96627  1.0000
  C   C180      1.0  0.30285  0.50562  0.46627  1.0000
  C   C181      1.0  0.17673  0.03855  0.08187  1.0000
  C   C182      1.0  0.82327  0.96144  0.58187  1.0000
  C   C183      1.0  0.67674  0.46145  0.08186  1.0000
  C   C184      1.0  0.32326  0.53856  0.58186  1.0000
  C   C185      1.0  0.20121  0.99413  0.70602  1.0000
  C   C186      1.0  0.79879  0.00587  0.20602  1.0000
  C   C187      1.0  0.70122  0.50588  0.70602  1.0000
  C   C188      1.0  0.29878  0.49412  0.20602  1.0000
  C   C189      1.0  0.22158  0.91518  0.69772  1.0000
  C   C190      1.0  0.77842  0.08482  0.19772  1.0000
  C   C191      1.0  0.72159  0.58483  0.69772  1.0000
  C   C192      1.0  0.27841  0.41517  0.19772  1.0000
  C   C193      1.0  0.23316  0.86877  0.57110  1.0000
  C   C194      1.0  0.76684  0.13123  0.07110  1.0000
  C   C195      1.0  0.73317  0.63124  0.57110  1.0000
  C   C196      1.0  0.26683  0.36876  0.07110  1.0000
  C   C197      1.0  0.23241  0.90859  0.43889  1.0000
  C   C198      1.0  0.76759  0.09141  0.93889  1.0000
  C   C199      1.0  0.73241  0.59142  0.43889  1.0000
  C   C200      1.0  0.26758  0.40858  0.93889  1.0000
  C   C201      1.0  0.24028  0.85809  0.32113  1.0000
  C   C202      1.0  0.75972  0.14191  0.82113  1.0000
  C   C203      1.0  0.74028  0.64193  0.32113  1.0000
  C   C204      1.0  0.25972  0.35807  0.82113  1.0000
  C   C205      1.0  0.24995  0.76775  0.33157  1.0000
  C   C206      1.0  0.75005  0.23225  0.83157  1.0000
  C   C207      1.0  0.74995  0.73227  0.33158  1.0000
  C   C208      1.0  0.25005  0.26773  0.83157  1.0000
  C   C209      1.0  0.25145  0.72799  0.46191  1.0000
  C   C210      1.0  0.74855  0.27201  0.96191  1.0000
  C   C211      1.0  0.75146  0.77202  0.46192  1.0000
  C   C212      1.0  0.24854  0.22798  0.96192  1.0000
  C   C213      1.0  0.24304  0.77777  0.58023  1.0000
  C   C214      1.0  0.75697  0.22224  0.08022  1.0000
  C   C215      1.0  0.74304  0.72224  0.58023  1.0000
  C   C216      1.0  0.25696  0.27776  0.08023  1.0000
  Fe  Fe1       1.0  0.11460  0.13304  0.24665  1.0000
  Fe  Fe2       1.0  0.88541  0.86696  0.74664  1.0000
  Fe  Fe3       1.0  0.61460  0.36696  0.24664  1.0000
  Fe  Fe4       1.0  0.38540  0.63303  0.74664  1.0000
  H   H1        1.0  0.05273  0.27944  0.23628  1.0000
  H   H2        1.0  0.94727  0.72057  0.73628  1.0000
  H   H3        1.0  0.55273  0.22057  0.23626  1.0000
  H   H4        1.0  0.44727  0.77942  0.73626  1.0000
  H   H5        1.0  0.05111  0.43433  0.15740  1.0000
  H   H6        1.0  0.94889  0.56568  0.65738  1.0000
  H   H7        1.0  0.55111  0.06568  0.15738  1.0000
  H   H8        1.0  0.44889  0.93431  0.65737  1.0000
  H   H9        1.0  0.18192  0.40267  0.03270  1.0000
  H   H10       1.0  0.81808  0.59734  0.53270  1.0000
  H   H11       1.0  0.68193  0.09734  0.03270  1.0000
  H   H12       1.0  0.31807  0.90266  0.53271  1.0000
  H   H13       1.0  0.17847  0.25039  0.12340  1.0000
  H   H14       1.0  0.82153  0.74961  0.62341  1.0000
  H   H15       1.0  0.67847  0.24961  0.12341  1.0000
  H   H16       1.0  0.32153  0.75039  0.62341  1.0000
  H   H17       1.0  0.15000  0.54208  0.98881  1.0000
  H   H18       1.0  0.85000  0.45793  0.48881  1.0000
  H   H19       1.0  0.65000  0.95793  0.98882  1.0000
  H   H20       1.0  0.35000  0.04207  0.48882  1.0000
  H   H21       1.0  0.05647  0.56674  0.07086  1.0000
  H   H22       1.0  0.94353  0.43326  0.57086  1.0000
  H   H23       1.0  0.55648  0.93327  0.07086  1.0000
  H   H24       1.0  0.44352  0.06673  0.57086  1.0000
  H   H25       1.0  0.02288  0.69370  0.97911  1.0000
  H   H26       1.0  0.97712  0.30630  0.47910  1.0000
  H   H27       1.0  0.52288  0.80631  0.97911  1.0000
  H   H28       1.0  0.47712  0.19369  0.47910  1.0000
  H   H29       1.0  0.02513  0.84139  0.86469  1.0000
  H   H30       1.0  0.97487  0.15861  0.36468  1.0000
  H   H31       1.0  0.52513  0.65862  0.86469  1.0000
  H   H32       1.0  0.47487  0.34137  0.36468  1.0000
  H   H33       1.0  0.09378  0.90811  0.79852  1.0000
  H   H34       1.0  0.90622  0.09189  0.29852  1.0000
  H   H35       1.0  0.59377  0.59189  0.79852  1.0000
  H   H36       1.0  0.40622  0.40810  0.29851  1.0000
  H   H37       1.0  0.16106  0.82695  0.84956  1.0000
  H   H38       1.0  0.83894  0.17305  0.34956  1.0000
  H   H39       1.0  0.66106  0.67305  0.84955  1.0000
  H   H40       1.0  0.33894  0.32695  0.34955  1.0000
  H   H41       1.0  0.15924  0.67969  0.95813  1.0000
  H   H42       1.0  0.84076  0.32031  0.45813  1.0000
  H   H43       1.0  0.65924  0.82031  0.95813  1.0000
  H   H44       1.0  0.34076  0.17969  0.45813  1.0000
  H   H45       1.0  0.13364  0.03013  0.50007  1.0000
  H   H46       1.0  0.86636  0.96987  0.00006  1.0000
  H   H47       1.0  0.63364  0.46987  0.50007  1.0000
  H   H48       1.0  0.36636  0.53012  0.00005  1.0000
  H   H49       1.0  0.14057  0.87329  0.56390  1.0000
  H   H50       1.0  0.85944  0.12672  0.06389  1.0000
  H   H51       1.0  0.64057  0.62672  0.56390  1.0000
  H   H52       1.0  0.35943  0.37328  0.06388  1.0000
  H   H53       1.0  0.09312  0.80763  0.15652  1.0000
  H   H54       1.0  0.90688  0.19238  0.65650  1.0000
  H   H55       1.0  0.59313  0.69238  0.15651  1.0000
  H   H56       1.0  0.40687  0.30761  0.65650  1.0000
  H   H57       1.0  0.08741  0.96808  0.11110  1.0000
  H   H58       1.0  0.91260  0.03193  0.61109  1.0000
  H   H59       1.0  0.58741  0.53193  0.11109  1.0000
  H   H60       1.0  0.41259  0.46806  0.61107  1.0000
  H   H61       1.0  0.11890  0.68757  0.29533  1.0000
  H   H62       1.0  0.88110  0.31244  0.79533  1.0000
  H   H63       1.0  0.61890  0.81244  0.29533  1.0000
  H   H64       1.0  0.38110  0.18756  0.79533  1.0000
  H   H65       1.0  0.15409  0.73767  0.58217  1.0000
  H   H66       1.0  0.84591  0.26233  0.08216  1.0000
  H   H67       1.0  0.65410  0.76233  0.58217  1.0000
  H   H68       1.0  0.34590  0.23767  0.08216  1.0000
  H   H69       1.0  0.17469  0.62521  0.72950  1.0000
  H   H70       1.0  0.82531  0.37479  0.22950  1.0000
  H   H71       1.0  0.67469  0.87479  0.72950  1.0000
  H   H72       1.0  0.32532  0.12520  0.22951  1.0000
  H   H73       1.0  0.19444  0.46942  0.77755  1.0000
  H   H74       1.0  0.80556  0.53058  0.27755  1.0000
  H   H75       1.0  0.69444  0.03059  0.77756  1.0000
  H   H76       1.0  0.30556  0.96941  0.27756  1.0000
  H   H77       1.0  0.19166  0.35655  0.58833  1.0000
  H   H78       1.0  0.80834  0.64345  0.08834  1.0000
  H   H79       1.0  0.69166  0.14346  0.58834  1.0000
  H   H80       1.0  0.30835  0.85654  0.08834  1.0000
  H   H81       1.0  0.16832  0.40219  0.35231  1.0000
  H   H82       1.0  0.83168  0.59782  0.85231  1.0000
  H   H83       1.0  0.66833  0.09782  0.35231  1.0000
  H   H84       1.0  0.33167  0.90218  0.85231  1.0000
  H   H85       1.0  0.14714  0.55626  0.30547  1.0000
  H   H86       1.0  0.85286  0.44375  0.80547  1.0000
  H   H87       1.0  0.64714  0.94375  0.30548  1.0000
  H   H88       1.0  0.35286  0.05625  0.80548  1.0000
  H   H89       1.0  0.04313  0.06783  0.41771  1.0000
  H   H90       1.0  0.95685  0.93221  0.91776  1.0000
  H   H91       1.0  0.54313  0.43217  0.41770  1.0000
  H   H92       1.0  0.45685  0.56779  0.91775  1.0000
  H   H93       1.0  0.00832  0.11024  0.63546  1.0000
  H   H94       1.0  0.99168  0.88977  0.13547  1.0000
  H   H95       1.0  0.50832  0.38976  0.63544  1.0000
  H   H96       1.0  0.49167  0.61023  0.13545  1.0000
  H   H97       1.0  0.09837  0.32575  0.66838  1.0000
  H   H98       1.0  0.90162  0.67427  0.16843  1.0000
  H   H99       1.0  0.59838  0.17425  0.66836  1.0000
  H   H100      1.0  0.40162  0.82573  0.16841  1.0000
  H   H101      1.0  0.13066  0.27169  0.45276  1.0000
  H   H102      1.0  0.86933  0.72831  0.95276  1.0000
  H   H103      1.0  0.63067  0.22831  0.45275  1.0000
  H   H104      1.0  0.36933  0.77168  0.95275  1.0000
  H   H105      1.0  0.00266  0.21166  0.83700  1.0000
  H   H106      1.0  0.99734  0.78834  0.33700  1.0000
  H   H107      1.0  0.50266  0.28834  0.83698  1.0000
  H   H108      1.0  0.49734  0.71166  0.33699  1.0000
  H   H109      1.0  0.04253  0.39224  0.76322  1.0000
  H   H110      1.0  0.95747  0.60776  0.26322  1.0000
  H   H111      1.0  0.54253  0.10776  0.76321  1.0000
  H   H112      1.0  0.45747  0.89224  0.26320  1.0000
  H   H113      1.0  0.97741  0.26817  0.03480  1.0000
  H   H114      1.0  0.02259  0.73183  0.53480  1.0000
  H   H115      1.0  0.47742  0.23183  0.03479  1.0000
  H   H116      1.0  0.52258  0.76817  0.53478  1.0000
  H   H117      1.0  0.92746  0.34484  0.18982  1.0000
  H   H118      1.0  0.07253  0.65516  0.68981  1.0000
  H   H119      1.0  0.42747  0.15516  0.18980  1.0000
  H   H120      1.0  0.57253  0.84484  0.68980  1.0000
  H   H121      1.0  0.91456  0.50636  0.16632  1.0000
  H   H122      1.0  0.08544  0.49365  0.66632  1.0000
  H   H123      1.0  0.41457  0.99364  0.16629  1.0000
  H   H124      1.0  0.58543  0.00635  0.66629  1.0000
  H   H125      1.0  0.95512  0.59398  0.99136  1.0000
  H   H126      1.0  0.04488  0.40602  0.49135  1.0000
  H   H127      1.0  0.45512  0.90602  0.99133  1.0000
  H   H128      1.0  0.54488  0.09398  0.49133  1.0000
  H   H129      1.0  0.00654  0.51780  0.83687  1.0000
  H   H130      1.0  0.99346  0.48220  0.33687  1.0000
  H   H131      1.0  0.50655  0.98220  0.83684  1.0000
  H   H132      1.0  0.49346  0.01780  0.33684  1.0000
  H   H133      1.0  0.10443  0.16771  0.94431  1.0000
  H   H134      1.0  0.89557  0.83229  0.44430  1.0000
  H   H135      1.0  0.60443  0.33230  0.94430  1.0000
  H   H136      1.0  0.39557  0.66770  0.44429  1.0000
  H   H137      1.0  0.13909  0.11796  0.72810  1.0000
  H   H138      1.0  0.86091  0.88204  0.22810  1.0000
  H   H139      1.0  0.63910  0.38204  0.72809  1.0000
  H   H140      1.0  0.36090  0.61796  0.22809  1.0000
  H   H141      1.0  0.22383  0.96077  0.98070  1.0000
  H   H142      1.0  0.77617  0.03922  0.48070  1.0000
  H   H143      1.0  0.72384  0.53922  0.98069  1.0000
  H   H144      1.0  0.27616  0.46078  0.48069  1.0000
  H   H145      1.0  0.18675  0.01983  0.18545  1.0000
  H   H146      1.0  0.81325  0.98016  0.68545  1.0000
  H   H147      1.0  0.68675  0.48016  0.18544  1.0000
  H   H148      1.0  0.31325  0.51984  0.68544  1.0000
  H   H149      1.0  0.19413  0.03079  0.61137  1.0000
  H   H150      1.0  0.80587  0.96921  0.11137  1.0000
  H   H151      1.0  0.69414  0.46921  0.61136  1.0000
  H   H152      1.0  0.30586  0.53079  0.11136  1.0000
  H   H153      1.0  0.22760  0.87779  0.79290  1.0000
  H   H154      1.0  0.77240  0.12221  0.29290  1.0000
  H   H155      1.0  0.72760  0.62221  0.79290  1.0000
  H   H156      1.0  0.27240  0.37779  0.29290  1.0000
  H   H157      1.0  0.22576  0.97928  0.42888  1.0000
  H   H158      1.0  0.77424  0.02072  0.92888  1.0000
  H   H159      1.0  0.72577  0.52074  0.42887  1.0000
  H   H160      1.0  0.27423  0.47926  0.92887  1.0000
  H   H161      1.0  0.23906  0.88916  0.21934  1.0000
  H   H162      1.0  0.76094  0.11084  0.71934  1.0000
  H   H163      1.0  0.73906  0.61085  0.21934  1.0000
  H   H164      1.0  0.26094  0.38915  0.71934  1.0000
  H   H165      1.0  0.25600  0.72906  0.23813  1.0000
  H   H166      1.0  0.74400  0.27094  0.73813  1.0000
  H   H167      1.0  0.75600  0.77096  0.23814  1.0000
  H   H168      1.0  0.24400  0.22904  0.73813  1.0000
  H   H169      1.0  0.25857  0.65759  0.47145  1.0000
  H   H170      1.0  0.74144  0.34242  0.97145  1.0000
  H   H171      1.0  0.75857  0.84243  0.47145  1.0000
  H   H172      1.0  0.24143  0.15757  0.97145  1.0000
  H   H173      1.0  0.24341  0.74620  0.68213  1.0000
  H   H174      1.0  0.75659  0.25381  0.18212  1.0000
  H   H175      1.0  0.74341  0.75381  0.68213  1.0000
  H   H176      1.0  0.25659  0.24619  0.18213  1.0000
  N   N1        1.0  0.16838  0.14700  0.33250  1.0000
  N   N2        1.0  0.83163  0.85300  0.83249  1.0000
  N   N3        1.0  0.66838  0.35300  0.33249  1.0000
  N   N4        1.0  0.33162  0.64700  0.83250  1.0000
  N   N5        1.0  0.06097  0.12005  0.16198  1.0000
  N   N6        1.0  0.93904  0.87995  0.66197  1.0000
  N   N7        1.0  0.56097  0.37996  0.16197  1.0000
  N   N8        1.0  0.43902  0.62004  0.66197  1.0000
  N   N9        1.0  0.11565  0.25713  0.18472  1.0000
  N   N10       1.0  0.88435  0.74286  0.68473  1.0000
  N   N11       1.0  0.61566  0.24287  0.18472  1.0000
  N   N12       1.0  0.38435  0.75713  0.68472  1.0000
  N   N13       1.0  0.11195  0.00710  0.30109  1.0000
  N   N14       1.0  0.88805  0.99290  0.80107  1.0000
  N   N15       1.0  0.61195  0.49290  0.30108  1.0000
  N   N16       1.0  0.38805  0.50709  0.80107  1.0000
  N   N17       1.0  0.08785  0.16910  0.42157  1.0000
  N   N18       1.0  0.91214  0.83090  0.92159  1.0000
  N   N19       1.0  0.58786  0.33090  0.42156  1.0000
  N   N20       1.0  0.41214  0.66910  0.92157  1.0000
  N   N21       1.0  0.14344  0.09535  0.07527  1.0000
  N   N22       1.0  0.85655  0.90464  0.57527  1.0000
  N   N23       1.0  0.64345  0.40465  0.07526  1.0000
  N   N24       1.0  0.35655  0.59535  0.57526  1.0000
  S   S1        1.0  0.24725  0.18341  0.45637  1.0000
  S   S2        1.0  0.75275  0.81660  0.95638  1.0000
  S   S3        1.0  0.74725  0.31659  0.45637  1.0000
  S   S4        1.0  0.25274  0.68340  0.95639  1.0000
  S   S5        1.0  0.98067  0.09032  0.04507  1.0000
  S   S6        1.0  0.01933  0.90968  0.54505  1.0000
  S   S7        1.0  0.48067  0.40968  0.04506  1.0000
  S   S8        1.0  0.51933  0.59032  0.54505  1.0000
