# Supplementary material for: Benchmarking Periodic Density Functional Theory Calculations for Spin-State Energies in Spin-Crossover Systems
Source: Inorg Chem. 2024 Jul 8;63(29):13338–45. doi: 10.1021/acs.inorgchem.4c01094 (PMC11270997; doi:10.1021/acs.inorgchem.4c01094)
Supplement: Supplementary file 3 — ic4c01094_si_003.zip [file ic4c01094_si_003.zip › PeriodicPBEMB/s17hs.cif]

data_image0
_chemical_formula_structural       Co4O16H8O8N16C24H8C8H8C8H8C24H8C8H16C8H8C8H8C8H8C8H8C8H8
_chemical_formula_sum              "Co4 O24 H96 N16 C112"
_cell_length_a       16.4985
_cell_length_b       9.70971
_cell_length_c       15.7103
_cell_angle_alpha    90.0004
_cell_angle_beta     96.1496
_cell_angle_gamma    90.0004

_space_group_name_H-M_alt    "P 1"
_space_group_IT_number       1

loop_
  _space_group_symop_operation_xyz
  'x, y, z'

loop_
  _atom_site_type_symbol
  _atom_site_label
  _atom_site_symmetry_multiplicity
  _atom_site_fract_x
  _atom_site_fract_y
  _atom_site_fract_z
  _atom_site_occupancy
  Co  Co1       1.0  1.00000  0.12314  0.25000  1.0000
  Co  Co2       1.0  0.50004  0.62317  0.24997  1.0000
  Co  Co3       1.0  0.00000  0.87688  0.75000  1.0000
  Co  Co4       1.0  0.50000  0.37684  0.75000  1.0000
  O   O1        1.0  0.96706  0.25817  0.15342  1.0000
  O   O2        1.0  0.03294  0.25817  0.34658  1.0000
  O   O3        1.0  0.46706  0.75819  0.15341  1.0000
  O   O4        1.0  0.53294  0.75819  0.34659  1.0000
  O   O5        1.0  0.03294  0.74184  0.84658  1.0000
  O   O6        1.0  0.96706  0.74184  0.65342  1.0000
  O   O7        1.0  0.53293  0.24181  0.84658  1.0000
  O   O8        1.0  0.46706  0.24181  0.65342  1.0000
  O   O9        1.0  0.95578  0.51020  0.13214  1.0000
  O   O10       1.0  0.04423  0.51020  0.36786  1.0000
  O   O11       1.0  0.45578  0.01022  0.13213  1.0000
  O   O12       1.0  0.54422  0.01022  0.36787  1.0000
  O   O13       1.0  0.04424  0.48981  0.86784  1.0000
  O   O14       1.0  0.95576  0.48981  0.63216  1.0000
  O   O15       1.0  0.54423  0.98978  0.86784  1.0000
  O   O16       1.0  0.45576  0.98978  0.63216  1.0000
  H   H1        1.0  0.96804  0.41206  0.15476  1.0000
  H   H2        1.0  0.03196  0.41206  0.34524  1.0000
  H   H3        1.0  0.46805  0.91208  0.15475  1.0000
  H   H4        1.0  0.53195  0.91208  0.34525  1.0000
  H   H5        1.0  0.03196  0.58796  0.84522  1.0000
  H   H6        1.0  0.96804  0.58796  0.65478  1.0000
  H   H7        1.0  0.53196  0.08792  0.84523  1.0000
  H   H8        1.0  0.46804  0.08792  0.65477  1.0000
  O   O17       1.0  0.88875  0.59509  0.01276  1.0000
  O   O18       1.0  0.11125  0.59509  0.48724  1.0000
  O   O19       1.0  0.38872  0.09511  0.01276  1.0000
  O   O20       1.0  0.61128  0.09510  0.48724  1.0000
  O   O21       1.0  0.11127  0.40491  0.98721  1.0000
  O   O22       1.0  0.88873  0.40491  0.51279  1.0000
  O   O23       1.0  0.61129  0.90488  0.98721  1.0000
  O   O24       1.0  0.38871  0.90488  0.51279  1.0000
  N   N1        1.0  0.97227  0.96733  0.16691  1.0000
  N   N2        1.0  0.02772  0.96733  0.33309  1.0000
  N   N3        1.0  0.47228  0.46735  0.16690  1.0000
  N   N4        1.0  0.52772  0.46735  0.33309  1.0000
  N   N5        1.0  0.02772  0.03268  0.83310  1.0000
  N   N6        1.0  0.97228  0.03268  0.66691  1.0000
  N   N7        1.0  0.52772  0.53265  0.83310  1.0000
  N   N8        1.0  0.47228  0.53265  0.66691  1.0000
  N   N9        1.0  0.12793  0.14330  0.21679  1.0000
  N   N10       1.0  0.87207  0.14330  0.28321  1.0000
  N   N11       1.0  0.62793  0.64331  0.21678  1.0000
  N   N12       1.0  0.37207  0.64331  0.28321  1.0000
  N   N13       1.0  0.87207  0.85672  0.78321  1.0000
  N   N14       1.0  0.12793  0.85672  0.71680  1.0000
  N   N15       1.0  0.37207  0.35670  0.78321  1.0000
  N   N16       1.0  0.62792  0.35670  0.71679  1.0000
  C   C1        1.0  0.92195  0.23497  0.08089  1.0000
  C   C2        1.0  0.07805  0.23497  0.41911  1.0000
  C   C3        1.0  0.42194  0.73499  0.08089  1.0000
  C   C4        1.0  0.57806  0.73499  0.41911  1.0000
  C   C5        1.0  0.07805  0.76503  0.91910  1.0000
  C   C6        1.0  0.92195  0.76504  0.58090  1.0000
  C   C7        1.0  0.57806  0.26500  0.91910  1.0000
  C   C8        1.0  0.42194  0.26500  0.58090  1.0000
  C   C9        1.0  0.89204  0.34959  0.02937  1.0000
  C   C10       1.0  0.10796  0.34959  0.47063  1.0000
  C   C11       1.0  0.39202  0.84961  0.02937  1.0000
  C   C12       1.0  0.60798  0.84961  0.47063  1.0000
  C   C13       1.0  0.10797  0.65041  0.97061  1.0000
  C   C14       1.0  0.89203  0.65041  0.52939  1.0000
  C   C15       1.0  0.60799  0.15038  0.97061  1.0000
  C   C16       1.0  0.39201  0.15038  0.52939  1.0000
  C   C17       1.0  0.84289  0.32806  0.95273  1.0000
  C   C18       1.0  0.15711  0.32806  0.54727  1.0000
  C   C19       1.0  0.34286  0.82807  0.95274  1.0000
  C   C20       1.0  0.65714  0.82807  0.54726  1.0000
  C   C21       1.0  0.15712  0.67194  0.04725  1.0000
  C   C22       1.0  0.84288  0.67195  0.45275  1.0000
  C   C23       1.0  0.65715  0.17192  0.04724  1.0000
  C   C24       1.0  0.34285  0.17192  0.45276  1.0000
  H   H9        1.0  0.82071  0.41850  0.91650  1.0000
  H   H10       1.0  0.17929  0.41850  0.58350  1.0000
  H   H11       1.0  0.32067  0.91851  0.91651  1.0000
  H   H12       1.0  0.67933  0.91851  0.58349  1.0000
  H   H13       1.0  0.17931  0.58150  0.08348  1.0000
  H   H14       1.0  0.82070  0.58150  0.41652  1.0000
  H   H15       1.0  0.67934  0.08147  0.08346  1.0000
  H   H16       1.0  0.32066  0.08147  0.41654  1.0000
  C   C25       1.0  0.82249  0.19595  0.92324  1.0000
  C   C26       1.0  0.17751  0.19595  0.57676  1.0000
  C   C27       1.0  0.32246  0.69597  0.92325  1.0000
  C   C28       1.0  0.67754  0.69596  0.57675  1.0000
  C   C29       1.0  0.17752  0.80404  0.07675  1.0000
  C   C30       1.0  0.82248  0.80405  0.42325  1.0000
  C   C31       1.0  0.67755  0.30402  0.07674  1.0000
  C   C32       1.0  0.32245  0.30402  0.42326  1.0000
  H   H17       1.0  0.78299  0.18111  0.86395  1.0000
  H   H18       1.0  0.21701  0.18111  0.63605  1.0000
  H   H19       1.0  0.28295  0.68112  0.86397  1.0000
  H   H20       1.0  0.71705  0.68112  0.63603  1.0000
  H   H21       1.0  0.21702  0.81888  0.13603  1.0000
  H   H22       1.0  0.78298  0.81889  0.36396  1.0000
  H   H23       1.0  0.71706  0.31886  0.13602  1.0000
  H   H24       1.0  0.28295  0.31886  0.36398  1.0000
  C   C33       1.0  0.85351  0.08351  0.97066  1.0000
  C   C34       1.0  0.14649  0.08351  0.52934  1.0000
  C   C35       1.0  0.35348  0.58352  0.97067  1.0000
  C   C36       1.0  0.64651  0.58352  0.52933  1.0000
  C   C37       1.0  0.14649  0.91649  0.02934  1.0000
  C   C38       1.0  0.85351  0.91649  0.47066  1.0000
  C   C39       1.0  0.64651  0.41646  0.02933  1.0000
  C   C40       1.0  0.35349  0.41647  0.47067  1.0000
  H   H25       1.0  0.83933  0.97940  0.94771  1.0000
  H   H26       1.0  0.16066  0.97940  0.55229  1.0000
  H   H27       1.0  0.33931  0.47941  0.94772  1.0000
  H   H28       1.0  0.66069  0.47941  0.55228  1.0000
  H   H29       1.0  0.16066  0.02060  0.05229  1.0000
  H   H30       1.0  0.83934  0.02060  0.44771  1.0000
  H   H31       1.0  0.66068  0.52057  0.05228  1.0000
  H   H32       1.0  0.33932  0.52058  0.44772  1.0000
  C   C41       1.0  0.90304  0.09854  0.04887  1.0000
  C   C42       1.0  0.09696  0.09854  0.45113  1.0000
  C   C43       1.0  0.40303  0.59856  0.04888  1.0000
  C   C44       1.0  0.59697  0.59856  0.45112  1.0000
  C   C45       1.0  0.09696  0.90146  0.95112  1.0000
  C   C46       1.0  0.90304  0.90147  0.54888  1.0000
  C   C47       1.0  0.59697  0.40143  0.95112  1.0000
  C   C48       1.0  0.40303  0.40143  0.54888  1.0000
  C   C49       1.0  0.91160  0.49416  0.05595  1.0000
  C   C50       1.0  0.08840  0.49416  0.44405  1.0000
  C   C51       1.0  0.41158  0.99418  0.05595  1.0000
  C   C52       1.0  0.58842  0.99418  0.44405  1.0000
  C   C53       1.0  0.08841  0.50584  0.94402  1.0000
  C   C54       1.0  0.91159  0.50585  0.55598  1.0000
  C   C55       1.0  0.58843  0.00581  0.94402  1.0000
  C   C56       1.0  0.41157  0.00581  0.55598  1.0000
  C   C57       1.0  0.93422  0.97355  0.09057  1.0000
  C   C58       1.0  0.06578  0.97355  0.40943  1.0000
  C   C59       1.0  0.43421  0.47357  0.09057  1.0000
  C   C60       1.0  0.56578  0.47356  0.40942  1.0000
  C   C61       1.0  0.06578  0.02646  0.90943  1.0000
  C   C62       1.0  0.93422  0.02646  0.59057  1.0000
  C   C63       1.0  0.56578  0.52643  0.90943  1.0000
  C   C64       1.0  0.43422  0.52643  0.59057  1.0000
  H   H33       1.0  0.92397  0.87788  0.05320  1.0000
  H   H34       1.0  0.07603  0.87788  0.44681  1.0000
  H   H35       1.0  0.42396  0.37790  0.05319  1.0000
  H   H36       1.0  0.57603  0.37790  0.44680  1.0000
  H   H37       1.0  0.07603  0.12213  0.94681  1.0000
  H   H38       1.0  0.92397  0.12213  0.55319  1.0000
  H   H39       1.0  0.57603  0.62210  0.94681  1.0000
  H   H40       1.0  0.42397  0.62210  0.55319  1.0000
  C   C65       1.0  0.00428  0.83667  0.20203  1.0000
  C   C66       1.0  0.99572  0.83667  0.29797  1.0000
  C   C67       1.0  0.50428  0.33670  0.20203  1.0000
  C   C68       1.0  0.49572  0.33670  0.29796  1.0000
  C   C69       1.0  0.99572  0.16334  0.79797  1.0000
  C   C70       1.0  0.00428  0.16335  0.70203  1.0000
  C   C71       1.0  0.49572  0.66331  0.79797  1.0000
  C   C72       1.0  0.50428  0.66331  0.70204  1.0000
  H   H41       1.0  0.06933  0.83142  0.19225  1.0000
  H   H42       1.0  0.93067  0.83142  0.30775  1.0000
  H   H43       1.0  0.56934  0.33146  0.19226  1.0000
  H   H44       1.0  0.43066  0.33146  0.30774  1.0000
  H   H45       1.0  0.93066  0.16859  0.80775  1.0000
  H   H46       1.0  0.06933  0.16860  0.69225  1.0000
  H   H47       1.0  0.43066  0.66855  0.80774  1.0000
  H   H48       1.0  0.56934  0.66854  0.69227  1.0000
  H   H49       1.0  0.97465  0.74679  0.16963  1.0000
  H   H50       1.0  0.02536  0.74679  0.33037  1.0000
  H   H51       1.0  0.47466  0.24682  0.16963  1.0000
  H   H52       1.0  0.52534  0.24681  0.33037  1.0000
  H   H53       1.0  0.02535  0.25322  0.83037  1.0000
  H   H54       1.0  0.97465  0.25322  0.66963  1.0000
  H   H55       1.0  0.52534  0.75319  0.83037  1.0000
  H   H56       1.0  0.47466  0.75319  0.66963  1.0000
  C   C73       1.0  0.14563  0.23812  0.15900  1.0000
  C   C74       1.0  0.85437  0.23812  0.34100  1.0000
  C   C75       1.0  0.64563  0.73811  0.15899  1.0000
  C   C76       1.0  0.35437  0.73811  0.34101  1.0000
  C   C77       1.0  0.85436  0.76189  0.84098  1.0000
  C   C78       1.0  0.14564  0.76188  0.65902  1.0000
  C   C79       1.0  0.35436  0.26188  0.84100  1.0000
  C   C80       1.0  0.64563  0.26188  0.65901  1.0000
  H   H57       1.0  0.09492  0.29873  0.12930  1.0000
  H   H58       1.0  0.90508  0.29874  0.37070  1.0000
  H   H59       1.0  0.59492  0.79872  0.12928  1.0000
  H   H60       1.0  0.40509  0.79872  0.37072  1.0000
  H   H61       1.0  0.90508  0.70127  0.87068  1.0000
  H   H62       1.0  0.09492  0.70126  0.62932  1.0000
  H   H63       1.0  0.40508  0.20127  0.87070  1.0000
  H   H64       1.0  0.59492  0.20126  0.62930  1.0000
  C   C81       1.0  0.22382  0.25737  0.13544  1.0000
  C   C82       1.0  0.77618  0.25737  0.36456  1.0000
  C   C83       1.0  0.72381  0.75735  0.13542  1.0000
  C   C84       1.0  0.27619  0.75735  0.36457  1.0000
  C   C85       1.0  0.77618  0.74262  0.86453  1.0000
  C   C86       1.0  0.22382  0.74261  0.63548  1.0000
  C   C87       1.0  0.27618  0.24263  0.86455  1.0000
  C   C88       1.0  0.72382  0.24263  0.63546  1.0000
  H   H65       1.0  0.23278  0.33342  0.08641  1.0000
  H   H66       1.0  0.76722  0.33343  0.41359  1.0000
  H   H67       1.0  0.73278  0.83339  0.08638  1.0000
  H   H68       1.0  0.26722  0.83339  0.41361  1.0000
  H   H69       1.0  0.76721  0.66655  0.91355  1.0000
  H   H70       1.0  0.23280  0.66655  0.58646  1.0000
  H   H71       1.0  0.26721  0.16658  0.91358  1.0000
  H   H72       1.0  0.73279  0.16658  0.58643  1.0000
  C   C89       1.0  0.28715  0.17589  0.17326  1.0000
  C   C90       1.0  0.71285  0.17589  0.32674  1.0000
  C   C91       1.0  0.78715  0.67587  0.17325  1.0000
  C   C92       1.0  0.21285  0.67587  0.32675  1.0000
  C   C93       1.0  0.71284  0.82410  0.82671  1.0000
  C   C94       1.0  0.28716  0.82410  0.67329  1.0000
  C   C95       1.0  0.21285  0.32411  0.82672  1.0000
  C   C96       1.0  0.78715  0.32411  0.67328  1.0000
  H   H73       1.0  0.34859  0.18606  0.15506  1.0000
  H   H74       1.0  0.65141  0.18606  0.34494  1.0000
  H   H75       1.0  0.84858  0.68603  0.15504  1.0000
  H   H76       1.0  0.15142  0.68603  0.34496  1.0000
  H   H77       1.0  0.65141  0.81391  0.84489  1.0000
  H   H78       1.0  0.34860  0.81391  0.65511  1.0000
  H   H79       1.0  0.15141  0.31394  0.84491  1.0000
  H   H80       1.0  0.84859  0.31395  0.65509  1.0000
  C   C97       1.0  0.26938  0.07729  0.23297  1.0000
  C   C98       1.0  0.73062  0.07729  0.26704  1.0000
  C   C99       1.0  0.76938  0.57729  0.23296  1.0000
  C   C100      1.0  0.23063  0.57729  0.26704  1.0000
  C   C101      1.0  0.73062  0.92272  0.76702  1.0000
  C   C102      1.0  0.26938  0.92272  0.73298  1.0000
  C   C103      1.0  0.23063  0.42271  0.76702  1.0000
  C   C104      1.0  0.76937  0.42272  0.73298  1.0000
  H   H81       1.0  0.31663  0.00982  0.26337  1.0000
  H   H82       1.0  0.68337  0.00982  0.23663  1.0000
  H   H83       1.0  0.81663  0.50982  0.26338  1.0000
  H   H84       1.0  0.18337  0.50982  0.23663  1.0000
  H   H85       1.0  0.68337  0.99019  0.73661  1.0000
  H   H86       1.0  0.31663  0.99019  0.76339  1.0000
  H   H87       1.0  0.18337  0.49018  0.73661  1.0000
  H   H88       1.0  0.81663  0.49019  0.76339  1.0000
  C   C105      1.0  0.18946  0.06462  0.25271  1.0000
  C   C106      1.0  0.81054  0.06462  0.24729  1.0000
  C   C107      1.0  0.68945  0.56464  0.25271  1.0000
  C   C108      1.0  0.31055  0.56464  0.24729  1.0000
  C   C109      1.0  0.81055  0.93540  0.74728  1.0000
  C   C110      1.0  0.18946  0.93540  0.75271  1.0000
  C   C111      1.0  0.31055  0.43537  0.74728  1.0000
  C   C112      1.0  0.68945  0.43538  0.75272  1.0000
  H   H89       1.0  0.17337  0.98817  0.29866  1.0000
  H   H90       1.0  0.82663  0.98816  0.20134  1.0000
  H   H91       1.0  0.67337  0.48820  0.29868  1.0000
  H   H92       1.0  0.32663  0.48820  0.20132  1.0000
  H   H93       1.0  0.82664  0.01187  0.70134  1.0000
  H   H94       1.0  0.17336  0.01188  0.79865  1.0000
  H   H95       1.0  0.32664  0.51183  0.70133  1.0000
  H   H96       1.0  0.67336  0.51183  0.79867  1.0000
