# Supplementary material for: Benchmarking Periodic Density Functional Theory Calculations for Spin-State Energies in Spin-Crossover Systems
Source: Inorg Chem. 2024 Jul 8;63(29):13338–45. doi: 10.1021/acs.inorgchem.4c01094 (PMC11270997; doi:10.1021/acs.inorgchem.4c01094)
Supplement: Supplementary file 3 — ic4c01094_si_003.zip [file ic4c01094_si_003.zip › PeriodicPBEMB/s7hs.cif]

data_image0
_chemical_formula_structural       Mn8C16H8C8H8C16H8C16H8C8H8C16H8C16H24C8H24C8H24C16H24C8H24C8H24C16H24C8H24C8H24C16H24C8H24C8H24
_chemical_formula_sum              "Mn8 C208 H336"
_cell_length_a       11.8819
_cell_length_b       12.5998
_cell_length_c       31.5365
_cell_angle_alpha    90.0002
_cell_angle_beta     89.9992
_cell_angle_gamma    90.0001

_space_group_name_H-M_alt    "P 1"
_space_group_IT_number       1

loop_
  _space_group_symop_operation_xyz
  'x, y, z'

loop_
  _atom_site_type_symbol
  _atom_site_label
  _atom_site_symmetry_multiplicity
  _atom_site_fract_x
  _atom_site_fract_y
  _atom_site_fract_z
  _atom_site_occupancy
  Mn  Mn1       1.0  0.25000  0.25000  0.05823  1.0000
  Mn  Mn2       1.0  0.75000  0.74999  0.44177  1.0000
  Mn  Mn3       1.0  0.75000  0.75000  0.94177  1.0000
  Mn  Mn4       1.0  0.25000  0.25001  0.55823  1.0000
  Mn  Mn5       1.0  0.25000  0.75001  0.19479  1.0000
  Mn  Mn6       1.0  0.74999  0.24999  0.30521  1.0000
  Mn  Mn7       1.0  0.75000  0.25000  0.80521  1.0000
  Mn  Mn8       1.0  0.25001  0.75001  0.69479  1.0000
  C   C1        1.0  0.07501  0.30729  0.07443  1.0000
  C   C2        1.0  0.42499  0.19272  0.07444  1.0000
  C   C3        1.0  0.92499  0.80728  0.42556  1.0000
  C   C4        1.0  0.57501  0.69271  0.42557  1.0000
  C   C5        1.0  0.92499  0.69271  0.92556  1.0000
  C   C6        1.0  0.57501  0.80728  0.92556  1.0000
  C   C7        1.0  0.07501  0.19272  0.57444  1.0000
  C   C8        1.0  0.42499  0.30729  0.57443  1.0000
  C   C9        1.0  0.06249  0.26008  0.03350  1.0000
  C   C10       1.0  0.43752  0.23994  0.03350  1.0000
  C   C11       1.0  0.93753  0.76007  0.46649  1.0000
  C   C12       1.0  0.56249  0.73993  0.46650  1.0000
  C   C13       1.0  0.93751  0.73992  0.96650  1.0000
  C   C14       1.0  0.56248  0.76006  0.96649  1.0000
  C   C15       1.0  0.06247  0.23993  0.53351  1.0000
  C   C16       1.0  0.43751  0.26007  0.53350  1.0000
  H   H1        1.0  0.01429  0.18915  0.02627  1.0000
  H   H2        1.0  0.48571  0.31087  0.02627  1.0000
  H   H3        1.0  0.98572  0.68913  0.47373  1.0000
  H   H4        1.0  0.51429  0.81086  0.47373  1.0000
  H   H5        1.0  0.98571  0.81085  0.97373  1.0000
  H   H6        1.0  0.51429  0.68913  0.97373  1.0000
  H   H7        1.0  0.01428  0.31087  0.52627  1.0000
  H   H8        1.0  0.48570  0.18914  0.52627  1.0000
  C   C17       1.0  0.12269  0.32233  0.00353  1.0000
  C   C18       1.0  0.37732  0.17768  0.00354  1.0000
  C   C19       1.0  0.87732  0.82232  0.49646  1.0000
  C   C20       1.0  0.62270  0.67767  0.49647  1.0000
  C   C21       1.0  0.87730  0.67767  0.99646  1.0000
  C   C22       1.0  0.62268  0.82232  0.99646  1.0000
  C   C23       1.0  0.12268  0.17768  0.50354  1.0000
  C   C24       1.0  0.37730  0.32233  0.50354  1.0000
  H   H9        1.0  0.13025  0.30450  0.97001  1.0000
  H   H10       1.0  0.36977  0.19552  0.97001  1.0000
  H   H11       1.0  0.86978  0.80449  0.52999  1.0000
  H   H12       1.0  0.63026  0.69550  0.52999  1.0000
  H   H13       1.0  0.86975  0.69550  0.02999  1.0000
  H   H14       1.0  0.63023  0.80448  0.02999  1.0000
  H   H15       1.0  0.13022  0.19551  0.47001  1.0000
  H   H16       1.0  0.36974  0.30450  0.47001  1.0000
  C   C25       1.0  0.17388  0.40903  0.02484  1.0000
  C   C26       1.0  0.32613  0.09098  0.02484  1.0000
  C   C27       1.0  0.82612  0.90902  0.47515  1.0000
  C   C28       1.0  0.67388  0.59097  0.47516  1.0000
  C   C29       1.0  0.82612  0.59097  0.97515  1.0000
  C   C30       1.0  0.67387  0.90902  0.97515  1.0000
  C   C31       1.0  0.17388  0.09098  0.52485  1.0000
  C   C32       1.0  0.32612  0.40903  0.52485  1.0000
  C   C33       1.0  0.14449  0.39934  0.06867  1.0000
  C   C34       1.0  0.35551  0.10068  0.06868  1.0000
  C   C35       1.0  0.85550  0.89932  0.43132  1.0000
  C   C36       1.0  0.64449  0.60066  0.43133  1.0000
  C   C37       1.0  0.85551  0.60066  0.93132  1.0000
  C   C38       1.0  0.64449  0.89933  0.93132  1.0000
  C   C39       1.0  0.14450  0.10068  0.56868  1.0000
  C   C40       1.0  0.35551  0.39934  0.56868  1.0000
  H   H17       1.0  0.16808  0.45403  0.09374  1.0000
  H   H18       1.0  0.33191  0.04598  0.09375  1.0000
  H   H19       1.0  0.83190  0.95402  0.40625  1.0000
  H   H20       1.0  0.66808  0.54596  0.40626  1.0000
  H   H21       1.0  0.83192  0.54597  0.90625  1.0000
  H   H22       1.0  0.66809  0.95402  0.90625  1.0000
  H   H23       1.0  0.16810  0.04598  0.59375  1.0000
  H   H24       1.0  0.33192  0.45404  0.59375  1.0000
  C   C41       1.0  0.08707  0.66204  0.16165  1.0000
  C   C42       1.0  0.41293  0.83796  0.16165  1.0000
  C   C43       1.0  0.91294  0.16204  0.33835  1.0000
  C   C44       1.0  0.58708  0.33796  0.33835  1.0000
  C   C45       1.0  0.91293  0.33796  0.83835  1.0000
  C   C46       1.0  0.58707  0.16204  0.83835  1.0000
  C   C47       1.0  0.08706  0.83796  0.66165  1.0000
  C   C48       1.0  0.41292  0.66204  0.66165  1.0000
  C   C49       1.0  0.18408  0.62611  0.13971  1.0000
  C   C50       1.0  0.31593  0.87389  0.13971  1.0000
  C   C51       1.0  0.81593  0.12610  0.36029  1.0000
  C   C52       1.0  0.68409  0.37389  0.36029  1.0000
  C   C53       1.0  0.81592  0.37389  0.86029  1.0000
  C   C54       1.0  0.68407  0.12611  0.86029  1.0000
  C   C55       1.0  0.18407  0.87390  0.63971  1.0000
  C   C56       1.0  0.31591  0.62612  0.63971  1.0000
  H   H25       1.0  0.20145  0.63943  0.10637  1.0000
  H   H26       1.0  0.29856  0.86057  0.10638  1.0000
  H   H27       1.0  0.79857  0.13942  0.39362  1.0000
  H   H28       1.0  0.70146  0.36056  0.39363  1.0000
  H   H29       1.0  0.79855  0.36057  0.89363  1.0000
  H   H30       1.0  0.70144  0.13943  0.89362  1.0000
  H   H31       1.0  0.20143  0.86058  0.60638  1.0000
  H   H32       1.0  0.29854  0.63944  0.60637  1.0000
  C   C57       1.0  0.25782  0.57576  0.16895  1.0000
  C   C58       1.0  0.24219  0.92425  0.16895  1.0000
  C   C59       1.0  0.74220  0.07575  0.33105  1.0000
  C   C60       1.0  0.75783  0.42424  0.33105  1.0000
  C   C61       1.0  0.74218  0.42424  0.83105  1.0000
  C   C62       1.0  0.75781  0.07575  0.83105  1.0000
  C   C63       1.0  0.25780  0.92425  0.66895  1.0000
  C   C64       1.0  0.24217  0.57576  0.66895  1.0000
  H   H33       1.0  0.33840  0.53996  0.16125  1.0000
  H   H34       1.0  0.16161  0.96005  0.16125  1.0000
  H   H35       1.0  0.66162  0.03994  0.33875  1.0000
  H   H36       1.0  0.83841  0.46003  0.33875  1.0000
  H   H37       1.0  0.66160  0.46004  0.83875  1.0000
  H   H38       1.0  0.83839  0.03995  0.83875  1.0000
  H   H39       1.0  0.33838  0.96006  0.66125  1.0000
  H   H40       1.0  0.16159  0.53997  0.66125  1.0000
  C   C65       1.0  0.20771  0.57991  0.21013  1.0000
  C   C66       1.0  0.29230  0.92010  0.21013  1.0000
  C   C67       1.0  0.79230  0.07991  0.28987  1.0000
  C   C68       1.0  0.70771  0.42009  0.28987  1.0000
  C   C69       1.0  0.79229  0.42009  0.78987  1.0000
  C   C70       1.0  0.70770  0.07990  0.78987  1.0000
  C   C71       1.0  0.20770  0.92009  0.71013  1.0000
  C   C72       1.0  0.29229  0.57991  0.71013  1.0000
  C   C73       1.0  0.10231  0.63412  0.20520  1.0000
  C   C74       1.0  0.39770  0.86588  0.20520  1.0000
  C   C75       1.0  0.89770  0.13413  0.29480  1.0000
  C   C76       1.0  0.60231  0.36589  0.29480  1.0000
  C   C77       1.0  0.89769  0.36588  0.79480  1.0000
  C   C78       1.0  0.60230  0.13412  0.79480  1.0000
  C   C79       1.0  0.10230  0.86587  0.70520  1.0000
  C   C80       1.0  0.39769  0.63411  0.70520  1.0000
  H   H41       1.0  0.04262  0.64913  0.23054  1.0000
  H   H42       1.0  0.45739  0.85087  0.23055  1.0000
  H   H43       1.0  0.95739  0.14915  0.26945  1.0000
  H   H44       1.0  0.54262  0.35089  0.26946  1.0000
  H   H45       1.0  0.95738  0.35087  0.76946  1.0000
  H   H46       1.0  0.54261  0.14913  0.76945  1.0000
  H   H47       1.0  0.04261  0.85085  0.73055  1.0000
  H   H48       1.0  0.45738  0.64911  0.73054  1.0000
  C   C81       1.0  0.01981  0.27133  0.11548  1.0000
  C   C82       1.0  0.48018  0.22868  0.11549  1.0000
  C   C83       1.0  0.98018  0.77132  0.38451  1.0000
  C   C84       1.0  0.51981  0.72867  0.38452  1.0000
  C   C85       1.0  0.98019  0.72867  0.88451  1.0000
  C   C86       1.0  0.51982  0.77132  0.88451  1.0000
  C   C87       1.0  0.01982  0.22868  0.61549  1.0000
  C   C88       1.0  0.48019  0.27133  0.61548  1.0000
  C   C89       1.0  0.07564  0.32444  0.15392  1.0000
  C   C90       1.0  0.42435  0.17556  0.15392  1.0000
  C   C91       1.0  0.92435  0.82444  0.34608  1.0000
  C   C92       1.0  0.57563  0.67556  0.34608  1.0000
  C   C93       1.0  0.92436  0.67556  0.84608  1.0000
  C   C94       1.0  0.57565  0.82444  0.84608  1.0000
  C   C95       1.0  0.07565  0.17556  0.65393  1.0000
  C   C96       1.0  0.42437  0.32444  0.65392  1.0000
  H   H49       1.0  0.16588  0.30563  0.15550  1.0000
  H   H50       1.0  0.33410  0.19436  0.15550  1.0000
  H   H51       1.0  0.83410  0.80564  0.34450  1.0000
  H   H52       1.0  0.66588  0.69436  0.34450  1.0000
  H   H53       1.0  0.83412  0.69437  0.84449  1.0000
  H   H54       1.0  0.66590  0.80564  0.84449  1.0000
  H   H55       1.0  0.16590  0.19436  0.65551  1.0000
  H   H56       1.0  0.33412  0.30564  0.65551  1.0000
  H   H57       1.0  0.03631  0.29606  0.18335  1.0000
  H   H58       1.0  0.46367  0.20393  0.18335  1.0000
  H   H59       1.0  0.96366  0.79607  0.31664  1.0000
  H   H60       1.0  0.53631  0.70394  0.31665  1.0000
  H   H61       1.0  0.96369  0.70394  0.81665  1.0000
  H   H62       1.0  0.53633  0.79607  0.81664  1.0000
  H   H63       1.0  0.03634  0.20393  0.68336  1.0000
  H   H64       1.0  0.46369  0.29606  0.68335  1.0000
  H   H65       1.0  0.06731  0.41122  0.15318  1.0000
  H   H66       1.0  0.43268  0.08878  0.15318  1.0000
  H   H67       1.0  0.93267  0.91122  0.34682  1.0000
  H   H68       1.0  0.56731  0.58878  0.34682  1.0000
  H   H69       1.0  0.93269  0.58878  0.84682  1.0000
  H   H70       1.0  0.56732  0.91122  0.84682  1.0000
  H   H71       1.0  0.06733  0.08878  0.65318  1.0000
  H   H72       1.0  0.43269  0.41122  0.65318  1.0000
  C   C97       1.0  0.89428  0.30183  0.11447  1.0000
  C   C98       1.0  0.60572  0.19817  0.11448  1.0000
  C   C99       1.0  0.10572  0.80182  0.38551  1.0000
  C   C100      1.0  0.39427  0.69816  0.38553  1.0000
  C   C101      1.0  0.10572  0.69817  0.88552  1.0000
  C   C102      1.0  0.39428  0.80183  0.88552  1.0000
  C   C103      1.0  0.89428  0.19818  0.61449  1.0000
  C   C104      1.0  0.60573  0.30184  0.61447  1.0000
  H   H73       1.0  0.88378  0.38785  0.11071  1.0000
  H   H74       1.0  0.61621  0.11216  0.11072  1.0000
  H   H75       1.0  0.11621  0.88784  0.38928  1.0000
  H   H76       1.0  0.38378  0.61215  0.38929  1.0000
  H   H77       1.0  0.11622  0.61215  0.88929  1.0000
  H   H78       1.0  0.38379  0.88784  0.88928  1.0000
  H   H79       1.0  0.88379  0.11216  0.61072  1.0000
  H   H80       1.0  0.61622  0.38785  0.61071  1.0000
  H   H81       1.0  0.85238  0.27772  0.14403  1.0000
  H   H82       1.0  0.64761  0.22229  0.14404  1.0000
  H   H83       1.0  0.14761  0.77771  0.35596  1.0000
  H   H84       1.0  0.35237  0.72228  0.35598  1.0000
  H   H85       1.0  0.14762  0.72228  0.85597  1.0000
  H   H86       1.0  0.35239  0.77771  0.85596  1.0000
  H   H87       1.0  0.85239  0.22229  0.64404  1.0000
  H   H88       1.0  0.64763  0.27772  0.64403  1.0000
  H   H89       1.0  0.85120  0.26279  0.08795  1.0000
  H   H90       1.0  0.64880  0.23722  0.08796  1.0000
  H   H91       1.0  0.14880  0.76278  0.41204  1.0000
  H   H92       1.0  0.35120  0.73721  0.41205  1.0000
  H   H93       1.0  0.14880  0.73721  0.91205  1.0000
  H   H94       1.0  0.35120  0.76278  0.91204  1.0000
  H   H95       1.0  0.85120  0.23722  0.58797  1.0000
  H   H96       1.0  0.64880  0.26279  0.58795  1.0000
  C   C105      1.0  0.02967  0.15015  0.12042  1.0000
  C   C106      1.0  0.47032  0.34985  0.12043  1.0000
  C   C107      1.0  0.97031  0.65015  0.37957  1.0000
  C   C108      1.0  0.52966  0.84985  0.37958  1.0000
  C   C109      1.0  0.97033  0.84985  0.87958  1.0000
  C   C110      1.0  0.52968  0.65015  0.87957  1.0000
  C   C111      1.0  0.02969  0.34985  0.62043  1.0000
  C   C112      1.0  0.47034  0.15015  0.62042  1.0000
  H   H97       1.0  0.98932  0.10800  0.09403  1.0000
  H   H98       1.0  0.51067  0.39201  0.09404  1.0000
  H   H99       1.0  0.01066  0.60799  0.40596  1.0000
  H   H100      1.0  0.48931  0.89200  0.40597  1.0000
  H   H101      1.0  0.01068  0.89200  0.90597  1.0000
  H   H102      1.0  0.48933  0.60799  0.90596  1.0000
  H   H103      1.0  0.98934  0.39201  0.59404  1.0000
  H   H104      1.0  0.51069  0.10800  0.59403  1.0000
  H   H105      1.0  0.98874  0.12398  0.14988  1.0000
  H   H106      1.0  0.51123  0.37603  0.14989  1.0000
  H   H107      1.0  0.01123  0.62397  0.35011  1.0000
  H   H108      1.0  0.48874  0.87602  0.35012  1.0000
  H   H109      1.0  0.01126  0.87602  0.85011  1.0000
  H   H110      1.0  0.48877  0.62397  0.85011  1.0000
  H   H111      1.0  0.98877  0.37603  0.64990  1.0000
  H   H112      1.0  0.51126  0.12398  0.64989  1.0000
  H   H113      1.0  0.11846  0.12538  0.12147  1.0000
  H   H114      1.0  0.38152  0.37462  0.12147  1.0000
  H   H115      1.0  0.88152  0.62538  0.37852  1.0000
  H   H116      1.0  0.61845  0.87462  0.37853  1.0000
  H   H117      1.0  0.88154  0.87462  0.87853  1.0000
  H   H118      1.0  0.61848  0.62538  0.87852  1.0000
  H   H119      1.0  0.11849  0.37462  0.62148  1.0000
  H   H120      1.0  0.38155  0.12538  0.62147  1.0000
  C   C113      1.0  0.24093  0.49906  0.00520  1.0000
  C   C114      1.0  0.25909  0.00096  0.00520  1.0000
  C   C115      1.0  0.75908  0.99904  0.49480  1.0000
  C   C116      1.0  0.74092  0.50094  0.49480  1.0000
  C   C117      1.0  0.75907  0.50094  0.99479  1.0000
  C   C118      1.0  0.74091  0.99904  0.99480  1.0000
  C   C119      1.0  0.24092  0.00096  0.50520  1.0000
  C   C120      1.0  0.25908  0.49906  0.50521  1.0000
  C   C121      1.0  0.16097  0.59399  0.99887  1.0000
  C   C122      1.0  0.33906  0.90603  0.99887  1.0000
  C   C123      1.0  0.83905  0.09397  0.50114  1.0000
  C   C124      1.0  0.66097  0.40601  0.50113  1.0000
  C   C125      1.0  0.83903  0.40601  0.00112  1.0000
  C   C126      1.0  0.66094  0.09397  0.00113  1.0000
  C   C127      1.0  0.16095  0.90603  0.49887  1.0000
  C   C128      1.0  0.33903  0.59399  0.49888  1.0000
  H   H121      1.0  0.09033  0.57306  0.97811  1.0000
  H   H122      1.0  0.40970  0.92697  0.97811  1.0000
  H   H123      1.0  0.90969  0.07303  0.52189  1.0000
  H   H124      1.0  0.59033  0.42694  0.52189  1.0000
  H   H125      1.0  0.90967  0.42694  0.02188  1.0000
  H   H126      1.0  0.59030  0.07303  0.02189  1.0000
  H   H127      1.0  0.09031  0.92697  0.47811  1.0000
  H   H128      1.0  0.40967  0.57306  0.47812  1.0000
  H   H129      1.0  0.20581  0.66163  0.98470  1.0000
  H   H130      1.0  0.29422  0.83838  0.98470  1.0000
  H   H131      1.0  0.79421  0.16161  0.51531  1.0000
  H   H132      1.0  0.70581  0.33836  0.51530  1.0000
  H   H133      1.0  0.79419  0.33837  0.01530  1.0000
  H   H134      1.0  0.70578  0.16162  0.01530  1.0000
  H   H135      1.0  0.20579  0.83839  0.48469  1.0000
  H   H136      1.0  0.29419  0.66164  0.48471  1.0000
  H   H137      1.0  0.12522  0.61989  0.02925  1.0000
  H   H138      1.0  0.37482  0.88014  0.02924  1.0000
  H   H139      1.0  0.87481  0.11987  0.47076  1.0000
  H   H140      1.0  0.62521  0.38012  0.47075  1.0000
  H   H141      1.0  0.87478  0.38011  0.97075  1.0000
  H   H142      1.0  0.62518  0.11986  0.97075  1.0000
  H   H143      1.0  0.12519  0.88013  0.52924  1.0000
  H   H144      1.0  0.37479  0.61988  0.52925  1.0000
  C   C129      1.0  0.33866  0.53286  0.03410  1.0000
  C   C130      1.0  0.16136  0.96714  0.03410  1.0000
  C   C131      1.0  0.66136  0.03286  0.46590  1.0000
  C   C132      1.0  0.83866  0.46714  0.46590  1.0000
  C   C133      1.0  0.66134  0.46714  0.96590  1.0000
  C   C134      1.0  0.83864  0.03286  0.96590  1.0000
  C   C135      1.0  0.33864  0.96714  0.53410  1.0000
  C   C136      1.0  0.16134  0.53286  0.53410  1.0000
  H   H145      1.0  0.30933  0.55395  0.06594  1.0000
  H   H146      1.0  0.19070  0.94603  0.06593  1.0000
  H   H147      1.0  0.69070  0.05397  0.43407  1.0000
  H   H148      1.0  0.80933  0.44605  0.43406  1.0000
  H   H149      1.0  0.69067  0.44605  0.93406  1.0000
  H   H150      1.0  0.80931  0.05397  0.93406  1.0000
  H   H151      1.0  0.30930  0.94603  0.56593  1.0000
  H   H152      1.0  0.19067  0.55395  0.56594  1.0000
  H   H153      1.0  0.38164  0.60270  0.02090  1.0000
  H   H154      1.0  0.11838  0.89730  0.02090  1.0000
  H   H155      1.0  0.61837  0.10269  0.47910  1.0000
  H   H156      1.0  0.88163  0.39730  0.47910  1.0000
  H   H157      1.0  0.61836  0.39730  0.97910  1.0000
  H   H158      1.0  0.88162  0.10270  0.97910  1.0000
  H   H159      1.0  0.38163  0.89731  0.52090  1.0000
  H   H160      1.0  0.11837  0.60270  0.52090  1.0000
  H   H161      1.0  0.40057  0.46882  0.03746  1.0000
  H   H162      1.0  0.09945  0.03117  0.03746  1.0000
  H   H163      1.0  0.59945  0.96883  0.46254  1.0000
  H   H164      1.0  0.90057  0.53117  0.46254  1.0000
  H   H165      1.0  0.59943  0.53118  0.96254  1.0000
  H   H166      1.0  0.90055  0.96883  0.96254  1.0000
  H   H167      1.0  0.40055  0.03117  0.53746  1.0000
  H   H168      1.0  0.09943  0.46883  0.53746  1.0000
  C   C137      1.0  0.28968  0.46676  0.96203  1.0000
  C   C138      1.0  0.21034  0.03326  0.96203  1.0000
  C   C139      1.0  0.71033  0.96673  0.53797  1.0000
  C   C140      1.0  0.78967  0.53324  0.53797  1.0000
  C   C141      1.0  0.71032  0.53324  0.03796  1.0000
  C   C142      1.0  0.78966  0.96674  0.03796  1.0000
  C   C143      1.0  0.28967  0.03327  0.46204  1.0000
  C   C144      1.0  0.21033  0.46676  0.46204  1.0000
  H   H169      1.0  0.34520  0.39756  0.96516  1.0000
  H   H170      1.0  0.15481  0.10246  0.96516  1.0000
  H   H171      1.0  0.65480  0.89753  0.53484  1.0000
  H   H172      1.0  0.84520  0.60243  0.53484  1.0000
  H   H173      1.0  0.65480  0.60244  0.03484  1.0000
  H   H174      1.0  0.84519  0.89754  0.03484  1.0000
  H   H175      1.0  0.34520  0.10247  0.46516  1.0000
  H   H176      1.0  0.15480  0.39757  0.46516  1.0000
  H   H177      1.0  0.33899  0.53248  0.94859  1.0000
  H   H178      1.0  0.16102  0.96754  0.94859  1.0000
  H   H179      1.0  0.66101  0.03245  0.55141  1.0000
  H   H180      1.0  0.83898  0.46751  0.55141  1.0000
  H   H181      1.0  0.66101  0.46752  0.05141  1.0000
  H   H182      1.0  0.83897  0.03246  0.05141  1.0000
  H   H183      1.0  0.33899  0.96755  0.44859  1.0000
  H   H184      1.0  0.16102  0.53249  0.44859  1.0000
  H   H185      1.0  0.22300  0.44752  0.93929  1.0000
  H   H186      1.0  0.27701  0.05252  0.93929  1.0000
  H   H187      1.0  0.77700  0.94748  0.56071  1.0000
  H   H188      1.0  0.72300  0.55248  0.56071  1.0000
  H   H189      1.0  0.77700  0.55248  0.06070  1.0000
  H   H190      1.0  0.72299  0.94749  0.06071  1.0000
  H   H191      1.0  0.22300  0.05252  0.43929  1.0000
  H   H192      1.0  0.27700  0.44752  0.43930  1.0000
  C   C145      1.0  0.98469  0.71484  0.14220  1.0000
  C   C146      1.0  0.51532  0.78516  0.14220  1.0000
  C   C147      1.0  0.01532  0.21484  0.35780  1.0000
  C   C148      1.0  0.48469  0.28516  0.35780  1.0000
  C   C149      1.0  0.01531  0.28516  0.85780  1.0000
  C   C150      1.0  0.48468  0.21484  0.85780  1.0000
  C   C151      1.0  0.98468  0.78516  0.64220  1.0000
  C   C152      1.0  0.51531  0.71484  0.64220  1.0000
  C   C153      1.0  0.92808  0.79004  0.17396  1.0000
  C   C154      1.0  0.57193  0.70995  0.17396  1.0000
  C   C155      1.0  0.07193  0.29005  0.32604  1.0000
  C   C156      1.0  0.42808  0.20996  0.32605  1.0000
  C   C157      1.0  0.07192  0.20996  0.82604  1.0000
  C   C158      1.0  0.42807  0.29005  0.82604  1.0000
  C   C159      1.0  0.92807  0.70995  0.67396  1.0000
  C   C160      1.0  0.57192  0.79004  0.67396  1.0000
  H   H193      1.0  0.90154  0.74853  0.20284  1.0000
  H   H194      1.0  0.59845  0.75146  0.20284  1.0000
  H   H195      1.0  0.09846  0.24855  0.29716  1.0000
  H   H196      1.0  0.40155  0.25148  0.29716  1.0000
  H   H197      1.0  0.09846  0.25147  0.79716  1.0000
  H   H198      1.0  0.40155  0.24854  0.79716  1.0000
  H   H199      1.0  0.90154  0.75145  0.70284  1.0000
  H   H200      1.0  0.59845  0.74852  0.70284  1.0000
  H   H201      1.0  0.85277  0.82616  0.15982  1.0000
  H   H202      1.0  0.64723  0.67384  0.15982  1.0000
  H   H203      1.0  0.14724  0.32616  0.34018  1.0000
  H   H204      1.0  0.35277  0.17384  0.34018  1.0000
  H   H205      1.0  0.14723  0.17384  0.84017  1.0000
  H   H206      1.0  0.35277  0.32616  0.84017  1.0000
  H   H207      1.0  0.85276  0.67384  0.65983  1.0000
  H   H208      1.0  0.64723  0.82616  0.65982  1.0000
  H   H209      1.0  0.98541  0.85419  0.18329  1.0000
  H   H210      1.0  0.51458  0.64581  0.18329  1.0000
  H   H211      1.0  0.01459  0.35420  0.31671  1.0000
  H   H212      1.0  0.48542  0.14582  0.31671  1.0000
  H   H213      1.0  0.01459  0.14581  0.81671  1.0000
  H   H214      1.0  0.48542  0.35419  0.81671  1.0000
  H   H215      1.0  0.98541  0.64580  0.68329  1.0000
  H   H216      1.0  0.51458  0.85418  0.68329  1.0000
  C   C161      1.0  0.01669  0.77852  0.10250  1.0000
  C   C162      1.0  0.48332  0.72150  0.10250  1.0000
  C   C163      1.0  0.98332  0.27850  0.39750  1.0000
  C   C164      1.0  0.51669  0.22148  0.39751  1.0000
  C   C165      1.0  0.98331  0.22148  0.89750  1.0000
  C   C166      1.0  0.51668  0.27851  0.89750  1.0000
  C   C167      1.0  0.01668  0.72150  0.60250  1.0000
  C   C168      1.0  0.48331  0.77852  0.60250  1.0000
  H   H217      1.0  0.07881  0.83997  0.11005  1.0000
  H   H218      1.0  0.42120  0.66004  0.11004  1.0000
  H   H219      1.0  0.92120  0.33996  0.38996  1.0000
  H   H220      1.0  0.57882  0.16004  0.38995  1.0000
  H   H221      1.0  0.92119  0.16003  0.88995  1.0000
  H   H222      1.0  0.57880  0.33996  0.88995  1.0000
  H   H223      1.0  0.07879  0.66004  0.61004  1.0000
  H   H224      1.0  0.42118  0.83997  0.61005  1.0000
  H   H225      1.0  0.94199  0.81788  0.08931  1.0000
  H   H226      1.0  0.55802  0.68214  0.08930  1.0000
  H   H227      1.0  0.05802  0.31785  0.41070  1.0000
  H   H228      1.0  0.44199  0.18212  0.41069  1.0000
  H   H229      1.0  0.05801  0.18212  0.91069  1.0000
  H   H230      1.0  0.44198  0.31786  0.91070  1.0000
  H   H231      1.0  0.94197  0.68215  0.58930  1.0000
  H   H232      1.0  0.55801  0.81788  0.58931  1.0000
  H   H233      1.0  0.05187  0.72768  0.07756  1.0000
  H   H234      1.0  0.44813  0.77234  0.07756  1.0000
  H   H235      1.0  0.94813  0.22765  0.42244  1.0000
  H   H236      1.0  0.55188  0.27232  0.42245  1.0000
  H   H237      1.0  0.94813  0.27232  0.92244  1.0000
  H   H238      1.0  0.55187  0.22766  0.92244  1.0000
  H   H239      1.0  0.05187  0.77235  0.57756  1.0000
  H   H240      1.0  0.44812  0.72768  0.57755  1.0000
  C   C169      1.0  0.90026  0.62760  0.12940  1.0000
  C   C170      1.0  0.59974  0.87240  0.12940  1.0000
  C   C171      1.0  0.09975  0.12760  0.37060  1.0000
  C   C172      1.0  0.40027  0.37240  0.37061  1.0000
  C   C173      1.0  0.09974  0.37240  0.87060  1.0000
  C   C174      1.0  0.40026  0.12760  0.87060  1.0000
  C   C175      1.0  0.90025  0.87241  0.62940  1.0000
  C   C176      1.0  0.59973  0.62760  0.62939  1.0000
  H   H241      1.0  0.93785  0.57360  0.10602  1.0000
  H   H242      1.0  0.56216  0.92641  0.10603  1.0000
  H   H243      1.0  0.06216  0.07359  0.39397  1.0000
  H   H244      1.0  0.43785  0.42640  0.39398  1.0000
  H   H245      1.0  0.06215  0.42640  0.89398  1.0000
  H   H246      1.0  0.43784  0.07359  0.89397  1.0000
  H   H247      1.0  0.93784  0.92641  0.60603  1.0000
  H   H248      1.0  0.56215  0.57360  0.60602  1.0000
  H   H249      1.0  0.82425  0.66302  0.11540  1.0000
  H   H250      1.0  0.67575  0.83699  0.11540  1.0000
  H   H251      1.0  0.17575  0.16301  0.38460  1.0000
  H   H252      1.0  0.32426  0.33698  0.38461  1.0000
  H   H253      1.0  0.17575  0.33698  0.88460  1.0000
  H   H254      1.0  0.32425  0.16301  0.88460  1.0000
  H   H255      1.0  0.82425  0.83699  0.61540  1.0000
  H   H256      1.0  0.67574  0.66302  0.61539  1.0000
  H   H257      1.0  0.87467  0.58028  0.15699  1.0000
  H   H258      1.0  0.62534  0.91972  0.15700  1.0000
  H   H259      1.0  0.12534  0.08028  0.34300  1.0000
  H   H260      1.0  0.37467  0.41973  0.34301  1.0000
  H   H261      1.0  0.12533  0.41973  0.84301  1.0000
  H   H262      1.0  0.37466  0.08028  0.84300  1.0000
  H   H263      1.0  0.87466  0.91972  0.65700  1.0000
  H   H264      1.0  0.62533  0.58027  0.65699  1.0000
  C   C177      1.0  0.25434  0.52977  0.25026  1.0000
  C   C178      1.0  0.24567  0.97023  0.25026  1.0000
  C   C179      1.0  0.74567  0.02977  0.24974  1.0000
  C   C180      1.0  0.75435  0.47024  0.24974  1.0000
  C   C181      1.0  0.74566  0.47023  0.74974  1.0000
  C   C182      1.0  0.75433  0.02977  0.74974  1.0000
  C   C183      1.0  0.25433  0.97023  0.75026  1.0000
  C   C184      1.0  0.24565  0.52976  0.75026  1.0000
  C   C185      1.0  0.18856  0.56727  0.28937  1.0000
  C   C186      1.0  0.31144  0.93272  0.28937  1.0000
  C   C187      1.0  0.81145  0.06729  0.21063  1.0000
  C   C188      1.0  0.68857  0.43274  0.21063  1.0000
  C   C189      1.0  0.81144  0.43273  0.71063  1.0000
  C   C190      1.0  0.68856  0.06728  0.71063  1.0000
  C   C191      1.0  0.18855  0.93271  0.78937  1.0000
  C   C192      1.0  0.31143  0.56726  0.78937  1.0000
  H   H265      1.0  0.19221  0.65411  0.29270  1.0000
  H   H266      1.0  0.30779  0.84588  0.29270  1.0000
  H   H267      1.0  0.80779  0.15413  0.20730  1.0000
  H   H268      1.0  0.69222  0.34590  0.20730  1.0000
  H   H269      1.0  0.80779  0.34589  0.70730  1.0000
  H   H270      1.0  0.69222  0.15412  0.70730  1.0000
  H   H271      1.0  0.19221  0.84587  0.79270  1.0000
  H   H272      1.0  0.30778  0.65410  0.79270  1.0000
  H   H273      1.0  0.22383  0.53230  0.31836  1.0000
  H   H274      1.0  0.27618  0.96768  0.31836  1.0000
  H   H275      1.0  0.77618  0.03233  0.18164  1.0000
  H   H276      1.0  0.72383  0.46770  0.18164  1.0000
  H   H277      1.0  0.77617  0.46770  0.68164  1.0000
  H   H278      1.0  0.72382  0.03232  0.68164  1.0000
  H   H279      1.0  0.22382  0.96768  0.81836  1.0000
  H   H280      1.0  0.27617  0.53230  0.81836  1.0000
  H   H281      1.0  0.09973  0.54385  0.28753  1.0000
  H   H282      1.0  0.40027  0.95613  0.28753  1.0000
  H   H283      1.0  0.90028  0.04387  0.21247  1.0000
  H   H284      1.0  0.59974  0.45615  0.21247  1.0000
  H   H285      1.0  0.90027  0.45615  0.71247  1.0000
  H   H286      1.0  0.59973  0.04387  0.71247  1.0000
  H   H287      1.0  0.09972  0.95613  0.78753  1.0000
  H   H288      1.0  0.40026  0.54385  0.78753  1.0000
  C   C193      1.0  0.37898  0.55936  0.25599  1.0000
  C   C194      1.0  0.12102  0.94065  0.25599  1.0000
  C   C195      1.0  0.62103  0.05936  0.24401  1.0000
  C   C196      1.0  0.87899  0.44065  0.24401  1.0000
  C   C197      1.0  0.62102  0.44064  0.74401  1.0000
  C   C198      1.0  0.87898  0.05935  0.74401  1.0000
  C   C199      1.0  0.37897  0.94064  0.75599  1.0000
  C   C200      1.0  0.12101  0.55935  0.75599  1.0000
  H   H289      1.0  0.42948  0.53280  0.22886  1.0000
  H   H290      1.0  0.07053  0.96720  0.22885  1.0000
  H   H291      1.0  0.57053  0.03280  0.27114  1.0000
  H   H292      1.0  0.92949  0.46720  0.27115  1.0000
  H   H293      1.0  0.57052  0.46720  0.77114  1.0000
  H   H294      1.0  0.92947  0.03280  0.77115  1.0000
  H   H295      1.0  0.42947  0.96720  0.72886  1.0000
  H   H296      1.0  0.07051  0.53280  0.72885  1.0000
  H   H297      1.0  0.41437  0.52255  0.28460  1.0000
  H   H298      1.0  0.08562  0.97746  0.28460  1.0000
  H   H299      1.0  0.58563  0.02255  0.21539  1.0000
  H   H300      1.0  0.91438  0.47746  0.21540  1.0000
  H   H301      1.0  0.58563  0.47745  0.71540  1.0000
  H   H302      1.0  0.91438  0.02254  0.71540  1.0000
  H   H303      1.0  0.41437  0.97745  0.78461  1.0000
  H   H304      1.0  0.08562  0.52254  0.78460  1.0000
  H   H305      1.0  0.38954  0.64588  0.25888  1.0000
  H   H306      1.0  0.11046  0.85412  0.25888  1.0000
  H   H307      1.0  0.61047  0.14589  0.24112  1.0000
  H   H308      1.0  0.88954  0.35412  0.24112  1.0000
  H   H309      1.0  0.61046  0.35412  0.74112  1.0000
  H   H310      1.0  0.88954  0.14588  0.74112  1.0000
  H   H311      1.0  0.38953  0.85411  0.75888  1.0000
  H   H312      1.0  0.11046  0.64588  0.75888  1.0000
  C   C201      1.0  0.24431  0.40821  0.24631  1.0000
  C   C202      1.0  0.25570  0.09179  0.24632  1.0000
  C   C203      1.0  0.75571  0.90822  0.25368  1.0000
  C   C204      1.0  0.74432  0.59179  0.25369  1.0000
  C   C205      1.0  0.75569  0.59179  0.75369  1.0000
  C   C206      1.0  0.74430  0.90821  0.75368  1.0000
  C   C207      1.0  0.24429  0.09178  0.74632  1.0000
  C   C208      1.0  0.25568  0.40821  0.74631  1.0000
  H   H313      1.0  0.15639  0.38452  0.24155  1.0000
  H   H314      1.0  0.34363  0.11548  0.24156  1.0000
  H   H315      1.0  0.84363  0.88453  0.25844  1.0000
  H   H316      1.0  0.65640  0.61548  0.25845  1.0000
  H   H317      1.0  0.84361  0.61548  0.75845  1.0000
  H   H318      1.0  0.65637  0.88452  0.75844  1.0000
  H   H319      1.0  0.15637  0.11547  0.74156  1.0000
  H   H320      1.0  0.34360  0.38452  0.74155  1.0000
  H   H321      1.0  0.27533  0.36914  0.27516  1.0000
  H   H322      1.0  0.22468  0.13086  0.27516  1.0000
  H   H323      1.0  0.72468  0.86914  0.22484  1.0000
  H   H324      1.0  0.77534  0.63087  0.22484  1.0000
  H   H325      1.0  0.72467  0.63087  0.72484  1.0000
  H   H326      1.0  0.77532  0.86914  0.72484  1.0000
  H   H327      1.0  0.27532  0.13086  0.77516  1.0000
  H   H328      1.0  0.22466  0.36913  0.77516  1.0000
  H   H329      1.0  0.29325  0.37894  0.21919  1.0000
  H   H330      1.0  0.20678  0.12107  0.21919  1.0000
  H   H331      1.0  0.70678  0.87894  0.28081  1.0000
  H   H332      1.0  0.79326  0.62106  0.28081  1.0000
  H   H333      1.0  0.70675  0.62106  0.78081  1.0000
  H   H334      1.0  0.79322  0.87893  0.78081  1.0000
  H   H335      1.0  0.29322  0.12106  0.71919  1.0000
  H   H336      1.0  0.20674  0.37894  0.71919  1.0000
