# Supplementary material for: Benchmarking Periodic Density Functional Theory Calculations for Spin-State Energies in Spin-Crossover Systems
Source: Inorg Chem. 2024 Jul 8;63(29):13338–45. doi: 10.1021/acs.inorgchem.4c01094 (PMC11270997; doi:10.1021/acs.inorgchem.4c01094)
Supplement: Supplementary file 3 — ic4c01094_si_003.zip [file ic4c01094_si_003.zip › PeriodicPBEMB/s15hs.cif]

data_image0
_chemical_formula_structural       Fe2S4N20C4H4C4H4C4H4C4H4C16H4C4H4C4H4C4H4C4
_chemical_formula_sum              "Fe2 S4 N20 C48 H32"
_cell_length_a       8.71518
_cell_length_b       17.5136
_cell_length_c       8.24783
_cell_angle_alpha    89.9955
_cell_angle_beta     102.997
_cell_angle_gamma    90.0037

_space_group_name_H-M_alt    "P 1"
_space_group_IT_number       1

loop_
  _space_group_symop_operation_xyz
  'x, y, z'

loop_
  _atom_site_type_symbol
  _atom_site_label
  _atom_site_symmetry_multiplicity
  _atom_site_fract_x
  _atom_site_fract_y
  _atom_site_fract_z
  _atom_site_occupancy
  Fe  Fe1       1.0  0.49998  0.99997  0.49996  1.0000
  Fe  Fe2       1.0  0.49988  0.50002  0.00009  1.0000
  S   S1        1.0  0.87278  0.81502  0.37692  1.0000
  S   S2        1.0  0.12712  0.31499  0.12306  1.0000
  S   S3        1.0  0.12747  0.18504  0.62298  1.0000
  S   S4        1.0  0.87283  0.68496  0.87703  1.0000
  N   N1        1.0  0.46446  0.92002  0.69364  1.0000
  N   N2        1.0  0.53548  0.42012  0.80648  1.0000
  N   N3        1.0  0.53556  0.07990  0.30631  1.0000
  N   N4        1.0  0.46436  0.57996  0.19372  1.0000
  N   N5        1.0  0.65819  0.04138  0.72189  1.0000
  N   N6        1.0  0.34174  0.54146  0.77813  1.0000
  N   N7        1.0  0.34182  0.95854  0.27800  1.0000
  N   N8        1.0  0.65805  0.45860  0.22200  1.0000
  N   N9        1.0  0.75207  0.10081  0.75587  1.0000
  N   N10       1.0  0.24781  0.60086  0.74415  1.0000
  N   N11       1.0  0.24794  0.89911  0.24399  1.0000
  N   N12       1.0  0.75195  0.39919  0.25596  1.0000
  N   N13       1.0  0.83000  0.09188  0.91709  1.0000
  N   N14       1.0  0.16994  0.59194  0.58291  1.0000
  N   N15       1.0  0.17006  0.90804  0.08276  1.0000
  N   N16       1.0  0.82989  0.40811  0.41717  1.0000
  N   N17       1.0  0.66950  0.92504  0.46115  1.0000
  N   N18       1.0  0.33034  0.42507  0.03886  1.0000
  N   N19       1.0  0.33047  0.07488  0.53876  1.0000
  N   N20       1.0  0.66942  0.57499  0.96130  1.0000
  C   C1        1.0  0.36622  0.86009  0.67033  1.0000
  C   C2        1.0  0.63375  0.36021  0.82983  1.0000
  C   C3        1.0  0.63378  0.13984  0.32966  1.0000
  C   C4        1.0  0.36613  0.63988  0.17039  1.0000
  H   H1        1.0  0.28056  0.85838  0.55138  1.0000
  H   H2        1.0  0.71928  0.35847  0.94887  1.0000
  H   H3        1.0  0.71940  0.14156  0.44865  1.0000
  H   H4        1.0  0.28053  0.64162  0.05140  1.0000
  C   C5        1.0  0.37291  0.80259  0.78839  1.0000
  C   C6        1.0  0.62724  0.30276  0.71171  1.0000
  C   C7        1.0  0.62711  0.19734  0.21161  1.0000
  C   C8        1.0  0.37277  0.69735  0.28847  1.0000
  H   H5        1.0  0.29234  0.75432  0.76407  1.0000
  H   H6        1.0  0.70782  0.25451  0.73608  1.0000
  H   H7        1.0  0.70766  0.24562  0.23598  1.0000
  H   H8        1.0  0.29222  0.74563  0.26413  1.0000
  C   C9        1.0  0.48799  0.80740  0.93614  1.0000
  C   C10       1.0  0.51234  0.30762  0.56382  1.0000
  C   C11       1.0  0.51209  0.19252  0.06382  1.0000
  C   C12       1.0  0.48776  0.69251  0.43629  1.0000
  H   H9        1.0  0.50050  0.76260  0.02972  1.0000
  H   H10       1.0  0.50000  0.26287  0.47016  1.0000
  H   H11       1.0  0.49960  0.23731  0.97024  1.0000
  H   H12       1.0  0.50021  0.73728  0.52991  1.0000
  C   C13       1.0  0.58856  0.86995  0.96304  1.0000
  C   C14       1.0  0.41176  0.37015  0.53688  1.0000
  C   C15       1.0  0.41155  0.12996  0.03688  1.0000
  C   C16       1.0  0.58830  0.62996  0.46321  1.0000
  H   H13       1.0  0.67956  0.87356  0.07709  1.0000
  H   H14       1.0  0.32090  0.37380  0.42272  1.0000
  H   H15       1.0  0.32059  0.12634  0.92279  1.0000
  H   H16       1.0  0.67922  0.62633  0.57732  1.0000
  C   C17       1.0  0.57335  0.92615  0.83966  1.0000
  C   C18       1.0  0.42675  0.42629  0.66035  1.0000
  C   C19       1.0  0.42672  0.07376  0.16026  1.0000
  C   C20       1.0  0.57317  0.57380  0.33979  1.0000
  C   C21       1.0  0.67106  0.99395  0.85469  1.0000
  C   C22       1.0  0.32898  0.49406  0.64530  1.0000
  C   C23       1.0  0.32901  0.00596  0.14519  1.0000
  C   C24       1.0  0.67089  0.50601  0.35482  1.0000
  C   C25       1.0  0.78442  0.02568  0.98618  1.0000
  C   C26       1.0  0.21562  0.52579  0.51379  1.0000
  C   C27       1.0  0.21568  0.97423  0.01367  1.0000
  C   C28       1.0  0.78428  0.47428  0.48630  1.0000
  C   C29       1.0  0.85628  0.00822  0.15236  1.0000
  C   C30       1.0  0.14382  0.50835  0.34759  1.0000
  C   C31       1.0  0.14386  0.99169  0.84748  1.0000
  C   C32       1.0  0.85614  0.49172  0.65248  1.0000
  H   H17       1.0  0.82383  0.95680  0.20996  1.0000
  H   H18       1.0  0.17638  0.45697  0.28996  1.0000
  H   H19       1.0  0.17636  0.04310  0.78988  1.0000
  H   H20       1.0  0.82365  0.54311  0.71011  1.0000
  C   C33       1.0  0.96905  0.05700  0.23946  1.0000
  C   C34       1.0  0.03099  0.55709  0.26051  1.0000
  C   C35       1.0  0.03109  0.94292  0.76036  1.0000
  C   C36       1.0  0.96896  0.44297  0.73954  1.0000
  H   H21       1.0  0.02691  0.04441  0.36769  1.0000
  H   H22       1.0  0.97319  0.54452  0.13225  1.0000
  H   H23       1.0  0.97327  0.95551  0.63212  1.0000
  H   H24       1.0  0.02683  0.45554  0.86777  1.0000
  C   C37       1.0  0.01284  0.12344  0.16307  1.0000
  C   C38       1.0  0.98709  0.62349  0.33693  1.0000
  C   C39       1.0  0.98726  0.87649  0.83674  1.0000
  C   C40       1.0  0.01281  0.37656  0.66310  1.0000
  H   H25       1.0  0.10313  0.16152  0.23137  1.0000
  H   H26       1.0  0.89675  0.66154  0.26863  1.0000
  H   H27       1.0  0.89698  0.83841  0.76841  1.0000
  H   H28       1.0  0.10315  0.33850  0.73138  1.0000
  C   C41       1.0  0.94279  0.14054  0.00141  1.0000
  C   C42       1.0  0.05710  0.64058  0.49861  1.0000
  C   C43       1.0  0.05728  0.85938  0.99841  1.0000
  C   C44       1.0  0.94274  0.35947  0.50144  1.0000
  H   H29       1.0  0.97148  0.18946  0.93278  1.0000
  H   H30       1.0  0.02833  0.68946  0.56726  1.0000
  H   H31       1.0  0.02857  0.81046  0.06701  1.0000
  H   H32       1.0  0.97147  0.31059  0.43278  1.0000
  C   C45       1.0  0.75342  0.87730  0.42685  1.0000
  C   C46       1.0  0.24643  0.37731  0.07313  1.0000
  C   C47       1.0  0.24666  0.12269  0.57304  1.0000
  C   C48       1.0  0.75341  0.62271  0.92699  1.0000
