# Supplementary material for: Benchmarking Periodic Density Functional Theory Calculations for Spin-State Energies in Spin-Crossover Systems
Source: Inorg Chem. 2024 Jul 8;63(29):13338–45. doi: 10.1021/acs.inorgchem.4c01094 (PMC11270997; doi:10.1021/acs.inorgchem.4c01094)
Supplement: Supplementary file 3 — ic4c01094_si_003.zip [file ic4c01094_si_003.zip › PeriodicPBEMB/s11hs.cif]

data_image0
_chemical_formula_structural       C104Fe4H64N24S8
_chemical_formula_sum              "C104 Fe4 H64 N24 S8"
_cell_length_a       13.3184
_cell_length_b       9.92334
_cell_length_c       17.2457
_cell_angle_alpha    89.9997
_cell_angle_beta     89.9968
_cell_angle_gamma    89.9996

_space_group_name_H-M_alt    "P 1"
_space_group_IT_number       1

loop_
  _space_group_symop_operation_xyz
  'x, y, z'

loop_
  _atom_site_type_symbol
  _atom_site_label
  _atom_site_symmetry_multiplicity
  _atom_site_fract_x
  _atom_site_fract_y
  _atom_site_fract_z
  _atom_site_occupancy
  C   C1        1.0  0.82389  0.53649  0.32231  1.0000
  C   C2        1.0  0.67612  0.96351  0.82231  1.0000
  C   C3        1.0  0.17611  0.53650  0.17767  1.0000
  C   C4        1.0  0.32389  0.96350  0.67771  1.0000
  C   C5        1.0  0.17611  0.46350  0.67770  1.0000
  C   C6        1.0  0.32388  0.03646  0.17768  1.0000
  C   C7        1.0  0.82389  0.46349  0.82232  1.0000
  C   C8        1.0  0.67611  0.03647  0.32230  1.0000
  C   C9        1.0  0.90910  0.47518  0.35860  1.0000
  C   C10       1.0  0.59091  0.02483  0.85860  1.0000
  C   C11       1.0  0.09090  0.47519  0.14138  1.0000
  C   C12       1.0  0.40910  0.02482  0.64142  1.0000
  C   C13       1.0  0.09091  0.52481  0.64141  1.0000
  C   C14       1.0  0.40909  0.97517  0.14138  1.0000
  C   C15       1.0  0.90910  0.52481  0.85861  1.0000
  C   C16       1.0  0.59089  0.97517  0.35860  1.0000
  C   C17       1.0  0.76252  0.69662  0.23724  1.0000
  C   C18       1.0  0.73748  0.80338  0.73723  1.0000
  C   C19       1.0  0.23747  0.69662  0.26274  1.0000
  C   C20       1.0  0.26253  0.80337  0.76279  1.0000
  C   C21       1.0  0.23747  0.30338  0.76278  1.0000
  C   C22       1.0  0.26251  0.19658  0.26276  1.0000
  C   C23       1.0  0.76253  0.30338  0.73724  1.0000
  C   C24       1.0  0.73748  0.19659  0.23722  1.0000
  C   C25       1.0  0.66321  0.65751  0.25166  1.0000
  C   C26       1.0  0.83679  0.84247  0.75165  1.0000
  C   C27       1.0  0.33678  0.65751  0.24832  1.0000
  C   C28       1.0  0.16322  0.84247  0.74837  1.0000
  C   C29       1.0  0.33678  0.34248  0.74836  1.0000
  C   C30       1.0  0.16320  0.15748  0.24834  1.0000
  C   C31       1.0  0.66322  0.34248  0.75166  1.0000
  C   C32       1.0  0.83680  0.15748  0.25164  1.0000
  C   C33       1.0  0.64436  0.55459  0.30368  1.0000
  C   C34       1.0  0.85565  0.94538  0.80367  1.0000
  C   C35       1.0  0.35564  0.55460  0.19630  1.0000
  C   C36       1.0  0.14436  0.94538  0.69635  1.0000
  C   C37       1.0  0.35564  0.44539  0.69634  1.0000
  C   C38       1.0  0.14435  0.05458  0.19632  1.0000
  C   C39       1.0  0.64436  0.44538  0.80368  1.0000
  C   C40       1.0  0.85564  0.05458  0.30366  1.0000
  C   C41       1.0  0.72584  0.49088  0.34081  1.0000
  C   C42       1.0  0.77417  0.00909  0.84081  1.0000
  C   C43       1.0  0.27416  0.49089  0.15917  1.0000
  C   C44       1.0  0.22585  0.00909  0.65921  1.0000
  C   C45       1.0  0.27416  0.50910  0.65920  1.0000
  C   C46       1.0  0.22583  0.99087  0.15918  1.0000
  C   C47       1.0  0.72584  0.50909  0.84082  1.0000
  C   C48       1.0  0.77416  0.99087  0.34080  1.0000
  C   C49       1.0  0.71381  0.38298  0.39514  1.0000
  C   C50       1.0  0.78620  0.11699  0.89514  1.0000
  C   C51       1.0  0.28619  0.38299  0.10484  1.0000
  C   C52       1.0  0.21381  0.11699  0.60487  1.0000
  C   C53       1.0  0.28620  0.61700  0.60487  1.0000
  C   C54       1.0  0.21381  0.88298  0.10484  1.0000
  C   C55       1.0  0.71380  0.61698  0.89515  1.0000
  C   C56       1.0  0.78618  0.88299  0.39515  1.0000
  C   C57       1.0  0.79503  0.32488  0.42995  1.0000
  C   C58       1.0  0.70498  0.17512  0.92994  1.0000
  C   C59       1.0  0.20497  0.32489  0.07003  1.0000
  C   C60       1.0  0.29503  0.17511  0.57008  1.0000
  C   C61       1.0  0.20498  0.67512  0.57007  1.0000
  C   C62       1.0  0.29503  0.82489  0.07002  1.0000
  C   C63       1.0  0.79502  0.67511  0.92995  1.0000
  C   C64       1.0  0.70496  0.82490  0.42996  1.0000
  C   C65       1.0  0.89475  0.36978  0.41310  1.0000
  C   C66       1.0  0.60526  0.13025  0.91308  1.0000
  C   C67       1.0  0.10524  0.36979  0.08688  1.0000
  C   C68       1.0  0.39475  0.13024  0.58693  1.0000
  C   C69       1.0  0.10526  0.63024  0.58692  1.0000
  C   C70       1.0  0.39475  0.86978  0.08687  1.0000
  C   C71       1.0  0.89474  0.63023  0.91309  1.0000
  C   C72       1.0  0.60524  0.86979  0.41311  1.0000
  C   C73       1.0  0.98093  0.31352  0.44785  1.0000
  C   C74       1.0  0.51908  0.18656  0.94780  1.0000
  C   C75       1.0  0.01907  0.31353  0.05214  1.0000
  C   C76       1.0  0.48092  0.18656  0.55221  1.0000
  C   C77       1.0  0.01908  0.68653  0.55220  1.0000
  C   C78       1.0  0.48093  0.81353  0.05212  1.0000
  C   C79       1.0  0.98092  0.68653  0.94781  1.0000
  C   C80       1.0  0.51907  0.81354  0.44787  1.0000
  C   C81       1.0  0.07419  0.36505  0.42872  1.0000
  C   C82       1.0  0.42582  0.13505  0.92868  1.0000
  C   C83       1.0  0.92581  0.36504  0.07127  1.0000
  C   C84       1.0  0.57419  0.13506  0.57132  1.0000
  C   C85       1.0  0.92582  0.63502  0.57132  1.0000
  C   C86       1.0  0.57419  0.86505  0.07125  1.0000
  C   C87       1.0  0.07418  0.63502  0.92869  1.0000
  C   C88       1.0  0.42580  0.86504  0.42875  1.0000
  C   C89       1.0  0.08117  0.46968  0.37435  1.0000
  C   C90       1.0  0.41883  0.03037  0.87433  1.0000
  C   C91       1.0  0.91882  0.46968  0.12564  1.0000
  C   C92       1.0  0.58118  0.03039  0.62567  1.0000
  C   C93       1.0  0.91883  0.53035  0.62567  1.0000
  C   C94       1.0  0.58117  0.96967  0.12564  1.0000
  C   C95       1.0  0.08117  0.53035  0.87434  1.0000
  C   C96       1.0  0.41882  0.96965  0.37436  1.0000
  C   C97       1.0  0.08458  0.88791  0.37605  1.0000
  C   C98       1.0  0.41537  0.61204  0.87602  1.0000
  C   C99       1.0  0.91539  0.88792  0.12394  1.0000
  C   C100      1.0  0.58463  0.61202  0.62398  1.0000
  C   C101      1.0  0.91539  0.11204  0.62399  1.0000
  C   C102      1.0  0.58459  0.38789  0.12396  1.0000
  C   C103      1.0  0.08464  0.11202  0.87602  1.0000
  C   C104      1.0  0.41541  0.38790  0.37604  1.0000
  Fe  Fe1       1.0  0.99999  0.68257  0.24999  1.0000
  Fe  Fe2       1.0  0.49999  0.81743  0.75000  1.0000
  Fe  Fe3       1.0  0.00001  0.31741  0.75001  1.0000
  Fe  Fe4       1.0  0.50001  0.18252  0.25000  1.0000
  H   H1        1.0  0.77921  0.77720  0.19641  1.0000
  H   H2        1.0  0.72079  0.72284  0.69638  1.0000
  H   H3        1.0  0.22078  0.77719  0.30358  1.0000
  H   H4        1.0  0.27922  0.72282  0.80363  1.0000
  H   H5        1.0  0.22078  0.22282  0.80362  1.0000
  H   H6        1.0  0.27920  0.27713  0.30361  1.0000
  H   H7        1.0  0.77923  0.22282  0.69639  1.0000
  H   H8        1.0  0.72079  0.27715  0.19638  1.0000
  H   H9        1.0  0.60272  0.70826  0.22090  1.0000
  H   H10       1.0  0.89728  0.79172  0.72089  1.0000
  H   H11       1.0  0.39727  0.70826  0.27908  1.0000
  H   H12       1.0  0.10272  0.79172  0.77913  1.0000
  H   H13       1.0  0.39727  0.29174  0.77913  1.0000
  H   H14       1.0  0.10271  0.20823  0.27910  1.0000
  H   H15       1.0  0.60274  0.29174  0.72089  1.0000
  H   H16       1.0  0.89729  0.20823  0.22088  1.0000
  H   H17       1.0  0.56839  0.52025  0.31581  1.0000
  H   H18       1.0  0.93162  0.97970  0.81580  1.0000
  H   H19       1.0  0.43161  0.52026  0.18417  1.0000
  H   H20       1.0  0.06839  0.97971  0.68421  1.0000
  H   H21       1.0  0.43161  0.47973  0.68421  1.0000
  H   H22       1.0  0.06838  0.02026  0.18418  1.0000
  H   H23       1.0  0.56839  0.47971  0.81581  1.0000
  H   H24       1.0  0.93161  0.02025  0.31581  1.0000
  H   H25       1.0  0.63786  0.34821  0.40721  1.0000
  H   H26       1.0  0.86216  0.15173  0.90721  1.0000
  H   H27       1.0  0.36214  0.34823  0.09277  1.0000
  H   H28       1.0  0.13785  0.15172  0.59280  1.0000
  H   H29       1.0  0.36215  0.65174  0.59279  1.0000
  H   H30       1.0  0.13786  0.84822  0.09277  1.0000
  H   H31       1.0  0.63785  0.65173  0.90722  1.0000
  H   H32       1.0  0.86213  0.84823  0.40722  1.0000
  H   H33       1.0  0.78650  0.24214  0.47108  1.0000
  H   H34       1.0  0.71352  0.25786  0.97106  1.0000
  H   H35       1.0  0.21350  0.24214  0.02891  1.0000
  H   H36       1.0  0.28649  0.25785  0.52895  1.0000
  H   H37       1.0  0.21352  0.75786  0.52894  1.0000
  H   H38       1.0  0.28650  0.74216  0.02889  1.0000
  H   H39       1.0  0.78648  0.75785  0.97107  1.0000
  H   H40       1.0  0.71349  0.74217  0.47110  1.0000
  H   H41       1.0  0.97280  0.23025  0.48854  1.0000
  H   H42       1.0  0.52721  0.26987  0.98847  1.0000
  H   H43       1.0  0.02720  0.23025  0.01145  1.0000
  H   H44       1.0  0.47278  0.26986  0.51153  1.0000
  H   H45       1.0  0.02722  0.76983  0.51152  1.0000
  H   H46       1.0  0.47281  0.73028  0.01142  1.0000
  H   H47       1.0  0.97278  0.76983  0.98849  1.0000
  H   H48       1.0  0.52721  0.73028  0.48858  1.0000
  H   H49       1.0  0.14287  0.32536  0.45412  1.0000
  H   H50       1.0  0.35714  0.17478  0.95406  1.0000
  H   H51       1.0  0.85713  0.32535  0.04587  1.0000
  H   H52       1.0  0.64286  0.17479  0.54593  1.0000
  H   H53       1.0  0.85714  0.67474  0.54593  1.0000
  H   H54       1.0  0.64288  0.82537  0.04585  1.0000
  H   H55       1.0  0.14286  0.67475  0.95407  1.0000
  H   H56       1.0  0.35712  0.82537  0.45416  1.0000
  H   H57       1.0  0.15437  0.51087  0.35905  1.0000
  H   H58       1.0  0.34564  0.98919  0.85904  1.0000
  H   H59       1.0  0.84562  0.51086  0.14094  1.0000
  H   H60       1.0  0.65438  0.98922  0.64097  1.0000
  H   H61       1.0  0.84564  0.48917  0.64097  1.0000
  H   H62       1.0  0.65436  0.01085  0.14094  1.0000
  H   H63       1.0  0.15437  0.48917  0.85904  1.0000
  H   H64       1.0  0.34562  0.01082  0.35905  1.0000
  N   N1        1.0  0.84144  0.63821  0.27113  1.0000
  N   N2        1.0  0.65855  0.86179  0.77113  1.0000
  N   N3        1.0  0.15855  0.63822  0.22885  1.0000
  N   N4        1.0  0.34144  0.86178  0.72889  1.0000
  N   N5        1.0  0.15855  0.36178  0.72888  1.0000
  N   N6        1.0  0.34144  0.13818  0.22887  1.0000
  N   N7        1.0  0.84145  0.36177  0.77114  1.0000
  N   N8        1.0  0.65857  0.13819  0.27112  1.0000
  N   N9        1.0  0.00133  0.52287  0.33902  1.0000
  N   N10       1.0  0.49868  0.97714  0.83902  1.0000
  N   N11       1.0  0.99866  0.52288  0.16097  1.0000
  N   N12       1.0  0.50134  0.97715  0.66100  1.0000
  N   N13       1.0  0.99867  0.47712  0.66099  1.0000
  N   N14       1.0  0.50132  0.02285  0.16097  1.0000
  N   N15       1.0  0.00133  0.47712  0.83903  1.0000
  N   N16       1.0  0.49866  0.02284  0.33901  1.0000
  N   N17       1.0  0.03765  0.81970  0.33237  1.0000
  N   N18       1.0  0.46232  0.68026  0.83235  1.0000
  N   N19       1.0  0.96233  0.81970  0.16762  1.0000
  N   N20       1.0  0.53767  0.68023  0.66765  1.0000
  N   N21       1.0  0.96235  0.18024  0.66766  1.0000
  N   N22       1.0  0.53767  0.31966  0.16764  1.0000
  N   N23       1.0  0.03768  0.18024  0.83236  1.0000
  N   N24       1.0  0.46235  0.31969  0.33237  1.0000
  S   S1        1.0  0.14755  0.98086  0.43593  1.0000
  S   S2        1.0  0.35237  0.51907  0.93588  1.0000
  S   S3        1.0  0.85241  0.98089  0.06407  1.0000
  S   S4        1.0  0.64765  0.51908  0.56413  1.0000
  S   S5        1.0  0.85237  0.01908  0.56414  1.0000
  S   S6        1.0  0.64756  0.48087  0.06408  1.0000
  S   S7        1.0  0.14765  0.01906  0.93586  1.0000
  S   S8        1.0  0.35244  0.48086  0.43592  1.0000
