# Supplementary material for: Benchmarking Periodic Density Functional Theory Calculations for Spin-State Energies in Spin-Crossover Systems
Source: Inorg Chem. 2024 Jul 8;63(29):13338–45. doi: 10.1021/acs.inorgchem.4c01094 (PMC11270997; doi:10.1021/acs.inorgchem.4c01094)
Supplement: Supplementary file 3 — ic4c01094_si_003.zip [file ic4c01094_si_003.zip › PeriodicPBEMB/s1hs.cif]

data_image0
_chemical_formula_structural       I2CrP4C20H48
_chemical_formula_sum              "I2 Cr1 P4 C20 H48"
_cell_length_a       8.84905
_cell_length_b       10.0817
_cell_length_c       8.26459
_cell_angle_alpha    98.3015
_cell_angle_beta     104.193
_cell_angle_gamma    95.6285

_space_group_name_H-M_alt    "P 1"
_space_group_IT_number       1

loop_
  _space_group_symop_operation_xyz
  'x, y, z'

loop_
  _atom_site_type_symbol
  _atom_site_label
  _atom_site_symmetry_multiplicity
  _atom_site_fract_x
  _atom_site_fract_y
  _atom_site_fract_z
  _atom_site_occupancy
  I   I1        1.0  0.72532  0.51371  0.27252  1.0000
  I   I2        1.0  0.27228  0.48785  0.72361  1.0000
  Cr  Cr1       1.0  0.49905  0.50080  0.49790  1.0000
  P   P1        1.0  0.69595  0.67535  0.70052  1.0000
  P   P2        1.0  0.30190  0.32627  0.29559  1.0000
  P   P3        1.0  0.66872  0.35162  0.65394  1.0000
  P   P4        1.0  0.32920  0.65002  0.34220  1.0000
  C   C1        1.0  0.87454  0.59500  0.76268  1.0000
  C   C2        1.0  0.12332  0.40669  0.23355  1.0000
  C   C3        1.0  0.65516  0.73246  0.90596  1.0000
  C   C4        1.0  0.34258  0.26917  0.09015  1.0000
  C   C5        1.0  0.75992  0.82922  0.62317  1.0000
  C   C6        1.0  0.23799  0.17248  0.37302  1.0000
  C   C7        1.0  0.78120  0.83129  0.04041  1.0000
  C   C8        1.0  0.21657  0.17033  0.95572  1.0000
  C   C9        1.0  0.93052  0.89532  0.69824  1.0000
  C   C10       1.0  0.06741  0.10627  0.29797  1.0000
  C   C11       1.0  0.83243  0.46095  0.81745  1.0000
  C   C12       1.0  0.16545  0.54072  0.17875  1.0000
  C   C13       1.0  0.58020  0.24072  0.77537  1.0000
  C   C14       1.0  0.41762  0.76094  0.22066  1.0000
  C   C15       1.0  0.77850  0.23934  0.54308  1.0000
  C   C16       1.0  0.21939  0.76226  0.45314  1.0000
  C   C17       1.0  0.69294  0.17438  0.90003  1.0000
  C   C18       1.0  0.30483  0.82730  0.09606  1.0000
  C   C19       1.0  0.67446  0.12706  0.40664  1.0000
  C   C20       1.0  0.32342  0.87460  0.58954  1.0000
  H   H1        1.0  0.96495  0.66213  0.86451  1.0000
  H   H2        1.0  0.92257  0.57827  0.65196  1.0000
  H   H3        1.0  0.03290  0.33956  0.13175  1.0000
  H   H4        1.0  0.07541  0.42341  0.34435  1.0000
  H   H5        1.0  0.54269  0.77295  0.87792  1.0000
  H   H6        1.0  0.62968  0.63878  0.95413  1.0000
  H   H7        1.0  0.45507  0.22870  0.11814  1.0000
  H   H8        1.0  0.36802  0.36284  0.04193  1.0000
  H   H9        1.0  0.73795  0.79687  0.48565  1.0000
  H   H10       1.0  0.67736  0.90072  0.64322  1.0000
  H   H11       1.0  0.25993  0.20487  0.51053  1.0000
  H   H12       1.0  0.32054  0.10097  0.35300  1.0000
  H   H13       1.0  0.74801  0.84366  0.16084  1.0000
  H   H14       1.0  0.89577  0.79414  0.06552  1.0000
  H   H15       1.0  0.79632  0.93132  0.00472  1.0000
  H   H16       1.0  0.24973  0.15794  0.83525  1.0000
  H   H17       1.0  0.20152  0.07029  0.99141  1.0000
  H   H18       1.0  0.10197  0.20742  0.93061  1.0000
  H   H19       1.0  0.95459  0.98326  0.63913  1.0000
  H   H20       1.0  0.95804  0.93055  0.83523  1.0000
  H   H21       1.0  0.01248  0.82463  0.67503  1.0000
  H   H22       1.0  0.04337  0.01835  0.35712  1.0000
  H   H23       1.0  0.98537  0.17692  0.32104  1.0000
  H   H24       1.0  0.03999  0.07097  0.16099  1.0000
  H   H25       1.0  0.79525  0.47755  0.93579  1.0000
  H   H26       1.0  0.93590  0.40729  0.84086  1.0000
  H   H27       1.0  0.20256  0.52406  0.06037  1.0000
  H   H28       1.0  0.06204  0.59443  0.15540  1.0000
  H   H29       1.0  0.49323  0.16432  0.68127  1.0000
  H   H30       1.0  0.51207  0.30484  0.84061  1.0000
  H   H31       1.0  0.50474  0.83733  0.31468  1.0000
  H   H32       1.0  0.48563  0.69675  0.15532  1.0000
  H   H33       1.0  0.86039  0.19805  0.63992  1.0000
  H   H34       1.0  0.84980  0.30628  0.48794  1.0000
  H   H35       1.0  0.13734  0.80343  0.35629  1.0000
  H   H36       1.0  0.14820  0.69529  0.50838  1.0000
  H   H37       1.0  0.62625  0.10350  0.95508  1.0000
  H   H38       1.0  0.76953  0.11676  0.83957  1.0000
  H   H39       1.0  0.76706  0.25018  0.00568  1.0000
  H   H40       1.0  0.37152  0.89812  0.04093  1.0000
  H   H41       1.0  0.23066  0.75150  0.99046  1.0000
  H   H42       1.0  0.22832  0.88497  0.15658  1.0000
  H   H43       1.0  0.74559  0.05983  0.35067  1.0000
  H   H44       1.0  0.59509  0.06409  0.45737  1.0000
  H   H45       1.0  0.60271  0.16989  0.30434  1.0000
  H   H46       1.0  0.25228  0.94179  0.64554  1.0000
  H   H47       1.0  0.39518  0.83172  0.69179  1.0000
  H   H48       1.0  0.40276  0.93756  0.53879  1.0000
