# Supplementary material for: Benchmarking Periodic Density Functional Theory Calculations for Spin-State Energies in Spin-Crossover Systems
Source: Inorg Chem. 2024 Jul 8;63(29):13338–45. doi: 10.1021/acs.inorgchem.4c01094 (PMC11270997; doi:10.1021/acs.inorgchem.4c01094)
Supplement: Supplementary file 3 — ic4c01094_si_003.zip [file ic4c01094_si_003.zip › PeriodicPBEMB/s2newhs.cif]

data_image0
_chemical_formula_structural       Mn4O4C8H4C4H4C4H4C4H4C8H4N4C4H8C4H8C4H8N4H4C4H8C4H8N4H4C4H8C4H8C4H8N4C4H4C8H4C4H4C4H4C4H4C4O4As4F24
_chemical_formula_sum              "Mn4 O8 C88 H112 N16 As4 F24"
_cell_length_a       8.43611
_cell_length_b       17.1393
_cell_length_c       17.7117
_cell_angle_alpha    90.0004
_cell_angle_beta     90.0059
_cell_angle_gamma    90.0003

_space_group_name_H-M_alt    "P 1"
_space_group_IT_number       1

loop_
  _space_group_symop_operation_xyz
  'x, y, z'

loop_
  _atom_site_type_symbol
  _atom_site_label
  _atom_site_symmetry_multiplicity
  _atom_site_fract_x
  _atom_site_fract_y
  _atom_site_fract_z
  _atom_site_occupancy
  Mn  Mn1       1.0  0.32771  0.98383  0.05562  1.0000
  Mn  Mn2       1.0  0.17237  0.01617  0.55561  1.0000
  Mn  Mn3       1.0  0.82763  0.51617  0.94439  1.0000
  Mn  Mn4       1.0  0.67228  0.48383  0.44438  1.0000
  O   O1        1.0  0.17721  0.92291  0.00376  1.0000
  O   O2        1.0  0.32287  0.07709  0.50376  1.0000
  O   O3        1.0  0.67713  0.57709  0.99624  1.0000
  O   O4        1.0  0.82277  0.42291  0.49624  1.0000
  C   C1        1.0  0.08011  0.94776  0.95041  1.0000
  C   C2        1.0  0.41996  0.05224  0.45042  1.0000
  C   C3        1.0  0.58004  0.55224  0.04958  1.0000
  C   C4        1.0  0.91988  0.44776  0.54959  1.0000
  C   C5        1.0  0.02653  0.89380  0.89593  1.0000
  C   C6        1.0  0.47354  0.10620  0.39594  1.0000
  C   C7        1.0  0.52645  0.60620  0.10405  1.0000
  C   C8        1.0  0.97344  0.39380  0.60407  1.0000
  H   H1        1.0  0.06725  0.83379  0.90050  1.0000
  H   H2        1.0  0.43285  0.16621  0.40052  1.0000
  H   H3        1.0  0.56715  0.66621  0.09947  1.0000
  H   H4        1.0  0.93271  0.33379  0.59950  1.0000
  C   C9        1.0  0.92809  0.91699  0.83744  1.0000
  C   C10       1.0  0.57198  0.08301  0.33745  1.0000
  C   C11       1.0  0.42802  0.58301  0.16254  1.0000
  C   C12       1.0  0.07189  0.41698  0.66257  1.0000
  H   H5        1.0  0.88814  0.87358  0.79664  1.0000
  H   H6        1.0  0.61194  0.12642  0.29667  1.0000
  H   H7        1.0  0.38806  0.62642  0.20332  1.0000
  H   H8        1.0  0.11183  0.37358  0.70336  1.0000
  C   C13       1.0  0.88010  0.99492  0.82990  1.0000
  C   C14       1.0  0.61993  0.00507  0.32991  1.0000
  C   C15       1.0  0.38006  0.50508  0.17008  1.0000
  C   C16       1.0  0.11989  0.49492  0.67010  1.0000
  H   H9        1.0  0.80714  0.01342  0.78246  1.0000
  H   H10       1.0  0.69287  0.98657  0.28247  1.0000
  H   H11       1.0  0.30711  0.48658  0.21753  1.0000
  H   H12       1.0  0.19285  0.51342  0.71754  1.0000
  C   C17       1.0  0.92642  0.04822  0.88451  1.0000
  C   C18       1.0  0.57360  0.95177  0.38451  1.0000
  C   C19       1.0  0.42639  0.45178  0.11548  1.0000
  C   C20       1.0  0.07357  0.54821  0.61549  1.0000
  H   H13       1.0  0.88732  0.10875  0.88066  1.0000
  H   H14       1.0  0.61268  0.89124  0.38066  1.0000
  H   H15       1.0  0.38731  0.39124  0.11934  1.0000
  H   H16       1.0  0.11269  0.60875  0.61934  1.0000
  C   C21       1.0  0.02290  0.02615  0.94591  1.0000
  C   C22       1.0  0.47714  0.97384  0.44590  1.0000
  C   C23       1.0  0.52285  0.47384  0.05409  1.0000
  C   C24       1.0  0.97710  0.52615  0.55410  1.0000
  C   C25       1.0  0.04519  0.07995  0.00756  1.0000
  C   C26       1.0  0.45485  0.92004  0.50755  1.0000
  C   C27       1.0  0.54515  0.42004  0.99245  1.0000
  C   C28       1.0  0.95481  0.57995  0.49244  1.0000
  H   H17       1.0  0.96540  0.13084  0.00897  1.0000
  H   H18       1.0  0.53462  0.86914  0.50895  1.0000
  H   H19       1.0  0.46539  0.36914  0.99105  1.0000
  H   H20       1.0  0.03460  0.63083  0.49103  1.0000
  N   N1        1.0  0.14467  0.06973  0.06220  1.0000
  N   N2        1.0  0.35539  0.93026  0.56219  1.0000
  N   N3        1.0  0.64461  0.43026  0.93781  1.0000
  N   N4        1.0  0.85532  0.56973  0.43780  1.0000
  C   C29       1.0  0.13441  0.11951  0.12871  1.0000
  C   C30       1.0  0.36564  0.88046  0.62869  1.0000
  C   C31       1.0  0.63437  0.38046  0.87131  1.0000
  C   C32       1.0  0.86560  0.61951  0.37129  1.0000
  H   H21       1.0  0.04412  0.16524  0.12057  1.0000
  H   H22       1.0  0.45591  0.83473  0.62054  1.0000
  H   H23       1.0  0.54411  0.33472  0.87946  1.0000
  H   H24       1.0  0.95588  0.66524  0.37944  1.0000
  H   H25       1.0  0.24934  0.14833  0.13774  1.0000
  H   H26       1.0  0.25070  0.85165  0.63770  1.0000
  H   H27       1.0  0.74931  0.35165  0.86230  1.0000
  H   H28       1.0  0.75066  0.64833  0.36226  1.0000
  C   C33       1.0  0.09313  0.07084  0.19857  1.0000
  C   C34       1.0  0.40693  0.92911  0.69857  1.0000
  C   C35       1.0  0.59307  0.42910  0.80143  1.0000
  C   C36       1.0  0.90688  0.57084  0.30143  1.0000
  H   H29       1.0  0.07553  0.11192  0.24538  1.0000
  H   H30       1.0  0.42450  0.88802  0.74537  1.0000
  H   H31       1.0  0.57551  0.38801  0.75463  1.0000
  H   H32       1.0  0.92450  0.61191  0.25462  1.0000
  H   H33       1.0  0.97875  0.04114  0.18933  1.0000
  H   H34       1.0  0.52133  0.95879  0.68935  1.0000
  H   H35       1.0  0.47867  0.45878  0.81065  1.0000
  H   H36       1.0  0.02126  0.54113  0.31068  1.0000
  C   C37       1.0  0.21829  0.01170  0.22247  1.0000
  C   C38       1.0  0.28181  0.98826  0.72246  1.0000
  C   C39       1.0  0.71819  0.48826  0.77754  1.0000
  C   C40       1.0  0.78172  0.51169  0.27753  1.0000
  H   H37       1.0  0.33377  0.04027  0.23000  1.0000
  H   H38       1.0  0.16632  0.95971  0.72998  1.0000
  H   H39       1.0  0.83368  0.45971  0.77002  1.0000
  H   H40       1.0  0.66625  0.54027  0.26999  1.0000
  H   H41       1.0  0.18431  0.98633  0.27740  1.0000
  H   H42       1.0  0.31580  0.01362  0.77739  1.0000
  H   H43       1.0  0.68419  0.51362  0.72261  1.0000
  H   H44       1.0  0.81571  0.48632  0.22261  1.0000
  N   N5        1.0  0.23964  0.94798  0.16714  1.0000
  N   N6        1.0  0.26049  0.05199  0.66713  1.0000
  N   N7        1.0  0.73951  0.55199  0.83286  1.0000
  N   N8        1.0  0.76036  0.44798  0.33286  1.0000
  H   H45       1.0  0.13054  0.92506  0.15417  1.0000
  H   H46       1.0  0.36961  0.07489  0.65417  1.0000
  H   H47       1.0  0.63039  0.57489  0.84583  1.0000
  H   H48       1.0  0.86945  0.42506  0.34584  1.0000
  C   C41       1.0  0.33781  0.88393  0.19738  1.0000
  C   C42       1.0  0.16239  0.11606  0.69738  1.0000
  C   C43       1.0  0.83761  0.61605  0.80262  1.0000
  C   C44       1.0  0.66219  0.38393  0.30262  1.0000
  H   H49       1.0  0.27575  0.85418  0.24400  1.0000
  H   H50       1.0  0.22451  0.14580  0.74399  1.0000
  H   H51       1.0  0.77550  0.64580  0.75600  1.0000
  H   H52       1.0  0.72426  0.35418  0.25600  1.0000
  H   H53       1.0  0.44721  0.90939  0.22022  1.0000
  H   H54       1.0  0.05299  0.09062  0.72022  1.0000
  H   H55       1.0  0.94702  0.59061  0.77978  1.0000
  H   H56       1.0  0.55279  0.40939  0.27979  1.0000
  C   C45       1.0  0.37639  0.82611  0.13497  1.0000
  C   C46       1.0  0.12380  0.17388  0.63497  1.0000
  C   C47       1.0  0.87621  0.67388  0.86503  1.0000
  C   C48       1.0  0.62360  0.32611  0.36503  1.0000
  H   H57       1.0  0.44676  0.77746  0.15819  1.0000
  H   H58       1.0  0.05348  0.22255  0.65819  1.0000
  H   H59       1.0  0.94654  0.72254  0.84181  1.0000
  H   H60       1.0  0.55325  0.27746  0.34181  1.0000
  H   H61       1.0  0.26625  0.80188  0.11144  1.0000
  H   H62       1.0  0.23394  0.19810  0.61144  1.0000
  H   H63       1.0  0.76608  0.69810  0.88856  1.0000
  H   H64       1.0  0.73374  0.30188  0.38856  1.0000
  N   N9        1.0  0.46052  0.86661  0.07366  1.0000
  N   N10       1.0  0.03961  0.13340  0.57366  1.0000
  N   N11       1.0  0.96039  0.63339  0.92634  1.0000
  N   N12       1.0  0.53947  0.36661  0.42634  1.0000
  H   H65       1.0  0.57045  0.88188  0.09346  1.0000
  H   H66       1.0  0.92969  0.11814  0.59347  1.0000
  H   H67       1.0  0.07032  0.61813  0.90653  1.0000
  H   H68       1.0  0.42954  0.38187  0.40654  1.0000
  C   C49       1.0  0.47919  0.81842  0.00530  1.0000
  C   C50       1.0  0.02092  0.18160  0.50531  1.0000
  C   C51       1.0  0.97909  0.68159  0.99470  1.0000
  C   C52       1.0  0.52081  0.31841  0.49470  1.0000
  H   H69       1.0  0.36003  0.80127  0.98644  1.0000
  H   H70       1.0  0.14007  0.19874  0.48644  1.0000
  H   H71       1.0  0.85994  0.69874  0.01356  1.0000
  H   H72       1.0  0.63996  0.30127  0.51357  1.0000
  H   H73       1.0  0.54447  0.76423  0.01845  1.0000
  H   H74       1.0  0.95565  0.23579  0.51846  1.0000
  H   H75       1.0  0.04436  0.73579  0.98154  1.0000
  H   H76       1.0  0.45553  0.26422  0.48155  1.0000
  C   C53       1.0  0.56476  0.86106  0.94170  1.0000
  C   C54       1.0  0.93531  0.13897  0.44170  1.0000
  C   C55       1.0  0.06469  0.63896  0.05830  1.0000
  C   C56       1.0  0.43523  0.36106  0.55830  1.0000
  H   H77       1.0  0.58447  0.81887  0.89588  1.0000
  H   H78       1.0  0.91557  0.18116  0.39589  1.0000
  H   H79       1.0  0.08443  0.68116  0.10411  1.0000
  H   H80       1.0  0.41552  0.31887  0.60412  1.0000
  H   H81       1.0  0.68282  0.88071  0.96041  1.0000
  H   H82       1.0  0.81726  0.11932  0.46042  1.0000
  H   H83       1.0  0.18273  0.61931  0.03958  1.0000
  H   H84       1.0  0.31717  0.38070  0.53958  1.0000
  C   C57       1.0  0.47451  0.93023  0.90753  1.0000
  C   C58       1.0  0.02553  0.06981  0.40752  1.0000
  C   C59       1.0  0.97446  0.56980  0.09248  1.0000
  C   C60       1.0  0.52547  0.43023  0.59247  1.0000
  H   H85       1.0  0.53641  0.95020  0.85631  1.0000
  H   H86       1.0  0.96362  0.04984  0.35629  1.0000
  H   H87       1.0  0.03637  0.54984  0.14371  1.0000
  H   H88       1.0  0.46357  0.45020  0.64369  1.0000
  H   H89       1.0  0.35464  0.91142  0.89163  1.0000
  H   H90       1.0  0.14540  0.08861  0.39163  1.0000
  H   H91       1.0  0.85459  0.58861  0.10837  1.0000
  H   H92       1.0  0.64534  0.41142  0.60837  1.0000
  N   N13       1.0  0.46385  0.99509  0.96107  1.0000
  N   N14       1.0  0.03620  0.00493  0.46105  1.0000
  N   N15       1.0  0.96379  0.50493  0.03895  1.0000
  N   N16       1.0  0.53613  0.49509  0.53893  1.0000
  C   C61       1.0  0.54249  0.05837  0.94628  1.0000
  C   C62       1.0  0.95756  0.94165  0.44625  1.0000
  C   C63       1.0  0.04243  0.44165  0.05375  1.0000
  C   C64       1.0  0.45750  0.55837  0.55371  1.0000
  H   H93       1.0  0.59610  0.06437  0.89014  1.0000
  H   H94       1.0  0.90394  0.93567  0.39010  1.0000
  H   H95       1.0  0.09604  0.43566  0.10990  1.0000
  H   H96       1.0  0.40388  0.56437  0.60986  1.0000
  C   C65       1.0  0.57523  0.11990  0.99911  1.0000
  C   C66       1.0  0.92482  0.88012  0.49906  1.0000
  C   C67       1.0  0.07517  0.38011  0.00094  1.0000
  C   C68       1.0  0.42477  0.61990  0.50089  1.0000
  C   C69       1.0  0.65743  0.18663  0.97352  1.0000
  C   C70       1.0  0.84262  0.81339  0.47346  1.0000
  C   C71       1.0  0.15737  0.31339  0.02654  1.0000
  C   C72       1.0  0.34258  0.68663  0.52648  1.0000
  H   H97       1.0  0.67745  0.19334  0.91302  1.0000
  H   H98       1.0  0.82259  0.80669  0.41295  1.0000
  H   H99       1.0  0.17740  0.30668  0.08705  1.0000
  H   H100      1.0  0.32255  0.69334  0.58698  1.0000
  C   C73       1.0  0.71435  0.24201  0.02359  1.0000
  C   C74       1.0  0.78568  0.75801  0.52352  1.0000
  C   C75       1.0  0.21432  0.25801  0.97648  1.0000
  C   C76       1.0  0.28567  0.74202  0.47641  1.0000
  H   H101      1.0  0.78011  0.29238  0.00314  1.0000
  H   H102      1.0  0.71992  0.70764  0.50306  1.0000
  H   H103      1.0  0.28008  0.20764  0.99694  1.0000
  H   H104      1.0  0.21993  0.79239  0.49686  1.0000
  C   C77       1.0  0.68879  0.23154  0.10129  1.0000
  C   C78       1.0  0.81124  0.76847  0.60122  1.0000
  C   C79       1.0  0.18877  0.26848  0.89877  1.0000
  C   C80       1.0  0.31124  0.73155  0.39871  1.0000
  H   H105      1.0  0.73443  0.27429  0.14145  1.0000
  H   H106      1.0  0.76559  0.72572  0.64137  1.0000
  H   H107      1.0  0.23442  0.22573  0.85862  1.0000
  H   H108      1.0  0.26563  0.77431  0.35856  1.0000
  C   C81       1.0  0.60666  0.16712  0.12800  1.0000
  C   C82       1.0  0.89337  0.83289  0.62795  1.0000
  C   C83       1.0  0.10663  0.33289  0.87205  1.0000
  C   C84       1.0  0.39336  0.66713  0.37200  1.0000
  H   H109      1.0  0.58514  0.15915  0.18809  1.0000
  H   H110      1.0  0.91488  0.84086  0.68804  1.0000
  H   H111      1.0  0.08512  0.34086  0.81196  1.0000
  H   H112      1.0  0.41489  0.65916  0.31191  1.0000
  C   C85       1.0  0.54737  0.10978  0.07812  1.0000
  C   C86       1.0  0.95268  0.89023  0.57807  1.0000
  C   C87       1.0  0.04732  0.39023  0.92193  1.0000
  C   C88       1.0  0.45264  0.60978  0.42188  1.0000
  O   O5        1.0  0.47259  0.04883  0.10631  1.0000
  O   O6        1.0  0.02747  0.95117  0.60628  1.0000
  O   O7        1.0  0.97253  0.45117  0.89372  1.0000
  O   O8        1.0  0.52740  0.54883  0.39369  1.0000
  As  As1       1.0  0.13807  0.31306  0.28894  1.0000
  As  As2       1.0  0.36192  0.68696  0.78891  1.0000
  As  As3       1.0  0.63809  0.18696  0.71109  1.0000
  As  As4       1.0  0.86192  0.81306  0.21106  1.0000
  F   F1        1.0  0.23878  0.24361  0.34472  1.0000
  F   F2        1.0  0.26139  0.75653  0.84462  1.0000
  F   F3        1.0  0.73861  0.25653  0.65539  1.0000
  F   F4        1.0  0.76120  0.74361  0.15528  1.0000
  F   F5        1.0  0.25530  0.28663  0.21032  1.0000
  F   F6        1.0  0.24493  0.71348  0.71022  1.0000
  F   F7        1.0  0.75508  0.21347  0.78979  1.0000
  F   F8        1.0  0.74467  0.78664  0.28968  1.0000
  F   F9        1.0  0.99265  0.24340  0.26425  1.0000
  F   F10       1.0  0.50766  0.75648  0.76426  1.0000
  F   F11       1.0  0.49234  0.25647  0.73575  1.0000
  F   F12       1.0  0.00733  0.74340  0.23576  1.0000
  F   F13       1.0  0.03799  0.38352  0.23303  1.0000
  F   F14       1.0  0.46181  0.61639  0.73306  1.0000
  F   F15       1.0  0.53820  0.11637  0.76693  1.0000
  F   F16       1.0  0.96200  0.88353  0.26697  1.0000
  F   F17       1.0  0.02379  0.34019  0.36876  1.0000
  F   F18       1.0  0.47596  0.65974  0.86879  1.0000
  F   F19       1.0  0.52404  0.15973  0.63121  1.0000
  F   F20       1.0  0.97622  0.84019  0.13124  1.0000
  F   F21       1.0  0.27860  0.38562  0.31405  1.0000
  F   F22       1.0  0.22106  0.61455  0.81397  1.0000
  F   F23       1.0  0.77896  0.11455  0.68603  1.0000
  F   F24       1.0  0.72141  0.88563  0.18594  1.0000
