# Supplementary material for: Benchmarking Periodic Density Functional Theory Calculations for Spin-State Energies in Spin-Crossover Systems
Source: Inorg Chem. 2024 Jul 8;63(29):13338–45. doi: 10.1021/acs.inorgchem.4c01094 (PMC11270997; doi:10.1021/acs.inorgchem.4c01094)
Supplement: Supplementary file 3 — ic4c01094_si_003.zip [file ic4c01094_si_003.zip › PeriodicPBEMB/s18ls.cif]

data_image0
_chemical_formula_structural       Co2O2H2O2H2N12C2H2C2H2C2H2C2H2C6H2C4H2C6H2C2H2C2H2C2H2C2H2C2H2C2H2C2H2C6H2C4H2C6H2C2H2C2H2C2H2Cl2O8Cl2O10H4
_chemical_formula_sum              "Co2 O22 H48 N12 C60 Cl4"
_cell_length_a       8.68604
_cell_length_b       9.15944
_cell_length_c       20.1995
_cell_angle_alpha    91.1897
_cell_angle_beta     99.3654
_cell_angle_gamma    89.7187

_space_group_name_H-M_alt    "P 1"
_space_group_IT_number       1

loop_
  _space_group_symop_operation_xyz
  'x, y, z'

loop_
  _atom_site_type_symbol
  _atom_site_label
  _atom_site_symmetry_multiplicity
  _atom_site_fract_x
  _atom_site_fract_y
  _atom_site_fract_z
  _atom_site_occupancy
  Co  Co1       1.0  0.23332  0.00989  0.23686  1.0000
  Co  Co2       1.0  0.76332  0.50187  0.76291  1.0000
  O   O1        1.0  0.27884  0.99593  0.53868  1.0000
  O   O2        1.0  0.74719  0.46766  0.46272  1.0000
  H   H1        1.0  0.21431  0.91706  0.55593  1.0000
  H   H2        1.0  0.81442  0.38700  0.44636  1.0000
  O   O3        1.0  0.23884  0.08108  0.94469  1.0000
  O   O4        1.0  0.74507  0.58034  0.05497  1.0000
  H   H3        1.0  0.34198  0.05113  0.93393  1.0000
  H   H4        1.0  0.64246  0.54840  0.06511  1.0000
  N   N1        1.0  0.22975  0.02342  0.14550  1.0000
  N   N2        1.0  0.76130  0.51977  0.85394  1.0000
  N   N3        1.0  0.24199  0.00455  0.33267  1.0000
  N   N4        1.0  0.76299  0.48967  0.66777  1.0000
  N   N5        1.0  0.33741  0.21954  0.26815  1.0000
  N   N6        1.0  0.66213  0.70974  0.73126  1.0000
  N   N7        1.0  0.14538  0.79165  0.24949  1.0000
  N   N8        1.0  0.85063  0.28133  0.75121  1.0000
  N   N9        1.0  0.43727  0.92124  0.23244  1.0000
  N   N10       1.0  0.55764  0.41605  0.76412  1.0000
  N   N11       1.0  0.02557  0.09460  0.21242  1.0000
  N   N12       1.0  0.96988  0.58697  0.78992  1.0000
  C   C1        1.0  0.38226  0.32406  0.23019  1.0000
  C   C2        1.0  0.61202  0.81612  0.76882  1.0000
  H   H5        1.0  0.35969  0.30469  0.17616  1.0000
  H   H6        1.0  0.62685  0.79830  0.82255  1.0000
  C   C3        1.0  0.45268  0.45309  0.25735  1.0000
  C   C4        1.0  0.54621  0.94510  0.74163  1.0000
  H   H7        1.0  0.48714  0.53416  0.22400  1.0000
  H   H8        1.0  0.50752  0.02808  0.77461  1.0000
  C   C5        1.0  0.47648  0.47385  0.32680  1.0000
  C   C6        1.0  0.53240  0.96330  0.67261  1.0000
  H   H9        1.0  0.53252  0.57198  0.35051  1.0000
  H   H10       1.0  0.48012  0.06125  0.64889  1.0000
  C   C7        1.0  0.42848  0.36616  0.36656  1.0000
  C   C8        1.0  0.58498  0.85324  0.63321  1.0000
  H   H11       1.0  0.44521  0.38123  0.42075  1.0000
  H   H12       1.0  0.57523  0.86601  0.57929  1.0000
  C   C9        1.0  0.35954  0.23946  0.33561  1.0000
  C   C10       1.0  0.64939  0.72700  0.66420  1.0000
  C   C11       1.0  0.30618  0.11743  0.37223  1.0000
  C   C12       1.0  0.70626  0.60198  0.62810  1.0000
  C   C13       1.0  0.31988  0.11525  0.44150  1.0000
  C   C14       1.0  0.70133  0.59582  0.55921  1.0000
  H   H13       1.0  0.37337  0.20485  0.47300  1.0000
  H   H14       1.0  0.65367  0.68509  0.52760  1.0000
  C   C15       1.0  0.26364  0.99476  0.47206  1.0000
  C   C16       1.0  0.75508  0.47030  0.52895  1.0000
  C   C17       1.0  0.19743  0.87842  0.43078  1.0000
  C   C18       1.0  0.81049  0.35338  0.57036  1.0000
  H   H15       1.0  0.15685  0.78173  0.45286  1.0000
  H   H16       1.0  0.84792  0.25252  0.54861  1.0000
  C   C19       1.0  0.18966  0.88629  0.36165  1.0000
  C   C20       1.0  0.81415  0.36725  0.63923  1.0000
  C   C21       1.0  0.13171  0.76693  0.31416  1.0000
  C   C22       1.0  0.86885  0.25138  0.68700  1.0000
  C   C23       1.0  0.07187  0.63573  0.33323  1.0000
  C   C24       1.0  0.93300  0.11930  0.66877  1.0000
  H   H17       1.0  0.05933  0.61789  0.38504  1.0000
  H   H18       1.0  0.94980  0.09795  0.61732  1.0000
  C   C25       1.0  0.02971  0.52673  0.28476  1.0000
  C   C26       1.0  0.97443  0.01465  0.71747  1.0000
  H   H19       1.0  0.98374  0.42385  0.29924  1.0000
  H   H20       1.0  0.02501  0.91177  0.70357  1.0000
  C   C27       1.0  0.04877  0.55098  0.21867  1.0000
  C   C28       1.0  0.95025  0.04408  0.78299  1.0000
  H   H21       1.0  0.01973  0.46873  0.17911  1.0000
  H   H22       1.0  0.97889  0.96550  0.82271  1.0000
  C   C29       1.0  0.10651  0.68576  0.20321  1.0000
  C   C30       1.0  0.88870  0.17963  0.79773  1.0000
  H   H23       1.0  0.12283  0.70952  0.15213  1.0000
  H   H24       1.0  0.86901  0.20766  0.84841  1.0000
  C   C31       1.0  0.53631  0.86268  0.28299  1.0000
  C   C32       1.0  0.46025  0.35872  0.71171  1.0000
  H   H25       1.0  0.50463  0.87301  0.33278  1.0000
  H   H26       1.0  0.49363  0.36953  0.66247  1.0000
  C   C33       1.0  0.67303  0.79214  0.27288  1.0000
  C   C34       1.0  0.32208  0.28963  0.71918  1.0000
  H   H27       1.0  0.74937  0.74740  0.31575  1.0000
  H   H28       1.0  0.24709  0.24567  0.67491  1.0000
  C   C35       1.0  0.70890  0.78160  0.20818  1.0000
  C   C36       1.0  0.28319  0.27918  0.78318  1.0000
  H   H29       1.0  0.81357  0.72522  0.19852  1.0000
  H   H30       1.0  0.17727  0.22400  0.79082  1.0000
  C   C37       1.0  0.60835  0.84345  0.15557  1.0000
  C   C38       1.0  0.38206  0.34006  0.83775  1.0000
  H   H31       1.0  0.63332  0.83749  0.10457  1.0000
  H   H32       1.0  0.35435  0.33459  0.88825  1.0000
  C   C39       1.0  0.47360  0.91272  0.16908  1.0000
  C   C40       1.0  0.51831  0.40837  0.82683  1.0000
  C   C41       1.0  0.35573  0.97864  0.11900  1.0000
  C   C42       1.0  0.63420  0.47512  0.87876  1.0000
  C   C43       1.0  0.36353  0.99633  0.05173  1.0000
  C   C44       1.0  0.62376  0.49399  0.94607  1.0000
  H   H33       1.0  0.46646  0.96048  0.03165  1.0000
  H   H34       1.0  0.52033  0.45792  0.96496  1.0000
  C   C45       1.0  0.23710  0.06073  0.01035  1.0000
  C   C46       1.0  0.74868  0.55929  0.98915  1.0000
  C   C47       1.0  0.10548  0.10485  0.03801  1.0000
  C   C48       1.0  0.88116  0.60359  0.96310  1.0000
  H   H35       1.0  0.00661  0.15504  0.00659  1.0000
  H   H36       1.0  0.97885  0.65421  0.99591  1.0000
  C   C49       1.0  0.10617  0.08547  0.10619  1.0000
  C   C50       1.0  0.88328  0.58293  0.89485  1.0000
  C   C51       1.0  0.98581  0.12729  0.14578  1.0000
  C   C52       1.0  0.00563  0.62349  0.85690  1.0000
  C   C53       1.0  0.84443  0.19438  0.12102  1.0000
  C   C54       1.0  0.14516  0.69289  0.88336  1.0000
  H   H37       1.0  0.81599  0.21830  0.06791  1.0000
  H   H38       1.0  0.17061  0.71971  0.93672  1.0000
  C   C55       1.0  0.74033  0.22800  0.16475  1.0000
  C   C56       1.0  0.25139  0.72503  0.84103  1.0000
  H   H39       1.0  0.62986  0.28129  0.14611  1.0000
  H   H40       1.0  0.36045  0.78017  0.86096  1.0000
  C   C57       1.0  0.78013  0.19229  0.23218  1.0000
  C   C58       1.0  0.21564  0.68534  0.77325  1.0000
  H   H41       1.0  0.70229  0.21534  0.26821  1.0000
  H   H42       1.0  0.29524  0.70682  0.73822  1.0000
  C   C59       1.0  0.92321  0.12592  0.25399  1.0000
  C   C60       1.0  0.07440  0.61659  0.74971  1.0000
  H   H43       1.0  0.95830  0.09755  0.30626  1.0000
  H   H44       1.0  0.04322  0.58394  0.69720  1.0000
  Cl  Cl1       1.0  0.30319  0.50733  0.05469  1.0000
  Cl  Cl2       1.0  0.68613  0.01025  0.94422  1.0000
  O   O5        1.0  0.46629  0.48182  0.08895  1.0000
  O   O6        1.0  0.52290  0.98678  0.90935  1.0000
  O   O7        1.0  0.27486  0.66500  0.05080  1.0000
  O   O8        1.0  0.71628  0.16752  0.95111  1.0000
  O   O9        1.0  0.19645  0.43984  0.09358  1.0000
  O   O10       1.0  0.79253  0.94115  0.90427  1.0000
  O   O11       1.0  0.28359  0.44178  0.98723  1.0000
  O   O12       1.0  0.70460  0.94467  0.01045  1.0000
  Cl  Cl3       1.0  0.23654  0.44979  0.54353  1.0000
  Cl  Cl4       1.0  0.76337  0.91386  0.45175  1.0000
  O   O13       1.0  0.21036  0.53816  0.60277  1.0000
  O   O14       1.0  0.76484  0.02936  0.40190  1.0000
  O   O15       1.0  0.40087  0.40789  0.55088  1.0000
  O   O16       1.0  0.60144  0.87639  0.45499  1.0000
  O   O17       1.0  0.19263  0.53432  0.48289  1.0000
  O   O18       1.0  0.84032  0.96941  0.51804  1.0000
  O   O19       1.0  0.14000  0.31733  0.53973  1.0000
  O   O20       1.0  0.84741  0.78595  0.43252  1.0000
  O   O21       1.0  0.09892  0.81960  0.58975  1.0000
  O   O22       1.0  0.93202  0.28052  0.41823  1.0000
  H   H45       1.0  0.12329  0.71472  0.58712  1.0000
  H   H46       1.0  0.99676  0.83644  0.56235  1.0000
  H   H47       1.0  0.02112  0.28197  0.45508  1.0000
  H   H48       1.0  0.88599  0.18214  0.41744  1.0000
