# Supplementary material for: Benchmarking Periodic Density Functional Theory Calculations for Spin-State Energies in Spin-Crossover Systems
Source: Inorg Chem. 2024 Jul 8;63(29):13338–45. doi: 10.1021/acs.inorgchem.4c01094 (PMC11270997; doi:10.1021/acs.inorgchem.4c01094)
Supplement: Supplementary file 3 — ic4c01094_si_003.zip [file ic4c01094_si_003.zip › PeriodicPBEMB/s8newhs.cif]

data_image0
_chemical_formula_structural       Fe2O4N8C48H36Cl2O10H4
_chemical_formula_sum              "Fe2 O14 N8 C48 H40 Cl2"
_cell_length_a       11.0835
_cell_length_b       11.6442
_cell_length_c       9.85598
_cell_angle_alpha    105.787
_cell_angle_beta     92.0823
_cell_angle_gamma    79.3592

_space_group_name_H-M_alt    "P 1"
_space_group_IT_number       1

loop_
  _space_group_symop_operation_xyz
  'x, y, z'

loop_
  _atom_site_type_symbol
  _atom_site_label
  _atom_site_symmetry_multiplicity
  _atom_site_fract_x
  _atom_site_fract_y
  _atom_site_fract_z
  _atom_site_occupancy
  Fe  Fe1       1.0  0.47531  0.73617  0.44872  1.0000
  Fe  Fe2       1.0  0.52635  0.26426  0.55166  1.0000
  O   O1        1.0  0.63641  0.71565  0.53665  1.0000
  O   O2        1.0  0.36522  0.28472  0.46379  1.0000
  O   O3        1.0  0.37934  0.81607  0.62364  1.0000
  O   O4        1.0  0.62227  0.18428  0.37672  1.0000
  N   N1        1.0  0.56476  0.85998  0.38078  1.0000
  N   N2        1.0  0.43700  0.14046  0.61972  1.0000
  N   N3        1.0  0.34185  0.82256  0.31786  1.0000
  N   N4        1.0  0.65992  0.17793  0.68250  1.0000
  N   N5        1.0  0.36096  0.60759  0.45609  1.0000
  N   N6        1.0  0.64075  0.39276  0.54420  1.0000
  N   N7        1.0  0.53330  0.57882  0.26951  1.0000
  N   N8        1.0  0.46845  0.42163  0.73085  1.0000
  C   C1        1.0  0.72045  0.77177  0.50584  1.0000
  C   C2        1.0  0.28125  0.22852  0.49461  1.0000
  C   C3        1.0  0.84224  0.75486  0.55306  1.0000
  C   C4        1.0  0.15948  0.24524  0.44728  1.0000
  C   C5        1.0  0.92490  0.81798  0.51641  1.0000
  C   C6        1.0  0.07691  0.18199  0.48387  1.0000
  C   C7        1.0  0.88935  0.89969  0.43411  1.0000
  C   C8        1.0  0.11252  0.10037  0.56625  1.0000
  C   C9        1.0  0.77006  0.91842  0.38696  1.0000
  C   C10       1.0  0.23179  0.08184  0.61353  1.0000
  C   C11       1.0  0.68559  0.85481  0.42190  1.0000
  C   C12       1.0  0.31617  0.14554  0.57860  1.0000
  C   C13       1.0  0.50382  0.92845  0.30823  1.0000
  C   C14       1.0  0.49800  0.07202  0.69227  1.0000
  C   C15       1.0  0.37954  0.91068  0.27209  1.0000
  C   C16       1.0  0.62228  0.08982  0.72833  1.0000
  C   C17       1.0  0.30360  0.97756  0.19356  1.0000
  C   C18       1.0  0.69829  0.02296  0.80684  1.0000
  C   C19       1.0  0.18646  0.95207  0.16011  1.0000
  C   C20       1.0  0.81545  0.04846  0.84018  1.0000
  C   C21       1.0  0.14925  0.86034  0.20482  1.0000
  C   C22       1.0  0.85260  0.14018  0.79540  1.0000
  C   C23       1.0  0.22953  0.79840  0.28463  1.0000
  C   C24       1.0  0.77225  0.20211  0.71564  1.0000
  C   C25       1.0  0.29098  0.76521  0.65471  1.0000
  C   C26       1.0  0.71069  0.23506  0.34562  1.0000
  C   C27       1.0  0.21036  0.81989  0.77125  1.0000
  C   C28       1.0  0.79133  0.18028  0.22911  1.0000
  C   C29       1.0  0.12234  0.75845  0.79989  1.0000
  C   C30       1.0  0.87942  0.24164  0.20046  1.0000
  C   C31       1.0  0.11207  0.64210  0.71551  1.0000
  C   C32       1.0  0.88975  0.35798  0.28481  1.0000
  C   C33       1.0  0.18866  0.58723  0.59867  1.0000
  C   C34       1.0  0.81314  0.41294  0.40162  1.0000
  C   C35       1.0  0.27716  0.64839  0.56710  1.0000
  C   C36       1.0  0.72456  0.35188  0.43319  1.0000
  C   C37       1.0  0.37142  0.50800  0.35514  1.0000
  C   C38       1.0  0.63037  0.49235  0.64514  1.0000
  C   C39       1.0  0.46879  0.48727  0.25248  1.0000
  C   C40       1.0  0.53300  0.51314  0.74784  1.0000
  C   C41       1.0  0.49766  0.37925  0.14579  1.0000
  C   C42       1.0  0.50423  0.62115  0.85455  1.0000
  C   C43       1.0  0.59733  0.36455  0.05652  1.0000
  C   C44       1.0  0.40461  0.63591  0.94388  1.0000
  C   C45       1.0  0.66389  0.45785  0.07477  1.0000
  C   C46       1.0  0.33799  0.54265  0.92570  1.0000
  C   C47       1.0  0.62807  0.56420  0.18281  1.0000
  C   C48       1.0  0.37372  0.43630  0.81764  1.0000
  H   H1        1.0  0.86940  0.69472  0.62045  1.0000
  H   H2        1.0  0.13228  0.30530  0.37980  1.0000
  H   H3        1.0  0.01897  0.80402  0.55321  1.0000
  H   H4        1.0  0.98290  0.19575  0.44684  1.0000
  H   H5        1.0  0.95583  0.94756  0.40584  1.0000
  H   H6        1.0  0.04611  0.05237  0.59442  1.0000
  H   H7        1.0  0.74196  0.98087  0.32272  1.0000
  H   H8        1.0  0.25995  0.01944  0.67781  1.0000
  H   H9        1.0  0.54177  0.99679  0.27467  1.0000
  H   H10       1.0  0.46010  0.00367  0.72587  1.0000
  H   H11       1.0  0.33636  0.04809  0.15961  1.0000
  H   H12       1.0  0.66556  0.95244  0.84085  1.0000
  H   H13       1.0  0.12621  0.00364  0.09930  1.0000
  H   H14       1.0  0.87573  0.99689  0.90097  1.0000
  H   H15       1.0  0.05945  0.83617  0.17841  1.0000
  H   H16       1.0  0.94240  0.16437  0.82172  1.0000
  H   H17       1.0  0.20248  0.72570  0.31947  1.0000
  H   H18       1.0  0.79927  0.27479  0.68076  1.0000
  H   H19       1.0  0.21856  0.90962  0.83775  1.0000
  H   H20       1.0  0.78312  0.09054  0.16267  1.0000
  H   H21       1.0  0.05987  0.80041  0.88972  1.0000
  H   H22       1.0  0.94191  0.19960  0.11066  1.0000
  H   H23       1.0  0.04364  0.59539  0.74201  1.0000
  H   H24       1.0  0.95826  0.40462  0.25832  1.0000
  H   H25       1.0  0.18122  0.49709  0.53306  1.0000
  H   H26       1.0  0.82072  0.50306  0.46719  1.0000
  H   H27       1.0  0.31436  0.43933  0.34633  1.0000
  H   H28       1.0  0.68749  0.56097  0.65394  1.0000
  H   H29       1.0  0.44287  0.30872  0.13428  1.0000
  H   H30       1.0  0.55906  0.69165  0.86602  1.0000
  H   H31       1.0  0.62291  0.28046  0.97387  1.0000
  H   H32       1.0  0.37911  0.72000  0.02657  1.0000
  H   H33       1.0  0.74277  0.44959  0.00745  1.0000
  H   H34       1.0  0.25915  0.55093  0.99308  1.0000
  H   H35       1.0  0.67795  0.63906  0.19956  1.0000
  H   H36       1.0  0.32381  0.36147  0.80095  1.0000
  Cl  Cl1       1.0  0.81093  0.76030  0.01809  1.0000
  Cl  Cl2       1.0  0.19095  0.24012  0.98243  1.0000
  O   O5        1.0  0.85520  0.68249  0.11125  1.0000
  O   O6        1.0  0.14684  0.31807  0.88938  1.0000
  O   O7        1.0  0.82665  0.68638  0.87016  1.0000
  O   O8        1.0  0.17522  0.31392  0.13038  1.0000
  O   O9        1.0  0.88176  0.85841  0.04123  1.0000
  O   O10       1.0  0.11999  0.14210  0.95909  1.0000
  O   O11       1.0  0.68072  0.81192  0.04744  1.0000
  O   O12       1.0  0.32113  0.18842  0.95313  1.0000
  O   O13       1.0  0.10781  0.57260  0.17211  1.0000
  O   O14       1.0  0.89417  0.42778  0.82877  1.0000
  H   H37       1.0  0.11803  0.48421  0.14785  1.0000
  H   H38       1.0  0.02369  0.60141  0.14762  1.0000
  H   H39       1.0  0.97832  0.39930  0.85350  1.0000
  H   H40       1.0  0.88363  0.51619  0.85285  1.0000
