# Supplementary material for: Benchmarking Periodic Density Functional Theory Calculations for Spin-State Energies in Spin-Crossover Systems
Source: Inorg Chem. 2024 Jul 8;63(29):13338–45. doi: 10.1021/acs.inorgchem.4c01094 (PMC11270997; doi:10.1021/acs.inorgchem.4c01094)
Supplement: Supplementary file 3 — ic4c01094_si_003.zip [file ic4c01094_si_003.zip › PeriodicPBEMB/s3hs.cif]

data_image0
_chemical_formula_structural       Mn4O4C8Br4C4H4C4Br4C4H4C8H4N4C4H8C4H8C4H8N4H4C4H8C4H8N4H4C4H8C4H8C4H8N4C4H4C8H4C4Br4C4H4C4Br4C4O4B4F16O4H4C4H8C4H12
_chemical_formula_sum              "Mn4 O12 C96 Br16 H120 N16 B4 F16"
_cell_length_a       14.4871
_cell_length_b       12.9852
_cell_length_c       16.8971
_cell_angle_alpha    90.0013
_cell_angle_beta     93.2047
_cell_angle_gamma    90.0008

_space_group_name_H-M_alt    "P 1"
_space_group_IT_number       1

loop_
  _space_group_symop_operation_xyz
  'x, y, z'

loop_
  _atom_site_type_symbol
  _atom_site_label
  _atom_site_symmetry_multiplicity
  _atom_site_fract_x
  _atom_site_fract_y
  _atom_site_fract_z
  _atom_site_occupancy
  Mn  Mn1       1.0  0.68524  0.24109  0.89121  1.0000
  Mn  Mn2       1.0  0.81475  0.74114  0.60877  1.0000
  Mn  Mn3       1.0  0.31476  0.75891  0.10879  1.0000
  Mn  Mn4       1.0  0.18525  0.25886  0.39123  1.0000
  O   O1        1.0  0.80936  0.24429  0.93252  1.0000
  O   O2        1.0  0.69063  0.74430  0.56746  1.0000
  O   O3        1.0  0.19064  0.75571  0.06748  1.0000
  O   O4        1.0  0.30937  0.25570  0.43254  1.0000
  C   C1        1.0  0.88355  0.21195  0.89860  1.0000
  C   C2        1.0  0.61646  0.71193  0.60137  1.0000
  C   C3        1.0  0.11645  0.78805  0.10140  1.0000
  C   C4        1.0  0.38354  0.28807  0.39863  1.0000
  C   C5        1.0  0.96153  0.17652  0.94567  1.0000
  C   C6        1.0  0.53848  0.67648  0.55431  1.0000
  C   C7        1.0  0.03847  0.82348  0.05433  1.0000
  C   C8        1.0  0.46152  0.32352  0.44569  1.0000
  Br  Br1       1.0  0.95580  0.17664  0.05780  1.0000
  Br  Br2       1.0  0.54421  0.67662  0.44217  1.0000
  Br  Br3       1.0  0.04420  0.82336  0.94219  1.0000
  Br  Br4       1.0  0.45579  0.32338  0.55783  1.0000
  C   C9        1.0  0.04126  0.14047  0.91311  1.0000
  C   C10       1.0  0.45876  0.64040  0.58687  1.0000
  C   C11       1.0  0.95874  0.85953  0.08689  1.0000
  C   C12       1.0  0.54124  0.35960  0.41313  1.0000
  H   H1        1.0  0.09886  0.11324  0.95164  1.0000
  H   H2        1.0  0.40117  0.61316  0.54833  1.0000
  H   H3        1.0  0.90114  0.88675  0.04836  1.0000
  H   H4        1.0  0.59883  0.38684  0.45167  1.0000
  C   C13       1.0  0.04657  0.14043  0.83081  1.0000
  C   C14       1.0  0.45346  0.64035  0.66917  1.0000
  C   C15       1.0  0.95343  0.85957  0.16919  1.0000
  C   C16       1.0  0.54654  0.35965  0.33083  1.0000
  Br  Br5       1.0  0.15573  0.09077  0.78600  1.0000
  Br  Br6       1.0  0.34431  0.59066  0.71398  1.0000
  Br  Br7       1.0  0.84427  0.90922  0.21400  1.0000
  Br  Br8       1.0  0.65569  0.40935  0.28602  1.0000
  C   C17       1.0  0.97441  0.17747  0.78200  1.0000
  C   C18       1.0  0.52561  0.67740  0.71798  1.0000
  C   C19       1.0  0.02559  0.82253  0.21800  1.0000
  C   C20       1.0  0.47439  0.32260  0.28202  1.0000
  H   H5        1.0  0.97907  0.18011  0.71790  1.0000
  H   H6        1.0  0.52096  0.68004  0.78208  1.0000
  H   H7        1.0  0.02093  0.81989  0.28210  1.0000
  H   H8        1.0  0.47904  0.31996  0.21792  1.0000
  C   C21       1.0  0.89278  0.21223  0.81480  1.0000
  C   C22       1.0  0.60723  0.71219  0.68518  1.0000
  C   C23       1.0  0.10722  0.78777  0.18520  1.0000
  C   C24       1.0  0.39277  0.28781  0.31482  1.0000
  C   C25       1.0  0.82197  0.25492  0.76095  1.0000
  C   C26       1.0  0.67803  0.75490  0.73903  1.0000
  C   C27       1.0  0.17803  0.74509  0.23905  1.0000
  C   C28       1.0  0.32197  0.24510  0.26098  1.0000
  H   H9        1.0  0.84170  0.26854  0.69987  1.0000
  H   H10       1.0  0.65830  0.76850  0.80011  1.0000
  H   H11       1.0  0.15830  0.73146  0.30013  1.0000
  H   H12       1.0  0.34170  0.23150  0.19989  1.0000
  N   N1        1.0  0.73980  0.27965  0.78008  1.0000
  N   N2        1.0  0.76019  0.77969  0.71989  1.0000
  N   N3        1.0  0.26020  0.72035  0.21992  1.0000
  N   N4        1.0  0.23981  0.22031  0.28011  1.0000
  C   C29       1.0  0.68255  0.33996  0.72332  1.0000
  C   C30       1.0  0.81743  0.84002  0.77665  1.0000
  C   C31       1.0  0.31745  0.66005  0.27668  1.0000
  C   C32       1.0  0.18257  0.15998  0.22335  1.0000
  H   H13       1.0  0.61333  0.30536  0.71706  1.0000
  H   H14       1.0  0.88665  0.80544  0.78290  1.0000
  H   H15       1.0  0.38667  0.69464  0.28293  1.0000
  H   H16       1.0  0.11335  0.19455  0.21710  1.0000
  H   H17       1.0  0.71274  0.33972  0.66497  1.0000
  H   H18       1.0  0.78723  0.83977  0.83500  1.0000
  H   H19       1.0  0.28726  0.66028  0.33503  1.0000
  H   H20       1.0  0.21277  0.16023  0.16500  1.0000
  C   C33       1.0  0.67474  0.45027  0.75444  1.0000
  C   C34       1.0  0.82520  0.95033  0.74553  1.0000
  C   C35       1.0  0.32526  0.54973  0.24556  1.0000
  C   C36       1.0  0.17480  0.04967  0.25447  1.0000
  H   H21       1.0  0.74472  0.48261  0.76523  1.0000
  H   H22       1.0  0.75521  0.98264  0.73473  1.0000
  H   H23       1.0  0.25528  0.51739  0.23477  1.0000
  H   H24       1.0  0.24480  0.01736  0.26527  1.0000
  H   H25       1.0  0.64035  0.49710  0.70720  1.0000
  H   H26       1.0  0.85957  0.99718  0.79276  1.0000
  H   H27       1.0  0.35965  0.50290  0.29279  1.0000
  H   H28       1.0  0.14043  0.00282  0.20724  1.0000
  C   C37       1.0  0.61895  0.46169  0.82772  1.0000
  C   C38       1.0  0.88099  0.96177  0.67225  1.0000
  C   C39       1.0  0.38105  0.53831  0.17228  1.0000
  C   C40       1.0  0.11901  0.03823  0.32775  1.0000
  H   H29       1.0  0.54931  0.43017  0.81530  1.0000
  H   H30       1.0  0.95064  0.93026  0.68467  1.0000
  H   H31       1.0  0.45069  0.56983  0.18470  1.0000
  H   H32       1.0  0.04936  0.06974  0.31533  1.0000
  H   H33       1.0  0.61133  0.54418  0.84145  1.0000
  H   H34       1.0  0.88860  0.04426  0.65853  1.0000
  H   H35       1.0  0.38867  0.45582  0.15855  1.0000
  H   H36       1.0  0.11140  0.95574  0.34147  1.0000
  N   N5        1.0  0.65865  0.40913  0.89962  1.0000
  N   N6        1.0  0.84132  0.90919  0.60034  1.0000
  N   N7        1.0  0.34135  0.59087  0.10037  1.0000
  N   N8        1.0  0.15868  0.09081  0.39966  1.0000
  H   H37       1.0  0.72040  0.44533  0.91616  1.0000
  H   H38       1.0  0.77957  0.94538  0.58379  1.0000
  H   H39       1.0  0.27960  0.55467  0.08384  1.0000
  H   H40       1.0  0.22044  0.05462  0.41621  1.0000
  C   C41       1.0  0.59824  0.42597  0.96628  1.0000
  C   C42       1.0  0.90173  0.92602  0.53369  1.0000
  C   C43       1.0  0.40176  0.57403  0.03371  1.0000
  C   C44       1.0  0.09827  0.07398  0.46631  1.0000
  H   H41       1.0  0.52875  0.39733  0.94814  1.0000
  H   H42       1.0  0.97122  0.89738  0.55185  1.0000
  H   H43       1.0  0.47125  0.60267  0.05186  1.0000
  H   H44       1.0  0.02878  0.10262  0.44815  1.0000
  H   H45       1.0  0.59267  0.50868  0.97941  1.0000
  H   H46       1.0  0.90731  0.00872  0.52056  1.0000
  H   H47       1.0  0.40733  0.49132  0.02059  1.0000
  H   H48       1.0  0.09269  0.99128  0.47944  1.0000
  C   C45       1.0  0.63680  0.36785  0.03854  1.0000
  C   C46       1.0  0.86320  0.86788  0.46144  1.0000
  C   C47       1.0  0.36320  0.63215  0.96146  1.0000
  C   C48       1.0  0.13680  0.13212  0.53856  1.0000
  H   H49       1.0  0.70844  0.39258  0.05314  1.0000
  H   H50       1.0  0.79155  0.89260  0.44682  1.0000
  H   H51       1.0  0.29156  0.60742  0.94686  1.0000
  H   H52       1.0  0.20845  0.10740  0.55318  1.0000
  H   H53       1.0  0.59581  0.38442  0.09009  1.0000
  H   H54       1.0  0.90419  0.88443  0.40990  1.0000
  H   H55       1.0  0.40418  0.61558  0.90991  1.0000
  H   H56       1.0  0.09581  0.11557  0.59010  1.0000
  N   N9        1.0  0.63764  0.25739  0.01979  1.0000
  N   N10       1.0  0.86236  0.75743  0.48020  1.0000
  N   N11       1.0  0.36236  0.74261  0.98021  1.0000
  N   N12       1.0  0.13764  0.24257  0.51980  1.0000
  H   H57       1.0  0.57045  0.23196  0.01360  1.0000
  H   H58       1.0  0.92954  0.73199  0.48640  1.0000
  H   H59       1.0  0.42955  0.76804  0.98640  1.0000
  H   H60       1.0  0.07046  0.26800  0.51360  1.0000
  C   C49       1.0  0.68758  0.19525  0.08111  1.0000
  C   C50       1.0  0.81243  0.69526  0.41888  1.0000
  C   C51       1.0  0.31242  0.80475  0.91889  1.0000
  C   C52       1.0  0.18757  0.30474  0.58112  1.0000
  H   H61       1.0  0.66015  0.20991  0.13986  1.0000
  H   H62       1.0  0.83987  0.70992  0.36013  1.0000
  H   H63       1.0  0.33985  0.79009  0.86014  1.0000
  H   H64       1.0  0.16013  0.29008  0.63987  1.0000
  H   H65       1.0  0.76013  0.22056  0.08423  1.0000
  H   H66       1.0  0.73988  0.72055  0.41575  1.0000
  H   H67       1.0  0.23987  0.77944  0.91577  1.0000
  H   H68       1.0  0.26012  0.27945  0.58425  1.0000
  C   C53       1.0  0.68243  0.08028  0.06361  1.0000
  C   C54       1.0  0.81760  0.58029  0.43638  1.0000
  C   C55       1.0  0.31757  0.91972  0.93639  1.0000
  C   C56       1.0  0.18240  0.41971  0.56362  1.0000
  H   H69       1.0  0.61018  0.05348  0.06173  1.0000
  H   H70       1.0  0.88986  0.55352  0.43828  1.0000
  H   H71       1.0  0.38982  0.94652  0.93827  1.0000
  H   H72       1.0  0.11014  0.44648  0.56173  1.0000
  H   H73       1.0  0.71873  0.03940  0.11311  1.0000
  H   H74       1.0  0.78132  0.53940  0.38689  1.0000
  H   H75       1.0  0.28127  0.96060  0.88689  1.0000
  H   H76       1.0  0.21868  0.46060  0.61312  1.0000
  C   C57       1.0  0.72609  0.04632  0.98723  1.0000
  C   C58       1.0  0.77394  0.54634  0.51276  1.0000
  C   C59       1.0  0.27391  0.95368  0.01277  1.0000
  C   C60       1.0  0.22606  0.45366  0.48724  1.0000
  H   H77       1.0  0.79716  0.07500  0.98705  1.0000
  H   H78       1.0  0.70286  0.57501  0.51293  1.0000
  H   H79       1.0  0.20284  0.92500  0.01295  1.0000
  H   H80       1.0  0.29714  0.42499  0.48707  1.0000
  H   H81       1.0  0.72671  0.96177  0.98424  1.0000
  H   H82       1.0  0.77333  0.46179  0.51576  1.0000
  H   H83       1.0  0.27329  0.03823  0.01576  1.0000
  H   H84       1.0  0.22667  0.53821  0.48424  1.0000
  N   N13       1.0  0.67301  0.08726  0.91750  1.0000
  N   N14       1.0  0.82701  0.58730  0.58248  1.0000
  N   N15       1.0  0.32699  0.91274  0.08249  1.0000
  N   N16       1.0  0.17299  0.41270  0.41752  1.0000
  C   C61       1.0  0.61364  0.02540  0.88227  1.0000
  C   C62       1.0  0.88639  0.52546  0.61772  1.0000
  C   C63       1.0  0.38636  0.97460  0.11773  1.0000
  C   C64       1.0  0.11361  0.47454  0.38228  1.0000
  H   H85       1.0  0.61495  0.94427  0.90043  1.0000
  H   H86       1.0  0.88510  0.44433  0.59957  1.0000
  H   H87       1.0  0.38505  0.05573  0.09956  1.0000
  H   H88       1.0  0.11490  0.55567  0.40043  1.0000
  C   C65       1.0  0.54150  0.05429  0.82469  1.0000
  C   C66       1.0  0.95852  0.55438  0.67530  1.0000
  C   C67       1.0  0.45850  0.94571  0.17530  1.0000
  C   C68       1.0  0.04148  0.44562  0.32470  1.0000
  C   C69       1.0  0.48764  0.97543  0.78801  1.0000
  C   C70       1.0  0.01240  0.47554  0.71198  1.0000
  C   C71       1.0  0.51237  0.02457  0.21198  1.0000
  C   C72       1.0  0.98760  0.52446  0.28802  1.0000
  H   H89       1.0  0.50620  0.89530  0.79978  1.0000
  H   H90       1.0  0.99386  0.39540  0.70023  1.0000
  H   H91       1.0  0.49380  0.10470  0.20022  1.0000
  H   H92       1.0  0.00614  0.60459  0.29977  1.0000
  C   C73       1.0  0.41157  0.00005  0.73864  1.0000
  C   C74       1.0  0.08846  0.50019  0.76135  1.0000
  C   C75       1.0  0.58843  0.99995  0.26136  1.0000
  C   C76       1.0  0.91154  0.49981  0.23865  1.0000
  Br  Br9       1.0  0.33807  0.89523  0.68845  1.0000
  Br  Br10      1.0  0.16199  0.39538  0.81153  1.0000
  Br  Br11      1.0  0.66193  0.10477  0.31154  1.0000
  Br  Br12      1.0  0.83801  0.60461  0.18847  1.0000
  C   C77       1.0  0.38571  0.10295  0.72626  1.0000
  C   C78       1.0  0.11431  0.60309  0.77372  1.0000
  C   C79       1.0  0.61429  0.89705  0.27374  1.0000
  C   C80       1.0  0.88569  0.39691  0.22628  1.0000
  H   H93       1.0  0.32550  0.12232  0.68772  1.0000
  H   H94       1.0  0.17452  0.62248  0.81226  1.0000
  H   H95       1.0  0.67450  0.87768  0.31228  1.0000
  H   H96       1.0  0.82548  0.37752  0.18774  1.0000
  C   C81       1.0  0.43718  0.18053  0.76368  1.0000
  C   C82       1.0  0.06282  0.68065  0.73631  1.0000
  C   C83       1.0  0.56282  0.81947  0.23632  1.0000
  C   C84       1.0  0.93718  0.31934  0.26369  1.0000
  Br  Br13      1.0  0.39782  0.31909  0.75098  1.0000
  Br  Br14      1.0  0.10215  0.81923  0.74901  1.0000
  Br  Br15      1.0  0.60217  0.68091  0.24902  1.0000
  Br  Br16      1.0  0.89785  0.18077  0.25099  1.0000
  C   C85       1.0  0.51779  0.15994  0.81253  1.0000
  C   C86       1.0  0.98221  0.66004  0.68746  1.0000
  C   C87       1.0  0.48221  0.84006  0.18747  1.0000
  C   C88       1.0  0.01779  0.33996  0.31255  1.0000
  O   O5        1.0  0.56444  0.23638  0.84554  1.0000
  O   O6        1.0  0.93556  0.73646  0.65444  1.0000
  O   O7        1.0  0.43556  0.76362  0.15446  1.0000
  O   O8        1.0  0.06444  0.26354  0.34556  1.0000
  B   B1        1.0  0.38190  0.24708  0.02663  1.0000
  B   B2        1.0  0.11808  0.74704  0.47339  1.0000
  B   B3        1.0  0.61810  0.75292  0.97337  1.0000
  B   B4        1.0  0.88192  0.25296  0.52661  1.0000
  F   F1        1.0  0.43551  0.16980  0.99267  1.0000
  F   F2        1.0  0.06446  0.66978  0.50736  1.0000
  F   F3        1.0  0.56449  0.83020  0.00733  1.0000
  F   F4        1.0  0.93554  0.33022  0.49264  1.0000
  F   F5        1.0  0.30224  0.20312  0.05799  1.0000
  F   F6        1.0  0.19771  0.70305  0.44201  1.0000
  F   F7        1.0  0.69776  0.79688  0.94201  1.0000
  F   F8        1.0  0.80229  0.29695  0.55799  1.0000
  F   F9        1.0  0.43586  0.29498  0.08908  1.0000
  F   F10       1.0  0.06411  0.79496  0.41095  1.0000
  F   F11       1.0  0.56414  0.70502  0.91092  1.0000
  F   F12       1.0  0.93589  0.20504  0.58905  1.0000
  F   F13       1.0  0.35418  0.32164  0.96896  1.0000
  F   F14       1.0  0.14584  0.82159  0.53105  1.0000
  F   F15       1.0  0.64581  0.67836  0.03104  1.0000
  F   F16       1.0  0.85416  0.17841  0.46895  1.0000
  O   O9        1.0  0.78488  0.55284  0.97414  1.0000
  O   O10       1.0  0.71510  0.05290  0.52586  1.0000
  O   O11       1.0  0.21512  0.44716  0.02586  1.0000
  O   O12       1.0  0.28491  0.94710  0.47414  1.0000
  H   H97       1.0  0.74398  0.60274  0.99783  1.0000
  H   H98       1.0  0.75601  0.10278  0.50217  1.0000
  H   H99       1.0  0.25602  0.39727  0.00217  1.0000
  H   H100      1.0  0.24400  0.89722  0.49783  1.0000
  C   C89       1.0  0.86993  0.60216  0.95736  1.0000
  C   C90       1.0  0.63003  0.10225  0.54259  1.0000
  C   C91       1.0  0.13007  0.39784  0.04264  1.0000
  C   C92       1.0  0.36997  0.89775  0.45741  1.0000
  H   H101      1.0  0.85604  0.67370  0.92350  1.0000
  H   H102      1.0  0.64392  0.17384  0.57637  1.0000
  H   H103      1.0  0.14396  0.32631  0.07650  1.0000
  H   H104      1.0  0.35608  0.82616  0.42363  1.0000
  H   H105      1.0  0.90810  0.62364  0.01335  1.0000
  H   H106      1.0  0.59187  0.12365  0.48658  1.0000
  H   H107      1.0  0.09190  0.37636  0.98665  1.0000
  H   H108      1.0  0.40813  0.87635  0.51342  1.0000
  C   C93       1.0  0.92643  0.52803  0.91074  1.0000
  C   C94       1.0  0.57354  0.02816  0.58926  1.0000
  C   C95       1.0  0.07357  0.47197  0.08926  1.0000
  C   C96       1.0  0.42646  0.97184  0.41074  1.0000
  H   H109      1.0  0.93772  0.45549  0.94333  1.0000
  H   H110      1.0  0.56224  0.95562  0.55667  1.0000
  H   H111      1.0  0.06227  0.54451  0.05667  1.0000
  H   H112      1.0  0.43777  0.04437  0.44333  1.0000
  H   H113      1.0  0.99413  0.56147  0.90000  1.0000
  H   H114      1.0  0.50585  0.06163  0.59999  1.0000
  H   H115      1.0  0.00587  0.43853  0.10000  1.0000
  H   H116      1.0  0.49415  0.93836  0.40001  1.0000
  H   H117      1.0  0.89153  0.51001  0.85294  1.0000
  H   H118      1.0  0.60844  0.01024  0.64708  1.0000
  H   H119      1.0  0.10846  0.48999  0.14706  1.0000
  H   H120      1.0  0.39156  0.98975  0.35292  1.0000
