# Supplementary material for: Benchmarking Periodic Density Functional Theory Calculations for Spin-State Energies in Spin-Crossover Systems
Source: Inorg Chem. 2024 Jul 8;63(29):13338–45. doi: 10.1021/acs.inorgchem.4c01094 (PMC11270997; doi:10.1021/acs.inorgchem.4c01094)
Supplement: Supplementary file 3 — ic4c01094_si_003.zip [file ic4c01094_si_003.zip › PeriodicPBEMB/s13hs.cif]

data_global
_cell_length_a 8.53066
_cell_length_b 8.52862
_cell_length_c 18.7106
_cell_angle_alpha 89.4415
_cell_angle_beta 97.1937
_cell_angle_gamma 90.076
_symmetry_space_group_name_H-M 'P -1'
loop_
_symmetry_equiv_pos_as_xyz
  'x,y,z'
loop_
_atom_site_label
_atom_site_fract_x
_atom_site_fract_y
_atom_site_fract_z
B 0.263923 0.362584 0.544884
B 0.807816 0.880908 0.406617
B 0.325962 0.378771 0.0526125
B 0.741089 0.878784 0.900679
C 0.901836 0.0596484 0.206648
C 0.166882 0.562105 0.745703
C 0.792287 0.112087 0.148712
C 0.276001 0.615007 0.803227
C 0.863763 0.0864702 0.0875692
C 0.20408 0.589645 0.864505
C 0.129349 0.978994 0.0694946
C 0.93856 0.481303 0.883287
C 0.118074 0.988209 -0.0050969
C 0.949901 0.489367 0.95782
C 0.250042 0.940996 0.963516
C 0.817936 0.441599 -0.0105066
C 0.385285 0.884663 0.00530128
C 0.682653 0.385863 0.948031
C 0.381616 0.877225 0.0793277
C 0.686258 0.379602 0.87404
C 0.638637 0.739197 0.118098
C 0.428775 0.242666 0.836104
C 0.713047 0.697581 0.185337
C 0.355004 0.200712 0.769163
C 0.615455 0.754613 0.234691
C 0.453429 0.257016 0.719507
C 0.438696 0.263871 0.250764
C 0.629849 0.769175 0.701828
C 0.488342 0.35663 0.311227
C 0.581946 0.864798 0.641284
C 0.446732 0.273773 0.369804
C 0.62489 0.7846 0.582959
C 0.319796 1.01026 0.380203
C 0.750481 0.521136 0.57287
C 0.321576 1.0008 0.454455
C 0.748728 0.514685 0.498597
C 0.266794 0.861754 0.482279
C 0.803541 0.37684 0.470907
C 0.214224 0.738167 0.437329
C 0.856225 0.251633 0.515964
C 0.215469 0.761891 0.363918
C 0.854509 0.272264 0.589349
C 0.102373 0.504593 0.317456
C 0.966201 1.01285 0.635936
C 0.0787035 0.443164 0.24891
C 0.988808 0.948425 0.704462
C 0.132138 0.559138 0.203609
C 0.935152 0.0624447 0.749655
F 0.186669 0.365083 0.473326
F 0.886602 0.881563 0.477896
F 0.233975 0.503529 0.579538
F 0.828746 1.02652 0.37277
F 0.210651 0.23291 0.582605
F 0.86672 0.75819 0.367597
F 0.429514 0.34544 0.542725
F 0.643608 0.853851 0.409571
F 0.307692 0.317771 -0.0180234
F 0.758737 0.815818 0.971503
F 0.216619 0.308104 0.0933025
F 0.851526 0.810107 0.86055
F 0.297781 0.543172 0.0483042
F 0.768491 1.04328 0.904615
F 0.482014 0.350167 0.0855802
F 0.585588 0.850017 0.867336
Fe 0.266922 0.919182 0.223756
Fe 0.801264 0.422995 0.72935
H 0.890509 0.0550865 0.263884
H 0.178551 0.556599 0.688571
H 0.676066 0.161558 0.150521
H 0.39227 0.664472 0.80113
H 0.822754 0.104581 0.0309246
H 0.244732 0.608045 0.920999
H 1.01172 1.03061 0.962586
H 0.0563098 0.531293 -0.0101198
H 0.247687 0.947271 0.905248
H 0.820357 0.446851 0.0477326
H 0.488008 0.847539 -0.0190826
H 0.57993 0.348337 0.972653
H 0.670468 0.722777 0.0644291
H 0.396238 0.226799 0.88983
H 0.823823 0.635421 0.197683
H 0.244192 0.138674 0.757159
H 0.63276 0.749859 0.293024
H 0.437143 0.251229 0.661252
H 0.446327 0.287764 0.194237
H 0.621156 0.790621 0.758271
H 0.545585 0.470052 0.311745
H 0.525045 0.978312 0.64047
H 0.459344 0.300254 0.426804
H 0.614165 0.813694 0.526006
H 0.363876 0.0971175 0.489177
H 0.70621 0.612322 0.46384
H 0.266163 0.848086 0.540109
H 0.803913 0.365179 0.413071
H 0.173641 0.629047 0.459
H 0.896838 0.143471 0.494381
H 0.083354 0.456557 0.369471
H 0.986605 0.967587 0.584018
H 0.0321428 0.328665 0.233518
H 1.03497 0.833283 0.719946
H 0.139179 0.555884 0.146195
H 0.927354 0.0566192 0.807
N 0.0334969 1.00694 0.182939
N 0.0350654 0.509373 0.769757
N 1.00836 1.02341 0.109686
N 0.0596521 0.526318 0.84283
N 0.25781 0.925381 0.110753
N 0.810084 0.428287 0.842318
N 0.50423 0.81725 0.128785
N 0.563627 0.320229 0.824947
N 0.488721 0.826671 0.2004
N 0.580026 0.329016 0.753325
N 0.371104 0.13151 0.270461
N 0.697407 0.637562 0.682396
N 0.376269 0.139145 0.343717
N 0.694064 0.648574 0.609247
N 0.265561 0.895029 0.335776
N 0.804342 0.404208 0.617389
N 0.166401 0.649776 0.311335
N 0.902564 0.157823 0.641956
N 0.18461 0.684578 0.241535
N 0.883499 0.189584 0.711697
