# Supplementary material for: Benchmarking Periodic Density Functional Theory Calculations for Spin-State Energies in Spin-Crossover Systems
Source: Inorg Chem. 2024 Jul 8;63(29):13338–45. doi: 10.1021/acs.inorgchem.4c01094 (PMC11270997; doi:10.1021/acs.inorgchem.4c01094)
Supplement: Supplementary file 3 — ic4c01094_si_003.zip [file ic4c01094_si_003.zip › PeriodicPBEMB/s20ls.cif]

data_image0
_chemical_formula_structural       Co2O4N12C2H2C2H2C2H2C2H2C6H2C4H2C6H2C2H2C2H2C2H2C2H6C2H2C2H2C2H2C2H2C6H2C4H2C6H2C2H2C2H2C2H2C2H6F8B2F7B2FO2H4O2H2C2H6
_chemical_formula_sum              "Co2 O8 N12 C66 H64 F16 B4"
_cell_length_a       8.83217
_cell_length_b       12.6581
_cell_length_c       15.406
_cell_angle_alpha    89.7873
_cell_angle_beta     89.9736
_cell_angle_gamma    85.8882

_space_group_name_H-M_alt    "P 1"
_space_group_IT_number       1

loop_
  _space_group_symop_operation_xyz
  'x, y, z'

loop_
  _atom_site_type_symbol
  _atom_site_label
  _atom_site_symmetry_multiplicity
  _atom_site_fract_x
  _atom_site_fract_y
  _atom_site_fract_z
  _atom_site_occupancy
  Co  Co1       1.0  0.50424  0.21818  0.25615  1.0000
  Co  Co2       1.0  0.49575  0.78239  0.74436  1.0000
  O   O1        1.0  0.42655  0.32328  0.63606  1.0000
  O   O2        1.0  0.57337  0.67762  0.36438  1.0000
  O   O3        1.0  0.51158  0.12248  0.87853  1.0000
  O   O4        1.0  0.48838  0.87738  0.12209  1.0000
  N   N1        1.0  0.60718  0.07668  0.31991  1.0000
  N   N2        1.0  0.39270  0.92399  0.68068  1.0000
  N   N3        1.0  0.48966  0.25763  0.37638  1.0000
  N   N4        1.0  0.51039  0.74312  0.62409  1.0000
  N   N5        1.0  0.39818  0.37555  0.24634  1.0000
  N   N6        1.0  0.60178  0.62505  0.75408  1.0000
  N   N7        1.0  0.30649  0.15747  0.24632  1.0000
  N   N8        1.0  0.69347  0.84312  0.75427  1.0000
  N   N9        1.0  0.51473  0.18202  0.14023  1.0000
  N   N10       1.0  0.48522  0.81832  0.86032  1.0000
  N   N11       1.0  0.70255  0.26961  0.23010  1.0000
  N   N12       1.0  0.29747  0.73087  0.77031  1.0000
  C   C1        1.0  0.66715  0.98686  0.28409  1.0000
  C   C2        1.0  0.33259  0.01373  0.71655  1.0000
  H   H1        1.0  0.64949  0.97802  0.21452  1.0000
  H   H2        1.0  0.35013  0.02252  0.78613  1.0000
  C   C3        1.0  0.74698  0.90777  0.33205  1.0000
  C   C4        1.0  0.25283  0.09289  0.66861  1.0000
  H   H3        1.0  0.79401  0.83644  0.29999  1.0000
  H   H4        1.0  0.20573  0.16416  0.70072  1.0000
  C   C5        1.0  0.76627  0.92352  0.42081  1.0000
  C   C6        1.0  0.23379  0.07728  0.57981  1.0000
  H   H5        1.0  0.83176  0.86457  0.45968  1.0000
  H   H6        1.0  0.16840  0.13629  0.54094  1.0000
  C   C7        1.0  0.70255  0.01588  0.45881  1.0000
  C   C8        1.0  0.29765  0.98498  0.54176  1.0000
  H   H7        1.0  0.71759  0.03025  0.52779  1.0000
  H   H8        1.0  0.28279  0.97072  0.47276  1.0000
  C   C9        1.0  0.62246  0.09100  0.40636  1.0000
  C   C10       1.0  0.37761  0.90979  0.59420  1.0000
  C   C11       1.0  0.54748  0.19061  0.43907  1.0000
  C   C12       1.0  0.45261  0.81020  0.56145  1.0000
  C   C13       1.0  0.52983  0.21451  0.52632  1.0000
  C   C14       1.0  0.47025  0.78637  0.47418  1.0000
  H   H9        1.0  0.57816  0.16190  0.57659  1.0000
  H   H10       1.0  0.42194  0.83903  0.42393  1.0000
  C   C15       1.0  0.44719  0.30861  0.55042  1.0000
  C   C16       1.0  0.55279  0.69225  0.45003  1.0000
  C   C17       1.0  0.39080  0.37867  0.48566  1.0000
  C   C18       1.0  0.60913  0.62212  0.51475  1.0000
  H   H11       1.0  0.32532  0.45197  0.50143  1.0000
  H   H12       1.0  0.67454  0.54881  0.49895  1.0000
  C   C19       1.0  0.41491  0.35050  0.39911  1.0000
  C   C20       1.0  0.58506  0.65024  0.60131  1.0000
  C   C21       1.0  0.36080  0.41686  0.32509  1.0000
  C   C22       1.0  0.63910  0.58379  0.67529  1.0000
  C   C23       1.0  0.27799  0.51447  0.33352  1.0000
  C   C24       1.0  0.72173  0.48612  0.66681  1.0000
  H   H13       1.0  0.24532  0.54573  0.39696  1.0000
  H   H14       1.0  0.75427  0.45489  0.60335  1.0000
  C   C25       1.0  0.23515  0.57109  0.25880  1.0000
  C   C26       1.0  0.76451  0.42941  0.74149  1.0000
  H   H15       1.0  0.16833  0.64649  0.26388  1.0000
  H   H16       1.0  0.83119  0.35396  0.73636  1.0000
  C   C27       1.0  0.27749  0.52936  0.17798  1.0000
  C   C28       1.0  0.72224  0.47109  0.82233  1.0000
  H   H17       1.0  0.24540  0.57165  0.11849  1.0000
  H   H18       1.0  0.75427  0.42873  0.88181  1.0000
  C   C29       1.0  0.35853  0.43081  0.17458  1.0000
  C   C30       1.0  0.64134  0.56969  0.82579  1.0000
  H   H19       1.0  0.39044  0.39424  0.11249  1.0000
  H   H20       1.0  0.60933  0.60616  0.88791  1.0000
  C   C31       1.0  0.32609  0.41149  0.66350  1.0000
  C   C32       1.0  0.67377  0.58940  0.33689  1.0000
  H   H21       1.0  0.21341  0.40747  0.63420  1.0000
  H   H22       1.0  0.78644  0.59334  0.36621  1.0000
  H   H23       1.0  0.37330  0.48676  0.64660  1.0000
  H   H24       1.0  0.62647  0.51414  0.35371  1.0000
  H   H25       1.0  0.31841  0.40349  0.73403  1.0000
  H   H26       1.0  0.68150  0.59749  0.26637  1.0000
  C   C33       1.0  0.20231  0.14885  0.30900  1.0000
  C   C34       1.0  0.79768  0.85188  0.69162  1.0000
  H   H27       1.0  0.22909  0.18011  0.37235  1.0000
  H   H28       1.0  0.77090  0.82078  0.62823  1.0000
  C   C35       1.0  0.06557  0.10356  0.29468  1.0000
  C   C36       1.0  0.93442  0.89712  0.70604  1.0000
  H   H29       1.0  0.98660  0.09833  0.34841  1.0000
  H   H30       1.0  0.01342  0.90248  0.65234  1.0000
  C   C37       1.0  0.03447  0.06621  0.21220  1.0000
  C   C38       1.0  0.96552  0.93425  0.78859  1.0000
  H   H31       1.0  0.93023  0.02856  0.19893  1.0000
  H   H32       1.0  0.06979  0.97184  0.80195  1.0000
  C   C39       1.0  0.14010  0.07644  0.14621  1.0000
  C   C40       1.0  0.85988  0.92387  0.85455  1.0000
  H   H33       1.0  0.11774  0.04933  0.08083  1.0000
  H   H34       1.0  0.88221  0.95081  0.91999  1.0000
  C   C41       1.0  0.27503  0.12217  0.16476  1.0000
  C   C42       1.0  0.72493  0.87821  0.83590  1.0000
  C   C43       1.0  0.39550  0.13828  0.10231  1.0000
  C   C44       1.0  0.60445  0.86198  0.89831  1.0000
  C   C45       1.0  0.39529  0.11724  0.01418  1.0000
  C   C46       1.0  0.60467  0.88284  0.98647  1.0000
  H   H35       1.0  0.29778  0.08623  0.98263  1.0000
  H   H36       1.0  0.70217  0.91380  0.01806  1.0000
  C   C47       1.0  0.52059  0.14259  0.96386  1.0000
  C   C48       1.0  0.47938  0.85738  0.03674  1.0000
  C   C49       1.0  0.64369  0.18733  0.00359  1.0000
  C   C50       1.0  0.35632  0.81266  0.99696  1.0000
  H   H37       1.0  0.74150  0.20939  0.96667  1.0000
  H   H38       1.0  0.25856  0.79046  0.03385  1.0000
  C   C51       1.0  0.63615  0.20640  0.09248  1.0000
  C   C52       1.0  0.36385  0.79376  0.90804  1.0000
  C   C53       1.0  0.74662  0.25742  0.14525  1.0000
  C   C54       1.0  0.25344  0.74278  0.85519  1.0000
  C   C55       1.0  0.88145  0.29433  0.11457  1.0000
  C   C56       1.0  0.11870  0.70566  0.88581  1.0000
  H   H39       1.0  0.91366  0.28317  0.04687  1.0000
  H   H40       1.0  0.08653  0.71662  0.95354  1.0000
  C   C57       1.0  0.97189  0.34753  0.17114  1.0000
  C   C58       1.0  0.02833  0.65255  0.82914  1.0000
  H   H41       1.0  0.07642  0.37853  0.14814  1.0000
  H   H42       1.0  0.92388  0.62136  0.85208  1.0000
  C   C59       1.0  0.92665  0.36055  0.25726  1.0000
  C   C60       1.0  0.07351  0.63983  0.74299  1.0000
  H   H43       1.0  0.99399  0.40009  0.30459  1.0000
  H   H44       1.0  0.00622  0.60039  0.69558  1.0000
  C   C61       1.0  0.79229  0.31955  0.28443  1.0000
  C   C62       1.0  0.20777  0.68104  0.71589  1.0000
  H   H45       1.0  0.75564  0.32689  0.35162  1.0000
  H   H46       1.0  0.24438  0.67395  0.64868  1.0000
  C   C63       1.0  0.62177  0.16564  0.82223  1.0000
  C   C64       1.0  0.37800  0.83434  0.17833  1.0000
  H   H47       1.0  0.73656  0.13109  0.83620  1.0000
  H   H48       1.0  0.26332  0.86907  0.16435  1.0000
  H   H49       1.0  0.61738  0.25210  0.82903  1.0000
  H   H50       1.0  0.38211  0.74789  0.17147  1.0000
  H   H51       1.0  0.58994  0.14511  0.75625  1.0000
  H   H52       1.0  0.40986  0.85474  0.24433  1.0000
  F   F1        1.0  0.81907  0.38412  0.48089  1.0000
  F   F2        1.0  0.18074  0.61663  0.51947  1.0000
  F   F3        1.0  0.92507  0.21154  0.48404  1.0000
  F   F4        1.0  0.07511  0.78931  0.51645  1.0000
  F   F5        1.0  0.07027  0.34712  0.44204  1.0000
  F   F6        1.0  0.92958  0.65386  0.55834  1.0000
  F   F7        1.0  0.99778  0.33147  0.58547  1.0000
  F   F8        1.0  0.00212  0.66957  0.41492  1.0000
  B   B1        1.0  0.95432  0.32019  0.49835  1.0000
  B   B2        1.0  0.04562  0.68071  0.50205  1.0000
  F   F9        1.0  0.19777  0.25085  0.85667  1.0000
  F   F10       1.0  0.80264  0.74894  0.14348  1.0000
  F   F11       1.0  0.05726  0.12548  0.92303  1.0000
  F   F12       1.0  0.94196  0.87563  0.07803  1.0000
  F   F13       1.0  0.98151  0.19789  0.79067  1.0000
  F   F14       1.0  0.01765  0.80282  0.21027  1.0000
  F   F15       1.0  0.96138  0.29988  0.91453  1.0000
  B   B3        1.0  0.04957  0.21842  0.87160  1.0000
  B   B4        1.0  0.95042  0.78237  0.12909  1.0000
  F   F16       1.0  0.03995  0.70166  0.08602  1.0000
  O   O5        1.0  0.81956  0.12518  0.64005  1.0000
  O   O6        1.0  0.18068  0.87567  0.36050  1.0000
  H   H53       1.0  0.86392  0.16098  0.59088  1.0000
  H   H54       1.0  0.13637  0.83992  0.40971  1.0000
  H   H55       1.0  0.87860  0.14564  0.68974  1.0000
  H   H56       1.0  0.12154  0.85517  0.31087  1.0000
  O   O7        1.0  0.37422  0.37898  0.95857  1.0000
  O   O8        1.0  0.62592  0.62089  0.04171  1.0000
  H   H57       1.0  0.31456  0.32880  0.92775  1.0000
  H   H58       1.0  0.68559  0.67114  0.07242  1.0000
  C   C65       1.0  0.30836  0.48228  0.93878  1.0000
  C   C66       1.0  0.69190  0.51765  0.06159  1.0000
  H   H59       1.0  0.18847  0.49267  0.95901  1.0000
  H   H60       1.0  0.81165  0.50719  0.04110  1.0000
  H   H61       1.0  0.31422  0.50052  0.86886  1.0000
  H   H62       1.0  0.37295  0.53955  0.97383  1.0000
  H   H63       1.0  0.62710  0.46027  0.02681  1.0000
  H   H64       1.0  0.68650  0.49961  0.13155  1.0000
