# Supplementary material for: Benchmarking Periodic Density Functional Theory Calculations for Spin-State Energies in Spin-Crossover Systems
Source: Inorg Chem. 2024 Jul 8;63(29):13338–45. doi: 10.1021/acs.inorgchem.4c01094 (PMC11270997; doi:10.1021/acs.inorgchem.4c01094)
Supplement: Supplementary file 3 — ic4c01094_si_003.zip [file ic4c01094_si_003.zip › PeriodicPBEMB/s5newhs.cif]

data_image0
_chemical_formula_structural       Mn2O4N12C44O6Cl2H52
_chemical_formula_sum              "Mn2 O10 N12 C44 Cl2 H52"
_cell_length_a       9.33737
_cell_length_b       9.3372
_cell_length_c       15.4081
_cell_angle_alpha    74.559
_cell_angle_beta     105.439
_cell_angle_gamma    88.8074

_space_group_name_H-M_alt    "P 1"
_space_group_IT_number       1

loop_
  _space_group_symop_operation_xyz
  'x, y, z'

loop_
  _atom_site_type_symbol
  _atom_site_label
  _atom_site_symmetry_multiplicity
  _atom_site_fract_x
  _atom_site_fract_y
  _atom_site_fract_z
  _atom_site_occupancy
  Mn  Mn1       1.0  0.77070  0.77768  0.49906  1.0000
  Mn  Mn2       1.0  0.22232  0.22930  0.99906  1.0000
  O   O1        1.0  0.97648  0.78365  0.49040  1.0000
  O   O2        1.0  0.21635  0.02352  0.99040  1.0000
  O   O3        1.0  0.56670  0.77000  0.50920  1.0000
  O   O4        1.0  0.23001  0.43330  0.00920  1.0000
  N   N1        1.0  0.88733  0.81351  0.63503  1.0000
  N   N2        1.0  0.18649  0.11267  0.13504  1.0000
  N   N3        1.0  0.75308  0.02751  0.44005  1.0000
  N   N4        1.0  0.97250  0.24692  0.94005  1.0000
  N   N5        1.0  0.01385  0.03611  0.48548  1.0000
  N   N6        1.0  0.96389  0.98614  0.98549  1.0000
  N   N7        1.0  0.76587  0.53205  0.56443  1.0000
  N   N8        1.0  0.46796  0.23412  0.06443  1.0000
  N   N9        1.0  0.68679  0.72926  0.36355  1.0000
  N   N10       1.0  0.27074  0.31321  0.86356  1.0000
  N   N11       1.0  0.46303  0.64855  0.39302  1.0000
  N   N12       1.0  0.35146  0.53697  0.89303  1.0000
  C   C1        1.0  0.84780  0.79083  0.71473  1.0000
  C   C2        1.0  0.20917  0.15219  0.21474  1.0000
  C   C3        1.0  0.94582  0.80367  0.79731  1.0000
  C   C4        1.0  0.19633  0.05417  0.29732  1.0000
  C   C5        1.0  0.08973  0.84019  0.79697  1.0000
  C   C6        1.0  0.15981  0.91026  0.29698  1.0000
  C   C7        1.0  0.12967  0.86679  0.71340  1.0000
  C   C8        1.0  0.13321  0.87032  0.21341  1.0000
  C   C9        1.0  0.02487  0.85222  0.63376  1.0000
  C   C10       1.0  0.14777  0.97512  0.13377  1.0000
  C   C11       1.0  0.05381  0.87688  0.53792  1.0000
  C   C12       1.0  0.12312  0.94618  0.03792  1.0000
  C   C13       1.0  0.87494  0.10492  0.43948  1.0000
  C   C14       1.0  0.89509  0.12506  0.93949  1.0000
  C   C15       1.0  0.86015  0.25924  0.39055  1.0000
  C   C16       1.0  0.74077  0.13985  0.89056  1.0000
  C   C17       1.0  0.71933  0.33223  0.34532  1.0000
  C   C18       1.0  0.66778  0.28068  0.84532  1.0000
  C   C19       1.0  0.59381  0.25329  0.34814  1.0000
  C   C20       1.0  0.74672  0.40620  0.84815  1.0000
  C   C21       1.0  0.61728  0.10172  0.39551  1.0000
  C   C22       1.0  0.89828  0.38273  0.89552  1.0000
  C   C23       1.0  0.87324  0.41833  0.60752  1.0000
  C   C24       1.0  0.58167  0.12674  0.10752  1.0000
  C   C25       1.0  0.84111  0.27093  0.63515  1.0000
  C   C26       1.0  0.72906  0.15887  0.13515  1.0000
  C   C27       1.0  0.69191  0.24100  0.61708  1.0000
  C   C28       1.0  0.75900  0.30808  0.11708  1.0000
  C   C29       1.0  0.58050  0.35917  0.57180  1.0000
  C   C30       1.0  0.64083  0.41949  0.07180  1.0000
  C   C31       1.0  0.62208  0.50355  0.54643  1.0000
  C   C32       1.0  0.49645  0.37791  0.04644  1.0000
  C   C33       1.0  0.50902  0.64082  0.49371  1.0000
  C   C34       1.0  0.35918  0.49098  0.99371  1.0000
  C   C35       1.0  0.54849  0.68574  0.33333  1.0000
  C   C36       1.0  0.31426  0.45151  0.83333  1.0000
  C   C37       1.0  0.49158  0.67993  0.23931  1.0000
  C   C38       1.0  0.32008  0.50843  0.73931  1.0000
  C   C39       1.0  0.58051  0.71258  0.17942  1.0000
  C   C40       1.0  0.28743  0.41950  0.67943  1.0000
  C   C41       1.0  0.72565  0.75077  0.21236  1.0000
  C   C42       1.0  0.24923  0.27436  0.71236  1.0000
  C   C43       1.0  0.77196  0.75939  0.30377  1.0000
  C   C44       1.0  0.24060  0.22804  0.80378  1.0000
  O   O5        1.0  0.16767  0.59036  0.46832  1.0000
  O   O6        1.0  0.40964  0.83234  0.96831  1.0000
  O   O7        1.0  0.43548  0.94399  0.58272  1.0000
  O   O8        1.0  0.05600  0.56450  0.08273  1.0000
  O   O9        1.0  0.80004  0.74308  0.00385  1.0000
  O   O10       1.0  0.25692  0.19995  0.50385  1.0000
  Cl  Cl1       1.0  0.18981  0.45452  0.30713  1.0000
  Cl  Cl2       1.0  0.54549  0.81020  0.80713  1.0000
  H   H1        1.0  0.73448  0.76220  0.71204  1.0000
  H   H2        1.0  0.23780  0.26552  0.21204  1.0000
  H   H3        1.0  0.90917  0.78469  0.86044  1.0000
  H   H4        1.0  0.21532  0.09082  0.36045  1.0000
  H   H5        1.0  0.17121  0.84599  0.86112  1.0000
  H   H6        1.0  0.15401  0.82878  0.36113  1.0000
  H   H7        1.0  0.10197  0.10367  0.48800  1.0000
  H   H8        1.0  0.89634  0.89803  0.98801  1.0000
  H   H9        1.0  0.24173  0.89433  0.71105  1.0000
  H   H10       1.0  0.10567  0.75826  0.21107  1.0000
  H   H11       1.0  0.17542  0.85967  0.54849  1.0000
  H   H12       1.0  0.14032  0.82457  0.04850  1.0000
  H   H13       1.0  0.36594  0.60343  0.36899  1.0000
  H   H14       1.0  0.39658  0.63407  0.86900  1.0000
  H   H15       1.0  0.96006  0.31697  0.38879  1.0000
  H   H16       1.0  0.68304  0.03994  0.88879  1.0000
  H   H17       1.0  0.70672  0.45012  0.30735  1.0000
  H   H18       1.0  0.54989  0.29329  0.80736  1.0000
  H   H19       1.0  0.48086  0.30790  0.31490  1.0000
  H   H20       1.0  0.69212  0.51916  0.81490  1.0000
  H   H21       1.0  0.52412  0.03387  0.39883  1.0000
  H   H22       1.0  0.96613  0.47589  0.89883  1.0000
  H   H23       1.0  0.98779  0.44764  0.61949  1.0000
  H   H24       1.0  0.55236  0.01219  0.11949  1.0000
  H   H25       1.0  0.93156  0.18189  0.67028  1.0000
  H   H26       1.0  0.81810  0.06842  0.17027  1.0000
  H   H27       1.0  0.66188  0.12720  0.63756  1.0000
  H   H28       1.0  0.87279  0.33811  0.13755  1.0000
  H   H29       1.0  0.46302  0.33939  0.55615  1.0000
  H   H30       1.0  0.66061  0.53697  0.05615  1.0000
  H   H31       1.0  0.40500  0.62360  0.51419  1.0000
  H   H32       1.0  0.37641  0.59500  0.01420  1.0000
  H   H33       1.0  0.37945  0.64691  0.21725  1.0000
  H   H34       1.0  0.35310  0.62057  0.71726  1.0000
  H   H35       1.0  0.53728  0.71408  0.10618  1.0000
  H   H36       1.0  0.28593  0.46273  0.60618  1.0000
  H   H37       1.0  0.79819  0.77506  0.16660  1.0000
  H   H38       1.0  0.22493  0.20182  0.66660  1.0000
  H   H39       1.0  0.88145  0.79281  0.33291  1.0000
  H   H40       1.0  0.20717  0.11855  0.83292  1.0000
  H   H41       1.0  0.08415  0.65400  0.47195  1.0000
  H   H42       1.0  0.34600  0.91585  0.97195  1.0000
  H   H43       1.0  0.13506  0.55339  0.41313  1.0000
  H   H44       1.0  0.44661  0.86495  0.91312  1.0000
  H   H45       1.0  0.48495  0.87594  0.55665  1.0000
  H   H46       1.0  0.12406  0.51504  0.05666  1.0000
  H   H47       1.0  0.47422  0.90716  0.65142  1.0000
  H   H48       1.0  0.09284  0.52578  0.15142  1.0000
  H   H49       1.0  0.72947  0.73829  0.94487  1.0000
  H   H50       1.0  0.26170  0.27053  0.44487  1.0000
  H   H51       1.0  0.88288  0.66192  0.02490  1.0000
  H   H52       1.0  0.33807  0.11711  0.52490  1.0000
