# Supplementary material for: Benchmarking Periodic Density Functional Theory Calculations for Spin-State Energies in Spin-Crossover Systems
Source: Inorg Chem. 2024 Jul 8;63(29):13338–45. doi: 10.1021/acs.inorgchem.4c01094 (PMC11270997; doi:10.1021/acs.inorgchem.4c01094)
Supplement: Supplementary file 3 — ic4c01094_si_003.zip [file ic4c01094_si_003.zip › PeriodicPBEMB/s4hs.cif]

data_image0
_chemical_formula_structural       Mn4O4C8H4C4H4C4H4C4H4C8H4N4C4H8C4H8C4H8N4H4C4H8C4H8N4H4C4H8C4H8C4H8N4C4H4C8H4C4H4C4H4C4H4C4O4P2F6P2F18
_chemical_formula_sum              "Mn4 O8 C88 H112 N16 P4 F24"
_cell_length_a       8.24416
_cell_length_b       17.2549
_cell_length_c       17.6285
_cell_angle_alpha    89.6755
_cell_angle_beta     90.3852
_cell_angle_gamma    89.1588

_space_group_name_H-M_alt    "P 1"
_space_group_IT_number       1

loop_
  _space_group_symop_operation_xyz
  'x, y, z'

loop_
  _atom_site_type_symbol
  _atom_site_label
  _atom_site_symmetry_multiplicity
  _atom_site_fract_x
  _atom_site_fract_y
  _atom_site_fract_z
  _atom_site_occupancy
  Mn  Mn1       1.0  0.21559  0.51687  0.05288  1.0000
  Mn  Mn2       1.0  0.30277  0.48308  0.55314  1.0000
  Mn  Mn3       1.0  0.78231  0.01816  0.44824  1.0000
  Mn  Mn4       1.0  0.69957  0.98204  0.94601  1.0000
  O   O1        1.0  0.36224  0.57893  0.99921  1.0000
  O   O2        1.0  0.15919  0.42076  0.49813  1.0000
  O   O3        1.0  0.63339  0.07934  0.50293  1.0000
  O   O4        1.0  0.85018  0.92079  0.00157  1.0000
  C   C1        1.0  0.45259  0.55535  0.94189  1.0000
  C   C2        1.0  0.06804  0.44510  0.44045  1.0000
  C   C3        1.0  0.54404  0.05404  0.55969  1.0000
  C   C4        1.0  0.94179  0.94642  0.05770  1.0000
  C   C5        1.0  0.50387  0.61073  0.88838  1.0000
  C   C6        1.0  0.02512  0.39146  0.38395  1.0000
  C   C7        1.0  0.49209  0.10738  0.61511  1.0000
  C   C8        1.0  0.99292  0.89405  0.11509  1.0000
  H   H1        1.0  0.46734  0.67080  0.89696  1.0000
  H   H2        1.0  0.06965  0.33206  0.38986  1.0000
  H   H3        1.0  0.52753  0.16751  0.60865  1.0000
  H   H4        1.0  0.95569  0.83404  0.11064  1.0000
  C   C9        1.0  0.59420  0.58899  0.82578  1.0000
  C   C10       1.0  0.93283  0.41447  0.32150  1.0000
  C   C11       1.0  0.40127  0.08351  0.67665  1.0000
  C   C12       1.0  0.08388  0.91883  0.17660  1.0000
  H   H5        1.0  0.63293  0.63335  0.78579  1.0000
  H   H6        1.0  0.90175  0.37173  0.27870  1.0000
  H   H7        1.0  0.36108  0.12621  0.71807  1.0000
  H   H8        1.0  0.12192  0.87687  0.21988  1.0000
  C   C13       1.0  0.63579  0.51106  0.81311  1.0000
  C   C14       1.0  0.88078  0.49168  0.31211  1.0000
  C   C15       1.0  0.36072  0.00548  0.68648  1.0000
  C   C16       1.0  0.12674  0.99677  0.18420  1.0000
  H   H9        1.0  0.70228  0.49366  0.76275  1.0000
  H   H10       1.0  0.81229  0.51009  0.26205  1.0000
  H   H11       1.0  0.29383  0.98640  0.73600  1.0000
  H   H12       1.0  0.19331  0.01667  0.23377  1.0000
  C   C17       1.0  0.59293  0.45611  0.86672  1.0000
  C   C18       1.0  0.91707  0.54473  0.36824  1.0000
  C   C19       1.0  0.40502  0.95266  0.63115  1.0000
  C   C20       1.0  0.08460  0.04832  0.12656  1.0000
  H   H13       1.0  0.62844  0.39553  0.85886  1.0000
  H   H14       1.0  0.87527  0.60478  0.36246  1.0000
  H   H15       1.0  0.37067  0.89208  0.63689  1.0000
  H   H16       1.0  0.12043  0.10874  0.13043  1.0000
  C   C21       1.0  0.50537  0.47670  0.93224  1.0000
  C   C22       1.0  0.00735  0.52290  0.43336  1.0000
  C   C23       1.0  0.49282  0.97549  0.56659  1.0000
  C   C24       1.0  0.99590  0.02461  0.06238  1.0000
  C   C25       1.0  0.49159  0.42125  0.99314  1.0000
  C   C26       1.0  0.01937  0.57644  0.49544  1.0000
  C   C27       1.0  0.50937  0.92253  0.50415  1.0000
  C   C28       1.0  0.97909  0.07685  0.99875  1.0000
  H   H17       1.0  0.57091  0.36949  0.99013  1.0000
  H   H18       1.0  0.93608  0.62689  0.49375  1.0000
  H   H19       1.0  0.43066  0.87155  0.50505  1.0000
  H   H20       1.0  0.05969  0.12718  0.99839  1.0000
  N   N1        1.0  0.40211  0.43109  0.05239  1.0000
  N   N2        1.0  0.11352  0.56685  0.55386  1.0000
  N   N3        1.0  0.60145  0.93350  0.44605  1.0000
  N   N4        1.0  0.88370  0.06619  0.94136  1.0000
  C   C29       1.0  0.42523  0.37970  0.11763  1.0000
  C   C30       1.0  0.09169  0.61712  0.61939  1.0000
  C   C31       1.0  0.58247  0.88434  0.37958  1.0000
  C   C32       1.0  0.90035  0.11527  0.87432  1.0000
  H   H21       1.0  0.51666  0.33441  0.10493  1.0000
  H   H22       1.0  0.99856  0.66201  0.60705  1.0000
  H   H23       1.0  0.49453  0.83834  0.39125  1.0000
  H   H24       1.0  0.99212  0.15996  0.88443  1.0000
  H   H25       1.0  0.31037  0.35108  0.13045  1.0000
  H   H26       1.0  0.20628  0.64643  0.63167  1.0000
  H   H27       1.0  0.69951  0.85640  0.36655  1.0000
  H   H28       1.0  0.78406  0.14500  0.86247  1.0000
  C   C33       1.0  0.47849  0.42615  0.18711  1.0000
  C   C34       1.0  0.04250  0.56987  0.68915  1.0000
  C   C35       1.0  0.52508  0.93253  0.31096  1.0000
  C   C36       1.0  0.94817  0.06657  0.80546  1.0000
  H   H29       1.0  0.50727  0.38424  0.23259  1.0000
  H   H30       1.0  0.01511  0.61151  0.73436  1.0000
  H   H31       1.0  0.50036  0.89151  0.26497  1.0000
  H   H32       1.0  0.97149  0.10732  0.75887  1.0000
  H   H33       1.0  0.59145  0.45681  0.17404  1.0000
  H   H34       1.0  0.92924  0.53904  0.67663  1.0000
  H   H35       1.0  0.40923  0.96176  0.32449  1.0000
  H   H36       1.0  0.06340  0.03551  0.81759  1.0000
  C   C37       1.0  0.35142  0.48301  0.21733  1.0000
  C   C38       1.0  0.17115  0.51285  0.71887  1.0000
  C   C39       1.0  0.64595  0.99159  0.28176  1.0000
  C   C40       1.0  0.82076  0.00955  0.77881  1.0000
  H   H37       1.0  0.23696  0.45307  0.22793  1.0000
  H   H38       1.0  0.28610  0.54265  0.72930  1.0000
  H   H39       1.0  0.76296  0.96310  0.26938  1.0000
  H   H40       1.0  0.70367  0.03945  0.76921  1.0000
  H   H41       1.0  0.39407  0.50641  0.27191  1.0000
  H   H42       1.0  0.13084  0.48850  0.77350  1.0000
  H   H43       1.0  0.59940  0.01700  0.22807  1.0000
  H   H44       1.0  0.85889  0.98431  0.72429  1.0000
  N   N5        1.0  0.31616  0.54841  0.16500  1.0000
  N   N6        1.0  0.20432  0.44869  0.66584  1.0000
  N   N7        1.0  0.67737  0.05470  0.33589  1.0000
  N   N8        1.0  0.79414  0.94610  0.83371  1.0000
  H   H45       1.0  0.42349  0.57451  0.15163  1.0000
  H   H46       1.0  0.09626  0.42341  0.65188  1.0000
  H   H47       1.0  0.56792  0.07992  0.34955  1.0000
  H   H48       1.0  0.90442  0.92096  0.84702  1.0000
  C   C41       1.0  0.21092  0.60798  0.20006  1.0000
  C   C42       1.0  0.30915  0.38789  0.70017  1.0000
  C   C43       1.0  0.78065  0.11523  0.30318  1.0000
  C   C44       1.0  0.69145  0.88497  0.80171  1.0000
  H   H49       1.0  0.27324  0.63493  0.24849  1.0000
  H   H50       1.0  0.24630  0.35885  0.74718  1.0000
  H   H51       1.0  0.71805  0.14548  0.25585  1.0000
  H   H52       1.0  0.75389  0.85550  0.75462  1.0000
  H   H53       1.0  0.10204  0.57934  0.22148  1.0000
  H   H54       1.0  0.41754  0.41570  0.72347  1.0000
  H   H55       1.0  0.89036  0.08697  0.28057  1.0000
  H   H56       1.0  0.58030  0.91256  0.77898  1.0000
  C   C45       1.0  0.16466  0.66911  0.14116  1.0000
  C   C46       1.0  0.35703  0.32929  0.64012  1.0000
  C   C47       1.0  0.82522  0.17256  0.36461  1.0000
  C   C48       1.0  0.65029  0.82691  0.86339  1.0000
  H   H57       1.0  0.09177  0.71562  0.16757  1.0000
  H   H58       1.0  0.43146  0.28243  0.66597  1.0000
  H   H59       1.0  0.89419  0.22076  0.34033  1.0000
  H   H60       1.0  0.57833  0.77960  0.83919  1.0000
  H   H61       1.0  0.27472  0.69506  0.11780  1.0000
  H   H62       1.0  0.24792  0.30340  0.61525  1.0000
  H   H63       1.0  0.71439  0.19666  0.38994  1.0000
  H   H64       1.0  0.76235  0.80154  0.88765  1.0000
  N   N9        1.0  0.07656  0.63215  0.07850  1.0000
  N   N10       1.0  0.44448  0.36905  0.57903  1.0000
  N   N11       1.0  0.91666  0.13231  0.42537  1.0000
  N   N12       1.0  0.56307  0.86705  0.92460  1.0000
  H   H65       1.0  0.96555  0.61623  0.09876  1.0000
  H   H66       1.0  0.55372  0.38596  0.60106  1.0000
  H   H67       1.0  0.02898  0.11748  0.40489  1.0000
  H   H68       1.0  0.45114  0.88321  0.90373  1.0000
  C   C49       1.0  0.05095  0.68401  0.01260  1.0000
  C   C50       1.0  0.47602  0.31877  0.51322  1.0000
  C   C51       1.0  0.93927  0.18186  0.49255  1.0000
  C   C52       1.0  0.54053  0.81779  0.99225  1.0000
  H   H69       1.0  0.17101  0.70073  0.99184  1.0000
  H   H70       1.0  0.35823  0.30006  0.49080  1.0000
  H   H71       1.0  0.81808  0.19712  0.51392  1.0000
  H   H72       1.0  0.66151  0.80058  0.01351  1.0000
  H   H73       1.0  0.98681  0.73768  0.02983  1.0000
  H   H74       1.0  0.54408  0.26616  0.53132  1.0000
  H   H75       1.0  0.99852  0.23628  0.47613  1.0000
  H   H76       1.0  0.47684  0.76418  0.97691  1.0000
  C   C53       1.0  0.95542  0.64602  0.94897  1.0000
  C   C54       1.0  0.57065  0.35939  0.45105  1.0000
  C   C55       1.0  0.03838  0.14200  0.55500  1.0000
  C   C56       1.0  0.44621  0.85885  0.05461  1.0000
  H   H77       1.0  0.93164  0.69023  0.90501  1.0000
  H   H78       1.0  0.60020  0.31616  0.40762  1.0000
  H   H79       1.0  0.06116  0.18491  0.59950  1.0000
  H   H80       1.0  0.42446  0.81631  0.09993  1.0000
  H   H81       1.0  0.83624  0.62714  0.96953  1.0000
  H   H82       1.0  0.68707  0.38051  0.47336  1.0000
  H   H83       1.0  0.15787  0.12333  0.53347  1.0000
  H   H84       1.0  0.32605  0.87827  0.03351  1.0000
  C   C57       1.0  0.04207  0.57805  0.91008  1.0000
  C   C58       1.0  0.47925  0.42593  0.41090  1.0000
  C   C59       1.0  0.95533  0.07321  0.59291  1.0000
  C   C60       1.0  0.53300  0.92716  0.09125  1.0000
  H   H85       1.0  0.97098  0.56099  0.85993  1.0000
  H   H86       1.0  0.54923  0.44441  0.36113  1.0000
  H   H87       1.0  0.02803  0.05398  0.64234  1.0000
  H   H88       1.0  0.46314  0.94648  0.14087  1.0000
  H   H89       1.0  0.16214  0.59649  0.89114  1.0000
  H   H90       1.0  0.36048  0.40573  0.39129  1.0000
  H   H91       1.0  0.83481  0.09167  0.61271  1.0000
  H   H92       1.0  0.65410  0.90812  0.11063  1.0000
  N   N13       1.0  0.06079  0.51123  0.96114  1.0000
  N   N14       1.0  0.45640  0.49189  0.46171  1.0000
  N   N15       1.0  0.93815  0.00845  0.54038  1.0000
  N   N16       1.0  0.54872  0.99215  0.03821  1.0000
  C   C61       1.0  0.97717  0.44992  0.94658  1.0000
  C   C62       1.0  0.53583  0.55457  0.44740  1.0000
  C   C63       1.0  0.02228  0.94575  0.55382  1.0000
  C   C64       1.0  0.46601  0.05511  0.05145  1.0000
  H   H93       1.0  0.91015  0.44774  0.89258  1.0000
  H   H94       1.0  0.60038  0.55875  0.39326  1.0000
  H   H95       1.0  0.08763  0.94058  0.60815  1.0000
  H   H96       1.0  0.40226  0.05996  0.10578  1.0000
  C   C65       1.0  0.95678  0.38516  0.99711  1.0000
  C   C66       1.0  0.55585  0.61816  0.49874  1.0000
  C   C67       1.0  0.04586  0.88310  0.50142  1.0000
  C   C68       1.0  0.44190  0.11837  0.99898  1.0000
  C   C69       1.0  0.87232  0.31997  0.97061  1.0000
  C   C70       1.0  0.63851  0.68436  0.47314  1.0000
  C   C71       1.0  0.13261  0.81643  0.52632  1.0000
  C   C72       1.0  0.35777  0.18542  0.02360  1.0000
  H   H97       1.0  0.83768  0.31786  0.91083  1.0000
  H   H98       1.0  0.67012  0.68845  0.41327  1.0000
  H   H99       1.0  0.16556  0.81150  0.58622  1.0000
  H   H100      1.0  0.32702  0.18999  0.08350  1.0000
  C   C73       1.0  0.83328  0.25955  0.01891  1.0000
  C   C74       1.0  0.68060  0.74300  0.52253  1.0000
  C   C75       1.0  0.17646  0.75824  0.47632  1.0000
  C   C76       1.0  0.31446  0.24432  0.97342  1.0000
  H   H101      1.0  0.76496  0.21052  0.99790  1.0000
  H   H102      1.0  0.74754  0.79280  0.50223  1.0000
  H   H103      1.0  0.24621  0.70796  0.49614  1.0000
  H   H104      1.0  0.24691  0.29491  0.99308  1.0000
  C   C77       1.0  0.88284  0.26250  0.09519  1.0000
  C   C78       1.0  0.63702  0.73693  0.59917  1.0000
  C   C79       1.0  0.13043  0.76525  0.39975  1.0000
  C   C80       1.0  0.35817  0.23769  0.89690  1.0000
  H   H105      1.0  0.85642  0.21457  0.13362  1.0000
  H   H106      1.0  0.66772  0.78306  0.63863  1.0000
  H   H107      1.0  0.16186  0.71940  0.35982  1.0000
  H   H108      1.0  0.32679  0.28410  0.85689  1.0000
  C   C81       1.0  0.96728  0.32548  0.12278  1.0000
  C   C82       1.0  0.55429  0.67297  0.62583  1.0000
  C   C83       1.0  0.04386  0.82977  0.37376  1.0000
  C   C84       1.0  0.44182  0.17278  0.87111  1.0000
  H   H109      1.0  0.00960  0.32682  0.18136  1.0000
  H   H110      1.0  0.51725  0.66886  0.68484  1.0000
  H   H111      1.0  0.00454  0.83444  0.31485  1.0000
  H   H112      1.0  0.47905  0.16822  0.81219  1.0000
  C   C85       1.0  0.00386  0.38893  0.07517  1.0000
  C   C86       1.0  0.51326  0.61159  0.57697  1.0000
  C   C87       1.0  0.00119  0.89072  0.42322  1.0000
  C   C88       1.0  0.48362  0.11104  0.92077  1.0000
  O   O5        1.0  0.07731  0.44933  0.10468  1.0000
  O   O6        1.0  0.44072  0.55042  0.60564  1.0000
  O   O7        1.0  0.92474  0.95245  0.39513  1.0000
  O   O8        1.0  0.55621  0.04879  0.89289  1.0000
  P   P1        1.0  0.29840  0.20001  0.29062  1.0000
  P   P2        1.0  0.15573  0.80246  0.78562  1.0000
  F   F1        1.0  0.47625  0.22041  0.32609  1.0000
  F   F2        1.0  0.12081  0.17909  0.25499  1.0000
  F   F3        1.0  0.21417  0.22151  0.37202  1.0000
  F   F4        1.0  0.38447  0.17642  0.21016  1.0000
  F   F5        1.0  0.27501  0.28957  0.26202  1.0000
  F   F6        1.0  0.32052  0.10936  0.32026  1.0000
  P   P3        1.0  0.66419  0.69690  0.21532  1.0000
  P   P4        1.0  0.84571  0.30492  0.71475  1.0000
  F   F7        1.0  0.58165  0.62693  0.26500  1.0000
  F   F8        1.0  0.94039  0.36950  0.76626  1.0000
  F   F9        1.0  0.06600  0.87174  0.73565  1.0000
  F   F10       1.0  0.74677  0.76577  0.16561  1.0000
  F   F11       1.0  0.75024  0.24140  0.66328  1.0000
  F   F12       1.0  0.24543  0.73427  0.83559  1.0000
  F   F13       1.0  0.57640  0.66425  0.13789  1.0000
  F   F14       1.0  0.94145  0.33492  0.63864  1.0000
  F   F15       1.0  0.06506  0.83406  0.86273  1.0000
  F   F16       1.0  0.75352  0.72847  0.29207  1.0000
  F   F17       1.0  0.74793  0.27588  0.78998  1.0000
  F   F18       1.0  0.24797  0.77190  0.70932  1.0000
  F   F19       1.0  0.82094  0.63970  0.19883  1.0000
  F   F20       1.0  0.70156  0.36959  0.69720  1.0000
  F   F21       1.0  0.30656  0.86109  0.80314  1.0000
  F   F22       1.0  0.50586  0.75244  0.23152  1.0000
  F   F23       1.0  0.99195  0.24222  0.73198  1.0000
  F   F24       1.0  0.00276  0.74569  0.76852  1.0000
