# Supplementary material for: Benchmarking Periodic Density Functional Theory Calculations for Spin-State Energies in Spin-Crossover Systems
Source: Inorg Chem. 2024 Jul 8;63(29):13338–45. doi: 10.1021/acs.inorgchem.4c01094 (PMC11270997; doi:10.1021/acs.inorgchem.4c01094)
Supplement: Supplementary file 3 — ic4c01094_si_003.zip [file ic4c01094_si_003.zip › PeriodicPBEMB/s14hs.cif]

data_image0
_chemical_formula_structural       Fe4B8N40C88H96
_chemical_formula_sum              "Fe4 B8 N40 C88 H96"
_cell_length_a       16.0733
_cell_length_b       14.9056
_cell_length_c       11.003
_cell_angle_alpha    90.0005
_cell_angle_beta     115.426
_cell_angle_gamma    89.998

_space_group_name_H-M_alt    "P 1"
_space_group_IT_number       1

loop_
  _space_group_symop_operation_xyz
  'x, y, z'

loop_
  _atom_site_type_symbol
  _atom_site_label
  _atom_site_symmetry_multiplicity
  _atom_site_fract_x
  _atom_site_fract_y
  _atom_site_fract_z
  _atom_site_occupancy
  Fe  Fe1       1.0  1.00000  0.22929  0.25001  1.0000
  Fe  Fe2       1.0  0.50000  0.72929  0.25001  1.0000
  Fe  Fe3       1.0  0.00000  0.77071  0.74999  1.0000
  Fe  Fe4       1.0  0.50000  0.27071  0.74999  1.0000
  B   B1        1.0  0.01972  0.29893  0.95762  1.0000
  B   B2        1.0  0.98026  0.29892  0.54240  1.0000
  B   B3        1.0  0.51972  0.79893  0.95762  1.0000
  B   B4        1.0  0.48026  0.79892  0.54240  1.0000
  B   B5        1.0  0.98028  0.70107  0.04238  1.0000
  B   B6        1.0  0.01974  0.70108  0.45760  1.0000
  B   B7        1.0  0.48028  0.20107  0.04238  1.0000
  B   B8        1.0  0.51974  0.20108  0.45760  1.0000
  N   N1        1.0  0.93877  0.11531  0.12409  1.0000
  N   N2        1.0  0.06124  0.11531  0.37594  1.0000
  N   N3        1.0  0.43877  0.61531  0.12409  1.0000
  N   N4        1.0  0.56124  0.61531  0.37594  1.0000
  N   N5        1.0  0.06123  0.88469  0.87591  1.0000
  N   N6        1.0  0.93876  0.88469  0.62406  1.0000
  N   N7        1.0  0.56123  0.38469  0.87591  1.0000
  N   N8        1.0  0.43876  0.38469  0.62406  1.0000
  N   N9        1.0  0.11482  0.23579  0.19391  1.0000
  N   N10       1.0  0.88517  0.23578  0.30611  1.0000
  N   N11       1.0  0.61482  0.73579  0.19391  1.0000
  N   N12       1.0  0.38517  0.73578  0.30611  1.0000
  N   N13       1.0  0.88518  0.76421  0.80609  1.0000
  N   N14       1.0  0.11483  0.76422  0.69389  1.0000
  N   N15       1.0  0.38518  0.26421  0.80609  1.0000
  N   N16       1.0  0.61483  0.26422  0.69389  1.0000
  N   N17       1.0  0.93028  0.32844  0.09760  1.0000
  N   N18       1.0  0.06971  0.32844  0.40245  1.0000
  N   N19       1.0  0.43028  0.82844  0.09760  1.0000
  N   N20       1.0  0.56971  0.82844  0.40245  1.0000
  N   N21       1.0  0.06972  0.67156  0.90240  1.0000
  N   N22       1.0  0.93029  0.67156  0.59755  1.0000
  N   N23       1.0  0.56972  0.17156  0.90240  1.0000
  N   N24       1.0  0.43029  0.17156  0.59756  1.0000
  N   N25       1.0  0.11122  0.27918  0.08317  1.0000
  N   N26       1.0  0.88877  0.27918  0.41685  1.0000
  N   N27       1.0  0.61122  0.77918  0.08317  1.0000
  N   N28       1.0  0.38877  0.77918  0.41685  1.0000
  N   N29       1.0  0.88878  0.72082  0.91683  1.0000
  N   N30       1.0  0.11123  0.72082  0.58315  1.0000
  N   N31       1.0  0.38878  0.22082  0.91683  1.0000
  N   N32       1.0  0.61123  0.22082  0.58315  1.0000
  N   N33       1.0  0.95478  0.35478  0.99890  1.0000
  N   N34       1.0  0.04521  0.35477  0.50114  1.0000
  N   N35       1.0  0.45478  0.85478  0.99890  1.0000
  N   N36       1.0  0.54521  0.85477  0.50115  1.0000
  N   N37       1.0  0.04522  0.64522  0.00110  1.0000
  N   N38       1.0  0.95479  0.64523  0.49886  1.0000
  N   N39       1.0  0.54522  0.14522  0.00110  1.0000
  N   N40       1.0  0.45479  0.14523  0.49886  1.0000
  C   C1        1.0  0.87786  0.12078  0.99426  1.0000
  C   C2        1.0  0.12215  0.12078  0.50576  1.0000
  C   C3        1.0  0.37786  0.62078  0.99426  1.0000
  C   C4        1.0  0.62215  0.62078  0.50576  1.0000
  C   C5        1.0  0.12214  0.87922  0.00574  1.0000
  C   C6        1.0  0.87785  0.87922  0.49424  1.0000
  C   C7        1.0  0.62214  0.37922  0.00574  1.0000
  C   C8        1.0  0.37785  0.37922  0.49424  1.0000
  C   C9        1.0  0.84267  0.04602  0.91313  1.0000
  C   C10       1.0  0.15735  0.04601  0.58689  1.0000
  C   C11       1.0  0.34267  0.54602  0.91313  1.0000
  C   C12       1.0  0.65735  0.54601  0.58689  1.0000
  C   C13       1.0  0.15733  0.95398  0.08687  1.0000
  C   C14       1.0  0.84265  0.95399  0.41311  1.0000
  C   C15       1.0  0.65733  0.45398  0.08687  1.0000
  C   C16       1.0  0.34265  0.45399  0.41312  1.0000
  C   C17       1.0  0.87053  0.96104  0.96928  1.0000
  C   C18       1.0  0.12950  0.96103  0.53073  1.0000
  C   C19       1.0  0.37053  0.46104  0.96928  1.0000
  C   C20       1.0  0.62950  0.46103  0.53073  1.0000
  C   C21       1.0  0.12947  0.03896  0.03072  1.0000
  C   C22       1.0  0.87050  0.03897  0.46927  1.0000
  C   C23       1.0  0.62947  0.53896  0.03072  1.0000
  C   C24       1.0  0.37050  0.53897  0.46927  1.0000
  C   C25       1.0  0.93271  0.95450  0.10382  1.0000
  C   C26       1.0  0.06731  0.95450  0.39619  1.0000
  C   C27       1.0  0.43271  0.45450  0.10382  1.0000
  C   C28       1.0  0.56731  0.45450  0.39619  1.0000
  C   C29       1.0  0.06729  0.04550  0.89618  1.0000
  C   C30       1.0  0.93269  0.04550  0.60381  1.0000
  C   C31       1.0  0.56729  0.54549  0.89618  1.0000
  C   C32       1.0  0.43269  0.54550  0.60381  1.0000
  C   C33       1.0  0.96644  0.03286  0.17925  1.0000
  C   C34       1.0  0.03357  0.03285  0.32077  1.0000
  C   C35       1.0  0.46644  0.53286  0.17925  1.0000
  C   C36       1.0  0.53357  0.53285  0.32077  1.0000
  C   C37       1.0  0.03356  0.96715  0.82074  1.0000
  C   C38       1.0  0.96643  0.96715  0.67923  1.0000
  C   C39       1.0  0.53356  0.46714  0.82075  1.0000
  C   C40       1.0  0.46643  0.46715  0.67923  1.0000
  C   C41       1.0  0.20420  0.21732  0.27139  1.0000
  C   C42       1.0  0.79579  0.21732  0.22861  1.0000
  C   C43       1.0  0.70420  0.71732  0.27139  1.0000
  C   C44       1.0  0.29579  0.71732  0.22861  1.0000
  C   C45       1.0  0.79580  0.78268  0.72861  1.0000
  C   C46       1.0  0.20421  0.78268  0.77139  1.0000
  C   C47       1.0  0.29580  0.28268  0.72861  1.0000
  C   C48       1.0  0.70421  0.28268  0.77139  1.0000
  C   C49       1.0  0.25933  0.24850  0.21026  1.0000
  C   C50       1.0  0.74065  0.24852  0.28973  1.0000
  C   C51       1.0  0.75933  0.74850  0.21026  1.0000
  C   C52       1.0  0.24065  0.74852  0.28973  1.0000
  C   C53       1.0  0.74067  0.75150  0.78974  1.0000
  C   C54       1.0  0.25935  0.75148  0.71027  1.0000
  C   C55       1.0  0.24067  0.25150  0.78974  1.0000
  C   C56       1.0  0.75935  0.25148  0.71027  1.0000
  C   C57       1.0  0.19711  0.28782  0.09112  1.0000
  C   C58       1.0  0.80287  0.28784  0.40889  1.0000
  C   C59       1.0  0.69711  0.78782  0.09111  1.0000
  C   C60       1.0  0.30287  0.78784  0.40889  1.0000
  C   C61       1.0  0.80289  0.71218  0.90889  1.0000
  C   C62       1.0  0.19713  0.71216  0.59111  1.0000
  C   C63       1.0  0.30289  0.21218  0.90888  1.0000
  C   C64       1.0  0.69713  0.21216  0.59112  1.0000
  C   C65       1.0  0.87173  0.39121  0.10351  1.0000
  C   C66       1.0  0.12826  0.39121  0.39655  1.0000
  C   C67       1.0  0.37173  0.89121  0.10350  1.0000
  C   C68       1.0  0.62826  0.89121  0.39655  1.0000
  C   C69       1.0  0.12827  0.60879  0.89649  1.0000
  C   C70       1.0  0.87174  0.60879  0.60345  1.0000
  C   C71       1.0  0.62827  0.10879  0.89649  1.0000
  C   C72       1.0  0.37174  0.10879  0.60345  1.0000
  C   C73       1.0  0.85711  0.45793  0.00728  1.0000
  C   C74       1.0  0.14288  0.45792  0.49279  1.0000
  C   C75       1.0  0.35711  0.95793  0.00728  1.0000
  C   C76       1.0  0.64288  0.95792  0.49279  1.0000
  C   C77       1.0  0.14289  0.54207  0.99272  1.0000
  C   C78       1.0  0.85712  0.54208  0.50721  1.0000
  C   C79       1.0  0.64289  0.04207  0.99272  1.0000
  C   C80       1.0  0.35712  0.04208  0.50721  1.0000
  C   C81       1.0  0.91150  0.43206  0.94324  1.0000
  C   C82       1.0  0.08848  0.43205  0.55682  1.0000
  C   C83       1.0  0.41150  0.93206  0.94323  1.0000
  C   C84       1.0  0.58848  0.93205  0.55682  1.0000
  C   C85       1.0  0.08850  0.56794  0.05677  1.0000
  C   C86       1.0  0.91152  0.56795  0.44318  1.0000
  C   C87       1.0  0.58850  0.06794  0.05677  1.0000
  C   C88       1.0  0.41152  0.06795  0.44318  1.0000
  H   H1        1.0  0.98289  0.22793  0.90886  1.0000
  H   H2        1.0  0.01709  0.22792  0.59116  1.0000
  H   H3        1.0  0.48289  0.72793  0.90886  1.0000
  H   H4        1.0  0.51709  0.72792  0.59116  1.0000
  H   H5        1.0  0.01711  0.77207  0.09114  1.0000
  H   H6        1.0  0.98291  0.77208  0.40885  1.0000
  H   H7        1.0  0.51711  0.27207  0.09114  1.0000
  H   H8        1.0  0.48291  0.27208  0.40885  1.0000
  H   H9        1.0  0.03754  0.34253  0.87934  1.0000
  H   H10       1.0  0.96244  0.34252  0.62069  1.0000
  H   H11       1.0  0.53754  0.84253  0.87934  1.0000
  H   H12       1.0  0.46244  0.84252  0.62069  1.0000
  H   H13       1.0  0.96246  0.65747  0.12066  1.0000
  H   H14       1.0  0.03756  0.65748  0.37931  1.0000
  H   H15       1.0  0.46246  0.15747  0.12066  1.0000
  H   H16       1.0  0.53756  0.15748  0.37931  1.0000
  H   H17       1.0  0.85744  0.18818  0.95537  1.0000
  H   H18       1.0  0.14256  0.18818  0.54466  1.0000
  H   H19       1.0  0.35744  0.68818  0.95537  1.0000
  H   H20       1.0  0.64256  0.68818  0.54466  1.0000
  H   H21       1.0  0.14256  0.81182  0.04463  1.0000
  H   H22       1.0  0.85744  0.81182  0.45533  1.0000
  H   H23       1.0  0.64256  0.31182  0.04463  1.0000
  H   H24       1.0  0.35744  0.31182  0.45534  1.0000
  H   H25       1.0  0.79461  0.05475  0.80795  1.0000
  H   H26       1.0  0.20541  0.05474  0.69207  1.0000
  H   H27       1.0  0.29461  0.55475  0.80795  1.0000
  H   H28       1.0  0.70542  0.55474  0.69207  1.0000
  H   H29       1.0  0.20539  0.94525  0.19205  1.0000
  H   H30       1.0  0.79458  0.94526  0.30793  1.0000
  H   H31       1.0  0.70539  0.44525  0.19205  1.0000
  H   H32       1.0  0.29459  0.44526  0.30793  1.0000
  H   H33       1.0  0.84457  0.90091  0.90873  1.0000
  H   H34       1.0  0.15546  0.90090  0.59127  1.0000
  H   H35       1.0  0.34457  0.40091  0.90873  1.0000
  H   H36       1.0  0.65546  0.40090  0.59127  1.0000
  H   H37       1.0  0.15543  0.09909  0.09127  1.0000
  H   H38       1.0  0.84454  0.09910  0.40873  1.0000
  H   H39       1.0  0.65543  0.59909  0.09127  1.0000
  H   H40       1.0  0.34454  0.59910  0.40873  1.0000
  H   H41       1.0  0.95603  0.88880  0.14844  1.0000
  H   H42       1.0  0.04399  0.88879  0.35157  1.0000
  H   H43       1.0  0.45603  0.38880  0.14844  1.0000
  H   H44       1.0  0.54399  0.38879  0.35157  1.0000
  H   H45       1.0  0.04397  0.11120  0.85156  1.0000
  H   H46       1.0  0.95601  0.11121  0.64843  1.0000
  H   H47       1.0  0.54397  0.61120  0.85156  1.0000
  H   H48       1.0  0.45601  0.61120  0.64843  1.0000
  H   H49       1.0  0.22457  0.18269  0.36662  1.0000
  H   H50       1.0  0.77542  0.18270  0.13339  1.0000
  H   H51       1.0  0.72457  0.68269  0.36662  1.0000
  H   H52       1.0  0.27542  0.68270  0.13339  1.0000
  H   H53       1.0  0.77543  0.81731  0.63338  1.0000
  H   H54       1.0  0.22458  0.81730  0.86661  1.0000
  H   H55       1.0  0.27543  0.31731  0.63338  1.0000
  H   H56       1.0  0.72458  0.31730  0.86661  1.0000
  H   H57       1.0  0.33347  0.24317  0.24707  1.0000
  H   H58       1.0  0.66652  0.24320  0.25291  1.0000
  H   H59       1.0  0.83347  0.74317  0.24707  1.0000
  H   H60       1.0  0.16652  0.74320  0.25291  1.0000
  H   H61       1.0  0.66654  0.75683  0.75293  1.0000
  H   H62       1.0  0.33348  0.75680  0.74709  1.0000
  H   H63       1.0  0.16653  0.25683  0.75293  1.0000
  H   H64       1.0  0.83348  0.25680  0.74709  1.0000
  H   H65       1.0  0.20737  0.31929  0.00985  1.0000
  H   H66       1.0  0.79260  0.31931  0.49014  1.0000
  H   H67       1.0  0.70737  0.81929  0.00985  1.0000
  H   H68       1.0  0.29260  0.81931  0.49014  1.0000
  H   H69       1.0  0.79263  0.68071  0.99015  1.0000
  H   H70       1.0  0.20740  0.68069  0.50986  1.0000
  H   H71       1.0  0.29263  0.18071  0.99015  1.0000
  H   H72       1.0  0.70740  0.18069  0.50986  1.0000
  H   H73       1.0  0.84386  0.38481  0.17687  1.0000
  H   H74       1.0  0.15614  0.38480  0.32320  1.0000
  H   H75       1.0  0.34386  0.88481  0.17687  1.0000
  H   H76       1.0  0.65614  0.88480  0.32320  1.0000
  H   H77       1.0  0.15614  0.61519  0.82313  1.0000
  H   H78       1.0  0.84386  0.61520  0.67680  1.0000
  H   H79       1.0  0.65614  0.11519  0.82313  1.0000
  H   H80       1.0  0.34386  0.11520  0.67680  1.0000
  H   H81       1.0  0.81399  0.51690  0.98762  1.0000
  H   H82       1.0  0.18600  0.51689  0.51246  1.0000
  H   H83       1.0  0.31399  0.01690  0.98762  1.0000
  H   H84       1.0  0.68601  0.01688  0.51246  1.0000
  H   H85       1.0  0.18601  0.48310  0.01238  1.0000
  H   H86       1.0  0.81400  0.48312  0.48754  1.0000
  H   H87       1.0  0.68601  0.98310  0.01238  1.0000
  H   H88       1.0  0.31399  0.98312  0.48754  1.0000
  H   H89       1.0  0.92329  0.46324  0.86300  1.0000
  H   H90       1.0  0.07669  0.46323  0.63705  1.0000
  H   H91       1.0  0.42329  0.96324  0.86300  1.0000
  H   H92       1.0  0.57670  0.96323  0.63706  1.0000
  H   H93       1.0  0.07671  0.53676  0.13700  1.0000
  H   H94       1.0  0.92331  0.53677  0.36295  1.0000
  H   H95       1.0  0.57671  0.03676  0.13700  1.0000
  H   H96       1.0  0.42331  0.03677  0.36295  1.0000
