# Supplementary material for: Benchmarking Periodic Density Functional Theory Calculations for Spin-State Energies in Spin-Crossover Systems
Source: Inorg Chem. 2024 Jul 8;63(29):13338–45. doi: 10.1021/acs.inorgchem.4c01094 (PMC11270997; doi:10.1021/acs.inorgchem.4c01094)
Supplement: Supplementary file 3 — ic4c01094_si_003.zip [file ic4c01094_si_003.zip › PeriodicPBEMB/s16hs.cif]

data_image0
_chemical_formula_structural       Co2N12C60H44I4O8H16
_chemical_formula_sum              "Co2 N12 C60 H60 I4 O8"
_cell_length_a       8.5307
_cell_length_b       9.68341
_cell_length_c       20.2252
_cell_angle_alpha    85.8602
_cell_angle_beta     92.5106
_cell_angle_gamma    94.9676

_space_group_name_H-M_alt    "P 1"
_space_group_IT_number       1

loop_
  _space_group_symop_operation_xyz
  'x, y, z'

loop_
  _atom_site_type_symbol
  _atom_site_label
  _atom_site_symmetry_multiplicity
  _atom_site_fract_x
  _atom_site_fract_y
  _atom_site_fract_z
  _atom_site_occupancy
  Co  Co1       1.0  0.27332  0.20612  0.24825  1.0000
  Co  Co2       1.0  0.73195  0.79605  0.74677  1.0000
  N   N1        1.0  0.26441  0.21444  0.14734  1.0000
  N   N2        1.0  0.71857  0.78819  0.64681  1.0000
  N   N3        1.0  0.74539  0.78793  0.84736  1.0000
  N   N4        1.0  0.28821  0.21189  0.34797  1.0000
  N   N5        1.0  0.37053  0.40939  0.22143  1.0000
  N   N6        1.0  0.51691  0.88395  0.71907  1.0000
  N   N7        1.0  0.17196  0.00841  0.22737  1.0000
  N   N8        1.0  0.94653  0.71390  0.72669  1.0000
  N   N9        1.0  0.63240  0.59369  0.77388  1.0000
  N   N10       1.0  0.48795  0.11575  0.27425  1.0000
  N   N11       1.0  0.83054  0.99670  0.76674  1.0000
  N   N12       1.0  0.05812  0.28550  0.26905  1.0000
  C   C1        1.0  0.31550  0.33282  0.11295  1.0000
  C   C2        1.0  0.59313  0.83481  0.61194  1.0000
  C   C3        1.0  0.20358  0.10220  0.11638  1.0000
  C   C4        1.0  0.83372  0.73249  0.61671  1.0000
  C   C5        1.0  0.69481  0.66974  0.88203  1.0000
  C   C6        1.0  0.41400  0.16456  0.38199  1.0000
  C   C7        1.0  0.80813  0.89991  0.87799  1.0000
  C   C8        1.0  0.17353  0.26633  0.37860  1.0000
  C   C9        1.0  0.30575  0.34313  0.04375  1.0000
  C   C10       1.0  0.58030  0.82878  0.54304  1.0000
  C   C11       1.0  0.19246  0.10547  0.04719  1.0000
  C   C12       1.0  0.82745  0.72278  0.54799  1.0000
  C   C13       1.0  0.70757  0.65933  0.95121  1.0000
  C   C14       1.0  0.42869  0.17031  0.45076  1.0000
  C   C15       1.0  0.82248  0.89649  0.94712  1.0000
  C   C16       1.0  0.18215  0.27644  0.44720  1.0000
  C   C17       1.0  0.24370  0.22762  0.01101  1.0000
  C   C18       1.0  0.69926  0.77257  0.51122  1.0000
  C   C19       1.0  0.77207  0.77442  0.98361  1.0000
  C   C20       1.0  0.31114  0.22698  0.48314  1.0000
  C   C21       1.0  0.37826  0.44390  0.15537  1.0000
  C   C22       1.0  0.47812  0.88965  0.65317  1.0000
  C   C23       1.0  0.15433  0.98283  0.16225  1.0000
  C   C24       1.0  0.96041  0.68577  0.66250  1.0000
  C   C25       1.0  0.62956  0.55878  0.84005  1.0000
  C   C26       1.0  0.52792  0.10992  0.34002  1.0000
  C   C27       1.0  0.85592  0.01956  0.83195  1.0000
  C   C28       1.0  0.04580  0.31311  0.33341  1.0000
  C   C29       1.0  0.42058  0.50350  0.26471  1.0000
  C   C30       1.0  0.42197  0.93457  0.76078  1.0000
  C   C31       1.0  0.13583  0.90622  0.27384  1.0000
  C   C32       1.0  0.05621  0.67536  0.77207  1.0000
  C   C33       1.0  0.58060  0.49913  0.73111  1.0000
  C   C34       1.0  0.58147  0.06500  0.23206  1.0000
  C   C35       1.0  0.86579  0.10014  0.72081  1.0000
  C   C36       1.0  0.94804  0.32484  0.22407  1.0000
  C   C37       1.0  0.44069  0.57508  0.13165  1.0000
  C   C38       1.0  0.33994  0.94465  0.62801  1.0000
  C   C39       1.0  0.09643  0.85214  0.14272  1.0000
  C   C40       1.0  0.08517  0.61649  0.64275  1.0000
  C   C41       1.0  0.56978  0.42717  0.86436  1.0000
  C   C42       1.0  0.66650  0.05478  0.36438  1.0000
  C   C43       1.0  0.92026  0.14821  0.85180  1.0000
  C   C44       1.0  0.92162  0.38255  0.35366  1.0000
  C   C45       1.0  0.48345  0.63647  0.24444  1.0000
  C   C46       1.0  0.28334  0.99251  0.73898  1.0000
  C   C47       1.0  0.07794  0.77343  0.25783  1.0000
  C   C48       1.0  0.18434  0.60603  0.75593  1.0000
  C   C49       1.0  0.52062  0.36557  0.75194  1.0000
  C   C50       1.0  0.72044  0.00688  0.25317  1.0000
  C   C51       1.0  0.93092  0.23071  0.73699  1.0000
  C   C52       1.0  0.82085  0.39477  0.24072  1.0000
  C   C53       1.0  0.49433  0.67246  0.17679  1.0000
  C   C54       1.0  0.24153  0.99702  0.67148  1.0000
  C   C55       1.0  0.05742  0.74634  0.19111  1.0000
  C   C56       1.0  0.19847  0.57587  0.69024  1.0000
  C   C57       1.0  0.51420  0.32940  0.81972  1.0000
  C   C58       1.0  0.76393  0.00242  0.32049  1.0000
  C   C59       1.0  0.95886  0.25478  0.80376  1.0000
  C   C60       1.0  0.80786  0.42415  0.30659  1.0000
  H   H1        1.0  0.34334  0.43986  0.01592  1.0000
  H   H2        1.0  0.47774  0.86288  0.51464  1.0000
  H   H3        1.0  0.14744  0.01371  0.02202  1.0000
  H   H4        1.0  0.92073  0.67896  0.52334  1.0000
  H   H5        1.0  0.67032  0.56277  0.97926  1.0000
  H   H6        1.0  0.53185  0.13597  0.47861  1.0000
  H   H7        1.0  0.86893  0.98806  0.97209  1.0000
  H   H8        1.0  0.09013  0.32107  0.47219  1.0000
  H   H9        1.0  0.23580  0.23303  0.95708  1.0000
  H   H10       1.0  0.69119  0.76416  0.45782  1.0000
  H   H11       1.0  0.78250  0.76880  0.03751  1.0000
  H   H12       1.0  0.32154  0.23585  0.53651  1.0000
  H   H13       1.0  0.41220  0.47094  0.31718  1.0000
  H   H14       1.0  0.45920  0.92971  0.81309  1.0000
  H   H15       1.0  0.15279  0.93294  0.32526  1.0000
  H   H16       1.0  0.04065  0.70000  0.82298  1.0000
  H   H17       1.0  0.58491  0.53164  0.67851  1.0000
  H   H18       1.0  0.54304  0.07024  0.17988  1.0000
  H   H19       1.0  0.84011  0.07775  0.66921  1.0000
  H   H20       1.0  0.96253  0.30017  0.17307  1.0000
  H   H21       1.0  0.44426  0.60260  0.07854  1.0000
  H   H22       1.0  0.30850  0.94625  0.57524  1.0000
  H   H23       1.0  0.08553  0.83170  0.09040  1.0000
  H   H24       1.0  0.09458  0.59447  0.59107  1.0000
  H   H25       1.0  0.57012  0.39947  0.91752  1.0000
  H   H26       1.0  0.69944  0.05333  0.41700  1.0000
  H   H27       1.0  0.93674  0.16660  0.90423  1.0000
  H   H28       1.0  0.91349  0.40425  0.40543  1.0000
  H   H29       1.0  0.52288  0.70899  0.28162  1.0000
  H   H30       1.0  0.21022  0.03272  0.77472  1.0000
  H   H31       1.0  0.05179  0.69382  0.29756  1.0000
  H   H32       1.0  0.26998  0.57671  0.79478  1.0000
  H   H33       1.0  0.47978  0.29284  0.71503  1.0000
  H   H34       1.0  0.79273  0.96699  0.21703  1.0000
  H   H35       1.0  0.95564  0.31103  0.69743  1.0000
  H   H36       1.0  0.73488  0.42503  0.20219  1.0000
  H   H37       1.0  0.54127  0.77549  0.15823  1.0000
  H   H38       1.0  0.13390  0.03995  0.65180  1.0000
  H   H39       1.0  0.01400  0.64430  0.17548  1.0000
  H   H40       1.0  0.29573  0.52172  0.67471  1.0000
  H   H41       1.0  0.46939  0.22597  0.83865  1.0000
  H   H42       1.0  0.87215  0.96045  0.34021  1.0000
  H   H43       1.0  0.00680  0.35532  0.81976  1.0000
  H   H44       1.0  0.71103  0.47824  0.32259  1.0000
  I   I1        1.0  0.75231  0.25116  0.02976  1.0000
  I   I2        1.0  0.78155  0.33757  0.54947  1.0000
  I   I3        1.0  0.25997  0.74763  0.96403  1.0000
  I   I4        1.0  0.23006  0.65181  0.45074  1.0000
  O   O1        1.0  0.58910  0.52820  0.41140  1.0000
  O   O2        1.0  0.47876  0.06005  0.91135  1.0000
  O   O3        1.0  0.04273  0.95585  0.42497  1.0000
  O   O4        1.0  0.01231  0.45752  0.91242  1.0000
  O   O5        1.0  0.42270  0.46818  0.58706  1.0000
  O   O6        1.0  0.53486  0.93723  0.08231  1.0000
  O   O7        1.0  0.98013  0.04400  0.55061  1.0000
  O   O8        1.0  0.99678  0.54350  0.08195  1.0000
  H   H45       1.0  0.63310  0.47383  0.44945  1.0000
  H   H46       1.0  0.49118  0.55929  0.42684  1.0000
  H   H47       1.0  0.54937  0.10004  0.94571  1.0000
  H   H48       1.0  0.42287  0.97698  0.93269  1.0000
  H   H49       1.0  0.09518  0.87054  0.43670  1.0000
  H   H50       1.0  0.03345  0.99701  0.46750  1.0000
  H   H51       1.0  0.07462  0.53425  0.93270  1.0000
  H   H52       1.0  0.94562  0.41241  0.94723  1.0000
  H   H53       1.0  0.51831  0.43365  0.57136  1.0000
  H   H54       1.0  0.37656  0.51919  0.54828  1.0000
  H   H55       1.0  0.59024  0.02077  0.06117  1.0000
  H   H56       1.0  0.46397  0.89768  0.04795  1.0000
  H   H57       1.0  0.89574  0.96986  0.55295  1.0000
  H   H58       1.0  0.92485  0.13030  0.54787  1.0000
  H   H59       1.0  0.06429  0.58694  0.04709  1.0000
  H   H60       1.0  0.93557  0.46539  0.06230  1.0000
