# Supplementary material for: Benchmarking Periodic Density Functional Theory Calculations for Spin-State Energies in Spin-Crossover Systems
Source: Inorg Chem. 2024 Jul 8;63(29):13338–45. doi: 10.1021/acs.inorgchem.4c01094 (PMC11270997; doi:10.1021/acs.inorgchem.4c01094)
Supplement: Supplementary file 3 — ic4c01094_si_003.zip [file ic4c01094_si_003.zip › PeriodicPBEMB/s6hs.cif]

data_image0
_chemical_formula_structural       Mn2C8H4C4H4C4H4C4H4C8H12C4H12C4H12
_chemical_formula_sum              "Mn2 C36 H52"
_cell_length_a       5.9924
_cell_length_b       10.9982
_cell_length_c       11.7279
_cell_angle_alpha    89.9998
_cell_angle_beta     98.112
_cell_angle_gamma    89.9999

_space_group_name_H-M_alt    "P 1"
_space_group_IT_number       1

loop_
  _space_group_symop_operation_xyz
  'x, y, z'

loop_
  _atom_site_type_symbol
  _atom_site_label
  _atom_site_symmetry_multiplicity
  _atom_site_fract_x
  _atom_site_fract_y
  _atom_site_fract_z
  _atom_site_occupancy
  Mn  Mn1       1.0  1.00000  0.00000  0.50000  1.0000
  Mn  Mn2       1.0  0.50000  0.50000  1.00000  1.0000
  C   C1        1.0  0.12712  0.92521  0.33391  1.0000
  C   C2        1.0  0.37287  0.42522  0.16609  1.0000
  C   C3        1.0  0.87288  0.07479  0.66609  1.0000
  C   C4        1.0  0.62713  0.57478  0.83391  1.0000
  C   C5        1.0  0.28217  0.88004  0.42819  1.0000
  C   C6        1.0  0.21782  0.38005  0.07181  1.0000
  C   C7        1.0  0.71783  0.11996  0.57181  1.0000
  C   C8        1.0  0.78218  0.61995  0.92819  1.0000
  H   H1        1.0  0.45948  0.90361  0.44683  1.0000
  H   H2        1.0  0.04052  0.40361  0.05317  1.0000
  H   H3        1.0  0.54052  0.09639  0.55317  1.0000
  H   H4        1.0  0.95948  0.59639  0.94683  1.0000
  C   C9        1.0  0.16597  0.79928  0.49428  1.0000
  C   C10       1.0  0.33403  0.29928  0.00573  1.0000
  C   C11       1.0  0.83403  0.20072  0.50572  1.0000
  C   C12       1.0  0.66597  0.70072  0.99427  1.0000
  H   H5        1.0  0.23870  0.75264  0.57243  1.0000
  H   H6        1.0  0.26130  0.25264  0.92758  1.0000
  H   H7        1.0  0.76130  0.24736  0.42757  1.0000
  H   H8        1.0  0.73870  0.74736  0.07242  1.0000
  C   C13       1.0  0.93769  0.79377  0.44206  1.0000
  C   C14       1.0  0.56230  0.29378  0.05795  1.0000
  C   C15       1.0  0.06231  0.20623  0.55794  1.0000
  C   C16       1.0  0.43770  0.70622  0.94205  1.0000
  H   H9        1.0  0.80513  0.74004  0.47130  1.0000
  H   H10       1.0  0.69487  0.24005  0.02871  1.0000
  H   H11       1.0  0.19487  0.25996  0.52870  1.0000
  H   H12       1.0  0.30513  0.75995  0.97129  1.0000
  C   C17       1.0  0.91314  0.87124  0.34352  1.0000
  C   C18       1.0  0.58686  0.37124  0.15648  1.0000
  C   C19       1.0  0.08686  0.12876  0.65648  1.0000
  C   C20       1.0  0.41314  0.62876  0.84352  1.0000
  H   H13       1.0  0.75848  0.88486  0.28462  1.0000
  H   H14       1.0  0.74151  0.38487  0.21538  1.0000
  H   H15       1.0  0.24152  0.11514  0.71537  1.0000
  H   H16       1.0  0.25849  0.61513  0.78462  1.0000
  C   C21       1.0  0.18254  0.00900  0.23902  1.0000
  C   C22       1.0  0.31745  0.50901  0.26098  1.0000
  C   C23       1.0  0.81746  0.99100  0.76098  1.0000
  C   C24       1.0  0.68255  0.49099  0.73902  1.0000
  C   C25       1.0  0.37196  0.09740  0.28560  1.0000
  C   C26       1.0  0.12803  0.59740  0.21439  1.0000
  C   C27       1.0  0.62804  0.90260  0.71440  1.0000
  C   C28       1.0  0.87197  0.40260  0.78561  1.0000
  H   H17       1.0  0.32138  0.15345  0.35512  1.0000
  H   H18       1.0  0.17861  0.65345  0.14488  1.0000
  H   H19       1.0  0.67862  0.84655  0.64488  1.0000
  H   H20       1.0  0.82139  0.34655  0.85512  1.0000
  H   H21       1.0  0.41105  0.15834  0.21704  1.0000
  H   H22       1.0  0.08894  0.65834  0.28295  1.0000
  H   H23       1.0  0.58895  0.84166  0.78296  1.0000
  H   H24       1.0  0.91106  0.34166  0.71704  1.0000
  H   H25       1.0  0.52746  0.04932  0.31992  1.0000
  H   H26       1.0  0.97253  0.54933  0.18008  1.0000
  H   H27       1.0  0.47254  0.95068  0.68008  1.0000
  H   H28       1.0  0.02747  0.45067  0.81992  1.0000
  C   C29       1.0  0.97524  0.08332  0.18844  1.0000
  C   C30       1.0  0.52475  0.58334  0.31155  1.0000
  C   C31       1.0  0.02476  0.91668  0.81156  1.0000
  C   C32       1.0  0.47525  0.41666  0.68845  1.0000
  H   H29       1.0  0.83682  0.02522  0.14856  1.0000
  H   H30       1.0  0.66317  0.52524  0.35144  1.0000
  H   H31       1.0  0.16318  0.97478  0.85144  1.0000
  H   H32       1.0  0.33683  0.47476  0.64856  1.0000
  H   H33       1.0  0.02112  0.14526  0.12214  1.0000
  H   H34       1.0  0.47887  0.64528  0.37785  1.0000
  H   H35       1.0  0.97889  0.85474  0.87786  1.0000
  H   H36       1.0  0.52113  0.35472  0.62215  1.0000
  H   H37       1.0  0.91161  0.13848  0.25501  1.0000
  H   H38       1.0  0.58838  0.63849  0.24498  1.0000
  H   H39       1.0  0.08839  0.86152  0.74499  1.0000
  H   H40       1.0  0.41162  0.36151  0.75502  1.0000
  C   C33       1.0  0.26006  0.93169  0.14217  1.0000
  C   C34       1.0  0.23993  0.43171  0.35784  1.0000
  C   C35       1.0  0.73994  0.06831  0.85783  1.0000
  C   C36       1.0  0.76007  0.56829  0.64216  1.0000
  H   H41       1.0  0.40408  0.87388  0.17545  1.0000
  H   H42       1.0  0.09592  0.37390  0.32456  1.0000
  H   H43       1.0  0.59592  0.12612  0.82455  1.0000
  H   H44       1.0  0.90408  0.62610  0.67544  1.0000
  H   H45       1.0  0.30990  0.99066  0.07438  1.0000
  H   H46       1.0  0.19010  0.49068  0.42563  1.0000
  H   H47       1.0  0.69010  0.00934  0.92562  1.0000
  H   H48       1.0  0.80990  0.50932  0.57437  1.0000
  H   H49       1.0  0.12325  0.87205  0.10312  1.0000
  H   H50       1.0  0.37675  0.37207  0.39689  1.0000
  H   H51       1.0  0.87675  0.12795  0.89688  1.0000
  H   H52       1.0  0.62325  0.62793  0.60311  1.0000
