# Supplementary material for: Benchmarking Periodic Density Functional Theory Calculations for Spin-State Energies in Spin-Crossover Systems
Source: Inorg Chem. 2024 Jul 8;63(29):13338–45. doi: 10.1021/acs.inorgchem.4c01094 (PMC11270997; doi:10.1021/acs.inorgchem.4c01094)
Supplement: Supplementary file 3 — ic4c01094_si_003.zip [file ic4c01094_si_003.zip › PeriodicPBEMB/s12hs.cif]

data_image0
_chemical_formula_structural       C216Fe4H176N24S8
_chemical_formula_sum              "C216 Fe4 H176 N24 S8"
_cell_length_a       31.6772
_cell_length_b       15.3482
_cell_length_c       9.71479
_cell_angle_alpha    90.0002
_cell_angle_beta     89.998
_cell_angle_gamma    90.0001

_space_group_name_H-M_alt    "P 1"
_space_group_IT_number       1

loop_
  _space_group_symop_operation_xyz
  'x, y, z'

loop_
  _atom_site_type_symbol
  _atom_site_label
  _atom_site_symmetry_multiplicity
  _atom_site_fract_x
  _atom_site_fract_y
  _atom_site_fract_z
  _atom_site_occupancy
  C   C1        1.0  0.20743  0.16555  0.38764  1.0000
  C   C2        1.0  0.79260  0.83446  0.88768  1.0000
  C   C3        1.0  0.70744  0.33443  0.38764  1.0000
  C   C4        1.0  0.29261  0.66553  0.88768  1.0000
  C   C5        1.0  0.02465  0.10932  0.10847  1.0000
  C   C6        1.0  0.97537  0.89068  0.60846  1.0000
  C   C7        1.0  0.52467  0.39068  0.10848  1.0000
  C   C8        1.0  0.47539  0.60931  0.60846  1.0000
  C   C9        1.0  0.08230  0.32114  0.19624  1.0000
  C   C10       1.0  0.91772  0.67888  0.69633  1.0000
  C   C11       1.0  0.58231  0.17886  0.19627  1.0000
  C   C12       1.0  0.41774  0.82111  0.69631  1.0000
  C   C13       1.0  0.08130  0.40606  0.14868  1.0000
  C   C14       1.0  0.91872  0.59397  0.64877  1.0000
  C   C15       1.0  0.58132  0.09394  0.14871  1.0000
  C   C16       1.0  0.41874  0.90603  0.64875  1.0000
  C   C17       1.0  0.11722  0.44204  0.08442  1.0000
  C   C18       1.0  0.88282  0.55799  0.58445  1.0000
  C   C19       1.0  0.61723  0.05796  0.08443  1.0000
  C   C20       1.0  0.38283  0.94200  0.58444  1.0000
  C   C21       1.0  0.15280  0.38736  0.07499  1.0000
  C   C22       1.0  0.84723  0.61269  0.57498  1.0000
  C   C23       1.0  0.65281  0.11264  0.07499  1.0000
  C   C24       1.0  0.34725  0.88731  0.57497  1.0000
  C   C25       1.0  0.15123  0.30331  0.12681  1.0000
  C   C26       1.0  0.84880  0.69673  0.62680  1.0000
  C   C27       1.0  0.65124  0.19669  0.12681  1.0000
  C   C28       1.0  0.34882  0.80327  0.62680  1.0000
  C   C29       1.0  0.11931  0.52969  0.02893  1.0000
  C   C30       1.0  0.88072  0.47035  0.52896  1.0000
  C   C31       1.0  0.61933  0.97031  0.02894  1.0000
  C   C32       1.0  0.38074  0.02965  0.52894  1.0000
  C   C33       1.0  0.08748  0.58866  0.02668  1.0000
  C   C34       1.0  0.91255  0.41137  0.52669  1.0000
  C   C35       1.0  0.58749  0.91134  0.02669  1.0000
  C   C36       1.0  0.41257  0.08862  0.52668  1.0000
  C   C37       1.0  0.08955  0.67555  0.96703  1.0000
  C   C38       1.0  0.91047  0.32449  0.46704  1.0000
  C   C39       1.0  0.58957  0.82445  0.96704  1.0000
  C   C40       1.0  0.41049  0.17551  0.46704  1.0000
  C   C41       1.0  0.05184  0.72285  0.94777  1.0000
  C   C42       1.0  0.94818  0.27718  0.44774  1.0000
  C   C43       1.0  0.55186  0.77715  0.94778  1.0000
  C   C44       1.0  0.44820  0.22281  0.44774  1.0000
  C   C45       1.0  0.05208  0.80440  0.88491  1.0000
  C   C46       1.0  0.94793  0.19562  0.38488  1.0000
  C   C47       1.0  0.55209  0.69560  0.88491  1.0000
  C   C48       1.0  0.44795  0.30437  0.38488  1.0000
  C   C49       1.0  0.09013  0.84164  0.84246  1.0000
  C   C50       1.0  0.90988  0.15839  0.34249  1.0000
  C   C51       1.0  0.59015  0.65837  0.84246  1.0000
  C   C52       1.0  0.40990  0.34160  0.34249  1.0000
  C   C53       1.0  0.12794  0.79664  0.86423  1.0000
  C   C54       1.0  0.87207  0.20340  0.36430  1.0000
  C   C55       1.0  0.62796  0.70337  0.86423  1.0000
  C   C56       1.0  0.37209  0.29661  0.36431  1.0000
  C   C57       1.0  0.12773  0.71467  0.92521  1.0000
  C   C58       1.0  0.87228  0.28536  0.42527  1.0000
  C   C59       1.0  0.62775  0.78533  0.92521  1.0000
  C   C60       1.0  0.37230  0.21464  0.42527  1.0000
  C   C61       1.0  0.12271  0.96575  0.42944  1.0000
  C   C62       1.0  0.87732  0.03428  0.92948  1.0000
  C   C63       1.0  0.62272  0.53425  0.42944  1.0000
  C   C64       1.0  0.37733  0.46572  0.92949  1.0000
  C   C65       1.0  0.12813  0.87864  0.46054  1.0000
  C   C66       1.0  0.87190  0.12140  0.96058  1.0000
  C   C67       1.0  0.62813  0.62137  0.46054  1.0000
  C   C68       1.0  0.37191  0.37860  0.96058  1.0000
  C   C69       1.0  0.12008  0.81498  0.35955  1.0000
  C   C70       1.0  0.87994  0.18506  0.85957  1.0000
  C   C71       1.0  0.62009  0.68502  0.35954  1.0000
  C   C72       1.0  0.37995  0.31495  0.85959  1.0000
  C   C73       1.0  0.10387  0.84560  0.23363  1.0000
  C   C74       1.0  0.89614  0.15443  0.73364  1.0000
  C   C75       1.0  0.60389  0.65440  0.23361  1.0000
  C   C76       1.0  0.39617  0.34557  0.73366  1.0000
  C   C77       1.0  0.09916  0.93426  0.21133  1.0000
  C   C78       1.0  0.90086  0.06577  0.71136  1.0000
  C   C79       1.0  0.59918  0.56574  0.21132  1.0000
  C   C80       1.0  0.40089  0.43423  0.71138  1.0000
  C   C81       1.0  0.12915  0.72296  0.37747  1.0000
  C   C82       1.0  0.87086  0.27707  0.87747  1.0000
  C   C83       1.0  0.62916  0.77704  0.37745  1.0000
  C   C84       1.0  0.37088  0.22293  0.87749  1.0000
  C   C85       1.0  0.14794  0.68834  0.48975  1.0000
  C   C86       1.0  0.85207  0.31169  0.98977  1.0000
  C   C87       1.0  0.64795  0.81166  0.48975  1.0000
  C   C88       1.0  0.35208  0.18831  0.98977  1.0000
  C   C89       1.0  0.16018  0.59817  0.51148  1.0000
  C   C90       1.0  0.83983  0.40186  0.01149  1.0000
  C   C91       1.0  0.66019  0.90183  0.51148  1.0000
  C   C92       1.0  0.33984  0.09814  0.01149  1.0000
  C   C93       1.0  0.17563  0.57416  0.64201  1.0000
  C   C94       1.0  0.82437  0.42587  0.14201  1.0000
  C   C95       1.0  0.67564  0.92584  0.64201  1.0000
  C   C96       1.0  0.32438  0.07413  0.14201  1.0000
  C   C97       1.0  0.18696  0.48847  0.67072  1.0000
  C   C98       1.0  0.81306  0.51157  0.17074  1.0000
  C   C99       1.0  0.68696  0.01153  0.67072  1.0000
  C   C100      1.0  0.31307  0.98843  0.17073  1.0000
  C   C101      1.0  0.18383  0.42479  0.56850  1.0000
  C   C102      1.0  0.81620  0.57525  0.06852  1.0000
  C   C103      1.0  0.68384  0.07521  0.56850  1.0000
  C   C104      1.0  0.31621  0.92475  0.06852  1.0000
  C   C105      1.0  0.16926  0.44798  0.43751  1.0000
  C   C106      1.0  0.83077  0.55206  0.93754  1.0000
  C   C107      1.0  0.66927  0.05202  0.43751  1.0000
  C   C108      1.0  0.33079  0.94795  0.93754  1.0000
  C   C109      1.0  0.15748  0.53337  0.40922  1.0000
  C   C110      1.0  0.84254  0.46666  0.90923  1.0000
  C   C111      1.0  0.65749  0.96663  0.40921  1.0000
  C   C112      1.0  0.34256  0.03334  0.90924  1.0000
  C   C113      1.0  0.05485  0.13009  0.50268  1.0000
  C   C114      1.0  0.94517  0.86990  0.00269  1.0000
  C   C115      1.0  0.55487  0.36990  0.50269  1.0000
  C   C116      1.0  0.44520  0.63009  0.00268  1.0000
  C   C117      1.0  0.03435  0.15719  0.62128  1.0000
  C   C118      1.0  0.96566  0.84280  0.12130  1.0000
  C   C119      1.0  0.53438  0.34281  0.62130  1.0000
  C   C120      1.0  0.46568  0.65720  0.12128  1.0000
  C   C121      1.0  0.04809  0.23255  0.69057  1.0000
  C   C122      1.0  0.95190  0.76746  0.19062  1.0000
  C   C123      1.0  0.54812  0.26745  0.69059  1.0000
  C   C124      1.0  0.45193  0.73253  0.19060  1.0000
  C   C125      1.0  0.08506  0.27233  0.63930  1.0000
  C   C126      1.0  0.91492  0.72771  0.13937  1.0000
  C   C127      1.0  0.58509  0.22767  0.63931  1.0000
  C   C128      1.0  0.41495  0.77229  0.13936  1.0000
  C   C129      1.0  0.10401  0.24006  0.52149  1.0000
  C   C130      1.0  0.89599  0.75999  0.02154  1.0000
  C   C131      1.0  0.60403  0.25994  0.52150  1.0000
  C   C132      1.0  0.39601  0.74001  0.02154  1.0000
  C   C133      1.0  0.02296  0.26761  0.80256  1.0000
  C   C134      1.0  0.97702  0.73240  0.30261  1.0000
  C   C135      1.0  0.52299  0.23239  0.80258  1.0000
  C   C136      1.0  0.47705  0.76760  0.30260  1.0000
  C   C137      1.0  0.02295  0.35270  0.83889  1.0000
  C   C138      1.0  0.97705  0.64730  0.33891  1.0000
  C   C139      1.0  0.52297  0.14730  0.83891  1.0000
  C   C140      1.0  0.47707  0.85269  0.33889  1.0000
  C   C141      1.0  0.99439  0.39376  0.93647  1.0000
  C   C142      1.0  0.00560  0.60622  0.43646  1.0000
  C   C143      1.0  0.49442  0.10623  0.93648  1.0000
  C   C144      1.0  0.50563  0.89378  0.43645  1.0000
  C   C145      1.0  0.97137  0.34650  0.03545  1.0000
  C   C146      1.0  0.02864  0.65349  0.53540  1.0000
  C   C147      1.0  0.47139  0.15350  0.03545  1.0000
  C   C148      1.0  0.52866  0.84651  0.53540  1.0000
  C   C149      1.0  0.94234  0.38857  0.11956  1.0000
  C   C150      1.0  0.05768  0.61142  0.61949  1.0000
  C   C151      1.0  0.44235  0.11143  0.11956  1.0000
  C   C152      1.0  0.55770  0.88858  0.61950  1.0000
  C   C153      1.0  0.93554  0.47820  0.10689  1.0000
  C   C154      1.0  0.06446  0.52178  0.60680  1.0000
  C   C155      1.0  0.43556  0.02180  0.10688  1.0000
  C   C156      1.0  0.56447  0.97822  0.60681  1.0000
  C   C157      1.0  0.95882  0.52625  0.01140  1.0000
  C   C158      1.0  0.04117  0.47373  0.51132  1.0000
  C   C159      1.0  0.45884  0.97375  0.01140  1.0000
  C   C160      1.0  0.54119  0.02627  0.51133  1.0000
  C   C161      1.0  0.98822  0.48454  0.92773  1.0000
  C   C162      1.0  0.01175  0.51543  0.42771  1.0000
  C   C163      1.0  0.48825  0.01545  0.92774  1.0000
  C   C164      1.0  0.51178  0.98456  0.42771  1.0000
  C   C165      1.0  0.13582  0.12007  0.93618  1.0000
  C   C166      1.0  0.86420  0.87995  0.43621  1.0000
  C   C167      1.0  0.63584  0.37992  0.93618  1.0000
  C   C168      1.0  0.36422  0.62004  0.43621  1.0000
  C   C169      1.0  0.15377  0.08947  0.81521  1.0000
  C   C170      1.0  0.84624  0.91053  0.31524  1.0000
  C   C171      1.0  0.65379  0.41052  0.81521  1.0000
  C   C172      1.0  0.34626  0.58946  0.31524  1.0000
  C   C173      1.0  0.18608  0.02645  0.81993  1.0000
  C   C174      1.0  0.81394  0.97356  0.31996  1.0000
  C   C175      1.0  0.68609  0.47355  0.81993  1.0000
  C   C176      1.0  0.31396  0.52643  0.31996  1.0000
  C   C177      1.0  0.19977  0.00110  0.95212  1.0000
  C   C178      1.0  0.80025  0.99894  0.45215  1.0000
  C   C179      1.0  0.69979  0.49890  0.95212  1.0000
  C   C180      1.0  0.30027  0.50106  0.45216  1.0000
  C   C181      1.0  0.18051  0.03589  0.06754  1.0000
  C   C182      1.0  0.81952  0.96415  0.56757  1.0000
  C   C183      1.0  0.68053  0.46410  0.06754  1.0000
  C   C184      1.0  0.31954  0.53585  0.56758  1.0000
  C   C185      1.0  0.20204  0.98877  0.69307  1.0000
  C   C186      1.0  0.79798  0.01123  0.19310  1.0000
  C   C187      1.0  0.70205  0.51123  0.69307  1.0000
  C   C188      1.0  0.29799  0.48877  0.19310  1.0000
  C   C189      1.0  0.22184  0.91072  0.68416  1.0000
  C   C190      1.0  0.77819  0.08928  0.18416  1.0000
  C   C191      1.0  0.72184  0.58928  0.68416  1.0000
  C   C192      1.0  0.27820  0.41072  0.18417  1.0000
  C   C193      1.0  0.23279  0.86449  0.55840  1.0000
  C   C194      1.0  0.76724  0.13551  0.05839  1.0000
  C   C195      1.0  0.73279  0.63552  0.55840  1.0000
  C   C196      1.0  0.26724  0.36450  0.05840  1.0000
  C   C197      1.0  0.23052  0.90205  0.42611  1.0000
  C   C198      1.0  0.76951  0.09793  0.92611  1.0000
  C   C199      1.0  0.73053  0.59796  0.42611  1.0000
  C   C200      1.0  0.26951  0.40208  0.92612  1.0000
  C   C201      1.0  0.23849  0.85184  0.30988  1.0000
  C   C202      1.0  0.76155  0.14813  0.80986  1.0000
  C   C203      1.0  0.73848  0.64817  0.30988  1.0000
  C   C204      1.0  0.26155  0.35189  0.80987  1.0000
  C   C205      1.0  0.24969  0.76400  0.32196  1.0000
  C   C206      1.0  0.75035  0.23597  0.82192  1.0000
  C   C207      1.0  0.74968  0.73602  0.32196  1.0000
  C   C208      1.0  0.25034  0.26404  0.82193  1.0000
  C   C209      1.0  0.25253  0.72633  0.45218  1.0000
  C   C210      1.0  0.74751  0.27366  0.95212  1.0000
  C   C211      1.0  0.75252  0.77369  0.45218  1.0000
  C   C212      1.0  0.24750  0.22636  0.95213  1.0000
  C   C213      1.0  0.24398  0.77586  0.56886  1.0000
  C   C214      1.0  0.75605  0.22414  0.06882  1.0000
  C   C215      1.0  0.74398  0.72415  0.56886  1.0000
  C   C216      1.0  0.25605  0.27587  0.06883  1.0000
  Fe  Fe1       1.0  0.11520  0.13322  0.25132  1.0000
  Fe  Fe2       1.0  0.88482  0.86682  0.75135  1.0000
  Fe  Fe3       1.0  0.61522  0.36678  0.25132  1.0000
  Fe  Fe4       1.0  0.38484  0.63319  0.75135  1.0000
  H   H1        1.0  0.05455  0.29169  0.24350  1.0000
  H   H2        1.0  0.94546  0.70833  0.74363  1.0000
  H   H3        1.0  0.55457  0.20831  0.24354  1.0000
  H   H4        1.0  0.44548  0.79167  0.74361  1.0000
  H   H5        1.0  0.05243  0.44359  0.16110  1.0000
  H   H6        1.0  0.94758  0.55643  0.66125  1.0000
  H   H7        1.0  0.55245  0.05641  0.16115  1.0000
  H   H8        1.0  0.44760  0.94357  0.66122  1.0000
  H   H9        1.0  0.18191  0.41046  0.02762  1.0000
  H   H10       1.0  0.81813  0.58960  0.52757  1.0000
  H   H11       1.0  0.68192  0.08955  0.02761  1.0000
  H   H12       1.0  0.31815  0.91040  0.52756  1.0000
  H   H13       1.0  0.17854  0.26062  0.12032  1.0000
  H   H14       1.0  0.82150  0.73943  0.62027  1.0000
  H   H15       1.0  0.67855  0.23938  0.12031  1.0000
  H   H16       1.0  0.32151  0.76057  0.62027  1.0000
  H   H17       1.0  0.14972  0.54714  0.98351  1.0000
  H   H18       1.0  0.85031  0.45291  0.48354  1.0000
  H   H19       1.0  0.64973  0.95287  0.98351  1.0000
  H   H20       1.0  0.35033  0.04709  0.48352  1.0000
  H   H21       1.0  0.05673  0.57044  0.06882  1.0000
  H   H22       1.0  0.94330  0.42958  0.56881  1.0000
  H   H23       1.0  0.55675  0.92955  0.06884  1.0000
  H   H24       1.0  0.44331  0.07041  0.56881  1.0000
  H   H25       1.0  0.02209  0.69423  0.98179  1.0000
  H   H26       1.0  0.97793  0.30580  0.48170  1.0000
  H   H27       1.0  0.52211  0.80577  0.98180  1.0000
  H   H28       1.0  0.47795  0.19419  0.48170  1.0000
  H   H29       1.0  0.02256  0.83907  0.86797  1.0000
  H   H30       1.0  0.97745  0.16095  0.36788  1.0000
  H   H31       1.0  0.52258  0.66093  0.86796  1.0000
  H   H32       1.0  0.47747  0.33903  0.36789  1.0000
  H   H33       1.0  0.09012  0.90525  0.79276  1.0000
  H   H34       1.0  0.90988  0.09478  0.29279  1.0000
  H   H35       1.0  0.59014  0.59476  0.79275  1.0000
  H   H36       1.0  0.40990  0.40522  0.29279  1.0000
  H   H37       1.0  0.15786  0.82598  0.83395  1.0000
  H   H38       1.0  0.84214  0.17406  0.33407  1.0000
  H   H39       1.0  0.65788  0.67403  0.83395  1.0000
  H   H40       1.0  0.34216  0.32595  0.33408  1.0000
  H   H41       1.0  0.15763  0.68129  0.94227  1.0000
  H   H42       1.0  0.84239  0.31876  0.44237  1.0000
  H   H43       1.0  0.65765  0.81872  0.94228  1.0000
  H   H44       1.0  0.34241  0.18125  0.44237  1.0000
  H   H45       1.0  0.12965  0.01604  0.50515  1.0000
  H   H46       1.0  0.87038  0.98400  0.00520  1.0000
  H   H47       1.0  0.62966  0.48397  0.50516  1.0000
  H   H48       1.0  0.37039  0.51601  0.00520  1.0000
  H   H49       1.0  0.13945  0.86113  0.56244  1.0000
  H   H50       1.0  0.86058  0.13891  0.06248  1.0000
  H   H51       1.0  0.63945  0.63888  0.56245  1.0000
  H   H52       1.0  0.36058  0.36109  0.06248  1.0000
  H   H53       1.0  0.09598  0.80015  0.15166  1.0000
  H   H54       1.0  0.90402  0.19988  0.65166  1.0000
  H   H55       1.0  0.59601  0.69984  0.15163  1.0000
  H   H56       1.0  0.40405  0.30012  0.65169  1.0000
  H   H57       1.0  0.08744  0.95894  0.11335  1.0000
  H   H58       1.0  0.91258  0.04109  0.61338  1.0000
  H   H59       1.0  0.58747  0.54106  0.11334  1.0000
  H   H60       1.0  0.41261  0.45891  0.61341  1.0000
  H   H61       1.0  0.12093  0.68123  0.29042  1.0000
  H   H62       1.0  0.87908  0.31880  0.79041  1.0000
  H   H63       1.0  0.62095  0.81877  0.29039  1.0000
  H   H64       1.0  0.37910  0.18120  0.79044  1.0000
  H   H65       1.0  0.15533  0.73134  0.57594  1.0000
  H   H66       1.0  0.84468  0.26870  0.07596  1.0000
  H   H67       1.0  0.65533  0.76867  0.57594  1.0000
  H   H68       1.0  0.34468  0.23131  0.07595  1.0000
  H   H69       1.0  0.17876  0.62393  0.72143  1.0000
  H   H70       1.0  0.82123  0.37610  0.22143  1.0000
  H   H71       1.0  0.67876  0.87607  0.72143  1.0000
  H   H72       1.0  0.32124  0.12390  0.22142  1.0000
  H   H73       1.0  0.19876  0.47134  0.77248  1.0000
  H   H74       1.0  0.80125  0.52870  0.27249  1.0000
  H   H75       1.0  0.69876  0.02866  0.77248  1.0000
  H   H76       1.0  0.30126  0.97130  0.27248  1.0000
  H   H77       1.0  0.19330  0.35781  0.58967  1.0000
  H   H78       1.0  0.80674  0.64224  0.08971  1.0000
  H   H79       1.0  0.69331  0.14219  0.58967  1.0000
  H   H80       1.0  0.30675  0.85776  0.08970  1.0000
  H   H81       1.0  0.16730  0.39906  0.35655  1.0000
  H   H82       1.0  0.83273  0.60098  0.85657  1.0000
  H   H83       1.0  0.66733  0.10094  0.35654  1.0000
  H   H84       1.0  0.33276  0.89902  0.85658  1.0000
  H   H85       1.0  0.14618  0.54996  0.30665  1.0000
  H   H86       1.0  0.85384  0.45008  0.80667  1.0000
  H   H87       1.0  0.64620  0.95004  0.30664  1.0000
  H   H88       1.0  0.35386  0.04993  0.80667  1.0000
  H   H89       1.0  0.04371  0.07338  0.44587  1.0000
  H   H90       1.0  0.95632  0.92662  0.94591  1.0000
  H   H91       1.0  0.54373  0.42661  0.44589  1.0000
  H   H92       1.0  0.45634  0.57338  0.94590  1.0000
  H   H93       1.0  0.00691  0.12119  0.65783  1.0000
  H   H94       1.0  0.99311  0.87877  0.15786  1.0000
  H   H95       1.0  0.50693  0.37880  0.65786  1.0000
  H   H96       1.0  0.49314  0.62122  0.15784  1.0000
  H   H97       1.0  0.09904  0.32841  0.69069  1.0000
  H   H98       1.0  0.90092  0.67166  0.19081  1.0000
  H   H99       1.0  0.59907  0.17159  0.69070  1.0000
  H   H100      1.0  0.40095  0.82834  0.19080  1.0000
  H   H101      1.0  0.13230  0.27031  0.47945  1.0000
  H   H102      1.0  0.86769  0.72976  0.97950  1.0000
  H   H103      1.0  0.63233  0.22970  0.47945  1.0000
  H   H104      1.0  0.36771  0.77024  0.97950  1.0000
  H   H105      1.0  0.00055  0.22248  0.84983  1.0000
  H   H106      1.0  0.99943  0.77753  0.34988  1.0000
  H   H107      1.0  0.50058  0.27751  0.84985  1.0000
  H   H108      1.0  0.49946  0.72247  0.34986  1.0000
  H   H109      1.0  0.04369  0.39758  0.78390  1.0000
  H   H110      1.0  0.95631  0.60242  0.28391  1.0000
  H   H111      1.0  0.54372  0.10241  0.78393  1.0000
  H   H112      1.0  0.45634  0.89757  0.28390  1.0000
  H   H113      1.0  0.97589  0.27634  0.04561  1.0000
  H   H114      1.0  0.02414  0.72366  0.54538  1.0000
  H   H115      1.0  0.47591  0.22366  0.04561  1.0000
  H   H116      1.0  0.52417  0.77633  0.54537  1.0000
  H   H117      1.0  0.92432  0.35105  0.19424  1.0000
  H   H118      1.0  0.07571  0.64893  0.69415  1.0000
  H   H119      1.0  0.42433  0.14896  0.19423  1.0000
  H   H120      1.0  0.57573  0.85107  0.69416  1.0000
  H   H121      1.0  0.91153  0.50965  0.17001  1.0000
  H   H122      1.0  0.08848  0.49032  0.66985  1.0000
  H   H123      1.0  0.41154  0.99035  0.16999  1.0000
  H   H124      1.0  0.58850  0.00968  0.66988  1.0000
  H   H125      1.0  0.95352  0.59611  0.00105  1.0000
  H   H126      1.0  0.04651  0.40388  0.50106  1.0000
  H   H127      1.0  0.45354  0.90389  0.00104  1.0000
  H   H128      1.0  0.54653  0.09612  0.50108  1.0000
  H   H129      1.0  0.00623  0.52163  0.85194  1.0000
  H   H130      1.0  0.99374  0.47835  0.35196  1.0000
  H   H131      1.0  0.50626  0.97836  0.85196  1.0000
  H   H132      1.0  0.49376  0.02165  0.35195  1.0000
  H   H133      1.0  0.11001  0.16703  0.93415  1.0000
  H   H134      1.0  0.89001  0.83299  0.43418  1.0000
  H   H135      1.0  0.61003  0.33296  0.93416  1.0000
  H   H136      1.0  0.39003  0.66700  0.43418  1.0000
  H   H137      1.0  0.14213  0.11359  0.71673  1.0000
  H   H138      1.0  0.85787  0.88640  0.21676  1.0000
  H   H139      1.0  0.64215  0.38640  0.71673  1.0000
  H   H140      1.0  0.35790  0.61359  0.21676  1.0000
  H   H141      1.0  0.22578  0.95538  0.96505  1.0000
  H   H142      1.0  0.77424  0.04465  0.46509  1.0000
  H   H143      1.0  0.72579  0.54462  0.96505  1.0000
  H   H144      1.0  0.27426  0.45535  0.46510  1.0000
  H   H145      1.0  0.19069  0.01765  0.17069  1.0000
  H   H146      1.0  0.80934  0.98240  0.67072  1.0000
  H   H147      1.0  0.69071  0.48235  0.17069  1.0000
  H   H148      1.0  0.30936  0.51760  0.67073  1.0000
  H   H149      1.0  0.19435  0.02452  0.59924  1.0000
  H   H150      1.0  0.80567  0.97546  0.09927  1.0000
  H   H151      1.0  0.69436  0.47547  0.59924  1.0000
  H   H152      1.0  0.30568  0.52454  0.09928  1.0000
  H   H153      1.0  0.22821  0.87434  0.77879  1.0000
  H   H154      1.0  0.77182  0.12569  0.27878  1.0000
  H   H155      1.0  0.72822  0.62567  0.77879  1.0000
  H   H156      1.0  0.27183  0.37432  0.27879  1.0000
  H   H157      1.0  0.22218  0.97057  0.41456  1.0000
  H   H158      1.0  0.77785  0.02940  0.91458  1.0000
  H   H159      1.0  0.72218  0.52943  0.41456  1.0000
  H   H160      1.0  0.27786  0.47060  0.91459  1.0000
  H   H161      1.0  0.23600  0.88106  0.20802  1.0000
  H   H162      1.0  0.76404  0.11890  0.70801  1.0000
  H   H163      1.0  0.73600  0.61896  0.20802  1.0000
  H   H164      1.0  0.26404  0.38111  0.70803  1.0000
  H   H165      1.0  0.25572  0.72553  0.22969  1.0000
  H   H166      1.0  0.74432  0.27443  0.72964  1.0000
  H   H167      1.0  0.75571  0.77449  0.22969  1.0000
  H   H168      1.0  0.24431  0.22559  0.72965  1.0000
  H   H169      1.0  0.26074  0.65778  0.46288  1.0000
  H   H170      1.0  0.73931  0.34221  0.96281  1.0000
  H   H171      1.0  0.76072  0.84223  0.46288  1.0000
  H   H172      1.0  0.23930  0.15781  0.96282  1.0000
  H   H173      1.0  0.24525  0.74599  0.67077  1.0000
  H   H174      1.0  0.75479  0.25403  0.17072  1.0000
  H   H175      1.0  0.74525  0.75403  0.67077  1.0000
  H   H176      1.0  0.25478  0.24598  0.17073  1.0000
  N   N1        1.0  0.17456  0.14145  0.34268  1.0000
  N   N2        1.0  0.82547  0.85860  0.84272  1.0000
  N   N3        1.0  0.67457  0.35856  0.34268  1.0000
  N   N4        1.0  0.32549  0.64140  0.84273  1.0000
  N   N5        1.0  0.05776  0.12407  0.16123  1.0000
  N   N6        1.0  0.94227  0.87596  0.66126  1.0000
  N   N7        1.0  0.55777  0.37593  0.16124  1.0000
  N   N8        1.0  0.44229  0.62403  0.66126  1.0000
  N   N9        1.0  0.11662  0.26924  0.18664  1.0000
  N   N10       1.0  0.88340  0.73080  0.68668  1.0000
  N   N11       1.0  0.61664  0.23076  0.18666  1.0000
  N   N12       1.0  0.38342  0.76920  0.68667  1.0000
  N   N13       1.0  0.10942  0.99476  0.30590  1.0000
  N   N14       1.0  0.89061  0.00528  0.80594  1.0000
  N   N15       1.0  0.60944  0.50524  0.30590  1.0000
  N   N16       1.0  0.39063  0.49472  0.80595  1.0000
  N   N17       1.0  0.08894  0.17106  0.45078  1.0000
  N   N18       1.0  0.91108  0.82896  0.95081  1.0000
  N   N19       1.0  0.58896  0.32894  0.45079  1.0000
  N   N20       1.0  0.41110  0.67104  0.95080  1.0000
  N   N21       1.0  0.14847  0.09379  0.06189  1.0000
  N   N22       1.0  0.85155  0.90625  0.56192  1.0000
  N   N23       1.0  0.64849  0.40621  0.06190  1.0000
  N   N24       1.0  0.35157  0.59374  0.56193  1.0000
  S   S1        1.0  0.25236  0.19767  0.44984  1.0000
  S   S2        1.0  0.74767  0.80228  0.94985  1.0000
  S   S3        1.0  0.75237  0.30228  0.44984  1.0000
  S   S4        1.0  0.24768  0.69767  0.94985  1.0000
  S   S5        1.0  0.97939  0.09081  0.03754  1.0000
  S   S6        1.0  0.02063  0.90917  0.53747  1.0000
  S   S7        1.0  0.47941  0.40919  0.03754  1.0000
  S   S8        1.0  0.52065  0.59083  0.53746  1.0000
