# Supplementary material for: Benchmarking Periodic Density Functional Theory Calculations for Spin-State Energies in Spin-Crossover Systems
Source: Inorg Chem. 2024 Jul 8;63(29):13338–45. doi: 10.1021/acs.inorgchem.4c01094 (PMC11270997; doi:10.1021/acs.inorgchem.4c01094)
Supplement: Supplementary file 3 — ic4c01094_si_003.zip [file ic4c01094_si_003.zip › PeriodicPBEMB/s10hs.cif]

data_image0
_chemical_formula_structural       C48F12Fe2H68N8O8P2
_chemical_formula_sum              "C48 F12 Fe2 H68 N8 O8 P2"
_cell_length_a       10.3584
_cell_length_b       10.933
_cell_length_c       13.9443
_cell_angle_alpha    74.5075
_cell_angle_beta     69.5564
_cell_angle_gamma    75.6292

_space_group_name_H-M_alt    "P 1"
_space_group_IT_number       1

loop_
  _space_group_symop_operation_xyz
  'x, y, z'

loop_
  _atom_site_type_symbol
  _atom_site_label
  _atom_site_symmetry_multiplicity
  _atom_site_fract_x
  _atom_site_fract_y
  _atom_site_fract_z
  _atom_site_occupancy
  C   C1        1.0  0.29869  0.29486  0.32454  1.0000
  C   C2        1.0  0.70131  0.70514  0.67546  1.0000
  C   C3        1.0  0.17855  0.39487  0.32605  1.0000
  C   C4        1.0  0.82145  0.60513  0.67395  1.0000
  C   C5        1.0  0.04523  0.36934  0.38421  1.0000
  C   C6        1.0  0.95477  0.63066  0.61579  1.0000
  C   C7        1.0  0.02478  0.24407  0.43974  1.0000
  C   C8        1.0  0.97522  0.75593  0.56026  1.0000
  C   C9        1.0  0.13736  0.14474  0.43552  1.0000
  C   C10       1.0  0.86264  0.85526  0.56448  1.0000
  C   C11       1.0  0.27485  0.16786  0.37853  1.0000
  C   C12       1.0  0.72515  0.83214  0.62147  1.0000
  C   C13       1.0  0.38712  0.06015  0.37713  1.0000
  C   C14       1.0  0.61288  0.93985  0.62287  1.0000
  C   C15       1.0  0.61744  0.94170  0.33563  1.0000
  C   C16       1.0  0.38256  0.05830  0.66437  1.0000
  C   C17       1.0  0.75111  0.96604  0.34311  1.0000
  C   C18       1.0  0.24889  0.03396  0.65689  1.0000
  C   C19       1.0  0.92184  0.11425  0.26834  1.0000
  C   C20       1.0  0.07815  0.88575  0.73166  1.0000
  C   C21       1.0  0.05213  0.01033  0.26180  1.0000
  C   C22       1.0  0.94787  0.98967  0.73820  1.0000
  C   C23       1.0  0.09206  0.61563  0.26937  1.0000
  C   C24       1.0  0.90794  0.38437  0.73062  1.0000
  C   C25       1.0  0.65896  0.36100  0.40955  1.0000
  C   C26       1.0  0.34104  0.63900  0.59045  1.0000
  C   C27       1.0  0.65294  0.35958  0.51411  1.0000
  C   C28       1.0  0.34706  0.64042  0.48589  1.0000
  C   C29       1.0  0.67127  0.46684  0.54009  1.0000
  C   C30       1.0  0.32873  0.53316  0.45991  1.0000
  C   C31       1.0  0.70041  0.57837  0.46364  1.0000
  C   C32       1.0  0.29958  0.42163  0.53636  1.0000
  C   C33       1.0  0.71250  0.58123  0.36145  1.0000
  C   C34       1.0  0.28749  0.41877  0.63855  1.0000
  C   C35       1.0  0.69325  0.47365  0.33287  1.0000
  C   C36       1.0  0.30674  0.52635  0.66713  1.0000
  C   C37       1.0  0.71298  0.48304  0.22433  1.0000
  C   C38       1.0  0.28702  0.51696  0.77567  1.0000
  C   C39       1.0  0.73262  0.42419  0.06798  1.0000
  C   C40       1.0  0.26738  0.57581  0.93202  1.0000
  C   C41       1.0  0.63280  0.36732  0.04127  1.0000
  C   C42       1.0  0.36720  0.63267  0.95873  1.0000
  C   C43       1.0  0.53366  0.16943  0.08149  1.0000
  C   C44       1.0  0.46634  0.83057  0.91851  1.0000
  C   C45       1.0  0.54388  0.17390  0.96881  1.0000
  C   C46       1.0  0.45612  0.82610  0.03119  1.0000
  C   C47       1.0  0.61914  0.24140  0.68888  1.0000
  C   C48       1.0  0.38085  0.75860  0.31112  1.0000
  F   F1        1.0  0.93381  0.66510  0.08041  1.0000
  F   F2        1.0  0.06619  0.33490  0.91959  1.0000
  F   F3        1.0  0.81258  0.97248  0.01871  1.0000
  F   F4        1.0  0.18742  0.02752  0.98129  1.0000
  F   F5        1.0  0.71719  0.79619  0.12973  1.0000
  F   F6        1.0  0.28281  0.20381  0.87027  1.0000
  F   F7        1.0  0.02877  0.84153  0.96975  1.0000
  F   F8        1.0  0.97124  0.15847  0.03024  1.0000
  F   F9        1.0  0.83187  0.79124  0.95496  1.0000
  F   F10       1.0  0.16813  0.20876  0.04504  1.0000
  F   F11       1.0  0.91336  0.84566  0.14466  1.0000
  F   F12       1.0  0.08664  0.15434  0.85534  1.0000
  Fe  Fe1       1.0  0.61420  0.22995  0.26243  1.0000
  Fe  Fe2       1.0  0.38580  0.77005  0.73757  1.0000
  H   H1        1.0  0.83495  0.04193  0.18899  1.0000
  H   H2        1.0  0.16504  0.95807  0.81101  1.0000
  H   H3        1.0  0.95484  0.44605  0.38752  1.0000
  H   H4        1.0  0.04516  0.55395  0.61248  1.0000
  H   H5        1.0  0.91919  0.22684  0.48464  1.0000
  H   H6        1.0  0.08081  0.77316  0.51536  1.0000
  H   H7        1.0  0.12245  0.04672  0.47609  1.0000
  H   H8        1.0  0.87755  0.95328  0.52391  1.0000
  H   H9        1.0  0.35621  0.96613  0.41897  1.0000
  H   H10       1.0  0.64379  0.03387  0.58103  1.0000
  H   H11       1.0  0.73659  0.18132  0.06084  1.0000
  H   H12       1.0  0.26341  0.81868  0.93916  1.0000
  H   H13       1.0  0.66282  0.46609  0.62020  1.0000
  H   H14       1.0  0.33718  0.53391  0.37980  1.0000
  H   H15       1.0  0.71374  0.66122  0.48627  1.0000
  H   H16       1.0  0.28626  0.33878  0.51373  1.0000
  H   H17       1.0  0.73722  0.66577  0.30068  1.0000
  H   H18       1.0  0.26278  0.33422  0.69932  1.0000
  H   H19       1.0  0.74124  0.57409  0.17367  1.0000
  H   H20       1.0  0.25876  0.42591  0.82633  1.0000
  H   H21       1.0  0.88559  0.14647  0.34284  1.0000
  H   H22       1.0  0.11441  0.85353  0.65716  1.0000
  H   H23       1.0  0.94618  0.19838  0.20611  1.0000
  H   H24       1.0  0.05382  0.80162  0.79389  1.0000
  H   H25       1.0  0.13803  0.05174  0.26229  1.0000
  H   H26       1.0  0.86197  0.94825  0.73771  1.0000
  H   H27       1.0  0.08466  0.97443  0.18912  1.0000
  H   H28       1.0  0.91534  0.02557  0.81088  1.0000
  H   H29       1.0  0.03558  0.92872  0.32818  1.0000
  H   H30       1.0  0.96442  0.07128  0.67182  1.0000
  H   H31       1.0  0.13559  0.69989  0.21756  1.0000
  H   H32       1.0  0.86441  0.30011  0.78244  1.0000
  H   H33       1.0  0.03867  0.63539  0.34858  1.0000
  H   H34       1.0  0.96133  0.36462  0.65142  1.0000
  H   H35       1.0  0.01695  0.59491  0.23902  1.0000
  H   H36       1.0  0.98305  0.40509  0.76098  1.0000
  H   H37       1.0  0.84088  0.37971  0.03256  1.0000
  H   H38       1.0  0.15912  0.62029  0.96744  1.0000
  H   H39       1.0  0.72378  0.52855  0.03631  1.0000
  H   H40       1.0  0.27623  0.47145  0.96369  1.0000
  H   H41       1.0  0.52467  0.41549  0.07178  1.0000
  H   H42       1.0  0.47533  0.58451  0.92822  1.0000
  H   H43       1.0  0.65943  0.38114  0.95587  1.0000
  H   H44       1.0  0.34057  0.61886  0.04413  1.0000
  H   H45       1.0  0.43012  0.21759  0.12240  1.0000
  H   H46       1.0  0.56988  0.78241  0.87759  1.0000
  H   H47       1.0  0.54710  0.06897  0.12312  1.0000
  H   H48       1.0  0.45290  0.93103  0.87688  1.0000
  H   H49       1.0  0.46504  0.12372  0.96795  1.0000
  H   H50       1.0  0.53496  0.87628  0.03204  1.0000
  H   H51       1.0  0.64760  0.12674  0.92725  1.0000
  H   H52       1.0  0.35240  0.87326  0.07275  1.0000
  H   H53       1.0  0.52321  0.27297  0.92593  1.0000
  H   H54       1.0  0.47679  0.72704  0.07407  1.0000
  H   H55       1.0  0.59908  0.14488  0.73152  1.0000
  H   H56       1.0  0.40092  0.85512  0.26848  1.0000
  H   H57       1.0  0.53263  0.31354  0.72333  1.0000
  H   H58       1.0  0.46737  0.68646  0.27667  1.0000
  H   H59       1.0  0.71748  0.25592  0.69435  1.0000
  H   H60       1.0  0.28252  0.74408  0.30565  1.0000
  H   H61       1.0  0.57273  0.86706  0.40122  1.0000
  H   H62       1.0  0.42727  0.13294  0.59878  1.0000
  H   H63       1.0  0.64100  0.90698  0.26311  1.0000
  H   H64       1.0  0.35900  0.09302  0.73689  1.0000
  H   H65       1.0  0.82940  0.87728  0.34128  1.0000
  H   H66       1.0  0.17060  0.12272  0.65872  1.0000
  H   H67       1.0  0.73038  0.99611  0.41674  1.0000
  H   H68       1.0  0.26962  0.00389  0.58326  1.0000
  N   N1        1.0  0.51924  0.06322  0.33111  1.0000
  N   N2        1.0  0.48077  0.93678  0.66889  1.0000
  N   N3        1.0  0.80172  0.07304  0.25828  1.0000
  N   N4        1.0  0.19828  0.92696  0.74172  1.0000
  N   N5        1.0  0.70343  0.39548  0.18127  1.0000
  N   N6        1.0  0.29657  0.60452  0.81873  1.0000
  N   N7        1.0  0.63900  0.23020  0.09308  1.0000
  N   N8        1.0  0.36100  0.76980  0.90692  1.0000
  O   O1        1.0  0.42296  0.32357  0.27588  1.0000
  O   O2        1.0  0.57705  0.67643  0.72412  1.0000
  O   O3        1.0  0.20816  0.51221  0.26884  1.0000
  O   O4        1.0  0.79184  0.48779  0.73116  1.0000
  O   O5        1.0  0.63372  0.26178  0.38812  1.0000
  O   O6        1.0  0.36627  0.73822  0.61188  1.0000
  O   O7        1.0  0.62844  0.24669  0.58328  1.0000
  O   O8        1.0  0.37156  0.75331  0.41672  1.0000
  P   P1        1.0  0.87303  0.81883  0.04883  1.0000
  P   P2        1.0  0.12697  0.18118  0.95117  1.0000
