# Supplementary material for: Benchmarking Periodic Density Functional Theory Calculations for Spin-State Energies in Spin-Crossover Systems
Source: Inorg Chem. 2024 Jul 8;63(29):13338–45. doi: 10.1021/acs.inorgchem.4c01094 (PMC11270997; doi:10.1021/acs.inorgchem.4c01094)
Supplement: Supplementary file 3 — ic4c01094_si_003.zip [file ic4c01094_si_003.zip › PeriodicPBEMB/s19ls.cif]

data_image0
_chemical_formula_structural       C304Co8H192N48O16
_chemical_formula_sum              "C304 Co8 H192 N48 O16"
_cell_length_a       20.1846
_cell_length_b       17.0201
_cell_length_c       19.6905
_cell_angle_alpha    89.9998
_cell_angle_beta     119.784
_cell_angle_gamma    89.9996

_space_group_name_H-M_alt    "P 1"
_space_group_IT_number       1

loop_
  _space_group_symop_operation_xyz
  'x, y, z'

loop_
  _atom_site_type_symbol
  _atom_site_label
  _atom_site_symmetry_multiplicity
  _atom_site_fract_x
  _atom_site_fract_y
  _atom_site_fract_z
  _atom_site_occupancy
  C   C1        1.0  0.28284  0.57952  0.48468  1.0000
  C   C2        1.0  0.71716  0.57952  0.01533  1.0000
  C   C3        1.0  0.71716  0.42048  0.51532  1.0000
  C   C4        1.0  0.28284  0.42048  0.98467  1.0000
  C   C5        1.0  0.78287  0.07956  0.48471  1.0000
  C   C6        1.0  0.21713  0.07956  0.01529  1.0000
  C   C7        1.0  0.21713  0.92044  0.51529  1.0000
  C   C8        1.0  0.78287  0.92044  0.98471  1.0000
  C   C9        1.0  0.25581  0.62062  0.53022  1.0000
  C   C10       1.0  0.74419  0.62061  0.96978  1.0000
  C   C11       1.0  0.74419  0.37939  0.46978  1.0000
  C   C12       1.0  0.25581  0.37939  0.03021  1.0000
  C   C13       1.0  0.75585  0.12065  0.53026  1.0000
  C   C14       1.0  0.24414  0.12065  0.96973  1.0000
  C   C15       1.0  0.24415  0.87935  0.46974  1.0000
  C   C16       1.0  0.75586  0.87935  0.03027  1.0000
  C   C17       1.0  0.18690  0.59801  0.52670  1.0000
  C   C18       1.0  0.81310  0.59801  0.97331  1.0000
  C   C19       1.0  0.81310  0.40199  0.47330  1.0000
  C   C20       1.0  0.18690  0.40199  0.02669  1.0000
  C   C21       1.0  0.68695  0.09804  0.52676  1.0000
  C   C22       1.0  0.31304  0.09804  0.97323  1.0000
  C   C23       1.0  0.31304  0.90196  0.47323  1.0000
  C   C24       1.0  0.68696  0.90195  0.02677  1.0000
  C   C25       1.0  0.16116  0.63628  0.57104  1.0000
  C   C26       1.0  0.83884  0.63628  0.92896  1.0000
  C   C27       1.0  0.83885  0.36372  0.42896  1.0000
  C   C28       1.0  0.16115  0.36372  0.07103  1.0000
  C   C29       1.0  0.66123  0.13631  0.57112  1.0000
  C   C30       1.0  0.33876  0.13631  0.92887  1.0000
  C   C31       1.0  0.33877  0.86370  0.42888  1.0000
  C   C32       1.0  0.66124  0.86369  0.07113  1.0000
  C   C33       1.0  0.20431  0.69791  0.62064  1.0000
  C   C34       1.0  0.79569  0.69791  0.87937  1.0000
  C   C35       1.0  0.79569  0.30209  0.37936  1.0000
  C   C36       1.0  0.20431  0.30209  0.12063  1.0000
  C   C37       1.0  0.70438  0.19795  0.62071  1.0000
  C   C38       1.0  0.29561  0.19796  0.87929  1.0000
  C   C39       1.0  0.29561  0.80205  0.37929  1.0000
  C   C40       1.0  0.70439  0.80204  0.12071  1.0000
  C   C41       1.0  0.27171  0.72131  0.62413  1.0000
  C   C42       1.0  0.72829  0.72131  0.87587  1.0000
  C   C43       1.0  0.72829  0.27869  0.37587  1.0000
  C   C44       1.0  0.27171  0.27869  0.12413  1.0000
  C   C45       1.0  0.77177  0.22135  0.62418  1.0000
  C   C46       1.0  0.22822  0.22135  0.87582  1.0000
  C   C47       1.0  0.22822  0.77865  0.37582  1.0000
  C   C48       1.0  0.77178  0.77865  0.12418  1.0000
  C   C49       1.0  0.29927  0.68430  0.57902  1.0000
  C   C50       1.0  0.70073  0.68430  0.92098  1.0000
  C   C51       1.0  0.70073  0.31570  0.42098  1.0000
  C   C52       1.0  0.29927  0.31570  0.07901  1.0000
  C   C53       1.0  0.79933  0.18433  0.57906  1.0000
  C   C54       1.0  0.20067  0.18434  0.92094  1.0000
  C   C55       1.0  0.20067  0.81567  0.42094  1.0000
  C   C56       1.0  0.79933  0.81566  0.07906  1.0000
  C   C57       1.0  0.36892  0.70990  0.58045  1.0000
  C   C58       1.0  0.63108  0.70990  0.91955  1.0000
  C   C59       1.0  0.63108  0.29010  0.41955  1.0000
  C   C60       1.0  0.36892  0.29010  0.08045  1.0000
  C   C61       1.0  0.86897  0.20993  0.58049  1.0000
  C   C62       1.0  0.13102  0.20993  0.91951  1.0000
  C   C63       1.0  0.13102  0.79007  0.41951  1.0000
  C   C64       1.0  0.86898  0.79007  0.08049  1.0000
  C   C65       1.0  0.41379  0.77165  0.62922  1.0000
  C   C66       1.0  0.58621  0.77165  0.87078  1.0000
  C   C67       1.0  0.58621  0.22836  0.37078  1.0000
  C   C68       1.0  0.41379  0.22835  0.12922  1.0000
  C   C69       1.0  0.91386  0.27166  0.62926  1.0000
  C   C70       1.0  0.08613  0.27166  0.87074  1.0000
  C   C71       1.0  0.08614  0.72834  0.37074  1.0000
  C   C72       1.0  0.91387  0.72834  0.12926  1.0000
  C   C73       1.0  0.47915  0.79734  0.62962  1.0000
  C   C74       1.0  0.52085  0.79735  0.87039  1.0000
  C   C75       1.0  0.52085  0.20266  0.37038  1.0000
  C   C76       1.0  0.47914  0.20265  0.12961  1.0000
  C   C77       1.0  0.97921  0.29735  0.62965  1.0000
  C   C78       1.0  0.02078  0.29735  0.87035  1.0000
  C   C79       1.0  0.02079  0.70265  0.37035  1.0000
  C   C80       1.0  0.97922  0.70265  0.12965  1.0000
  C   C81       1.0  0.50102  0.76214  0.57956  1.0000
  C   C82       1.0  0.49899  0.76215  0.92045  1.0000
  C   C83       1.0  0.49898  0.23786  0.42044  1.0000
  C   C84       1.0  0.50101  0.23785  0.07955  1.0000
  C   C85       1.0  0.00106  0.26215  0.57958  1.0000
  C   C86       1.0  0.99893  0.26215  0.92042  1.0000
  C   C87       1.0  0.99894  0.73785  0.42042  1.0000
  C   C88       1.0  0.00107  0.73784  0.07958  1.0000
  C   C89       1.0  0.45884  0.70074  0.53137  1.0000
  C   C90       1.0  0.54116  0.70074  0.96864  1.0000
  C   C91       1.0  0.54116  0.29926  0.46863  1.0000
  C   C92       1.0  0.45884  0.29926  0.03136  1.0000
  C   C93       1.0  0.95888  0.20076  0.53138  1.0000
  C   C94       1.0  0.04112  0.20076  0.96862  1.0000
  C   C95       1.0  0.04112  0.79924  0.46862  1.0000
  C   C96       1.0  0.95888  0.79924  0.03138  1.0000
  C   C97       1.0  0.39323  0.67243  0.53159  1.0000
  C   C98       1.0  0.60677  0.67243  0.96841  1.0000
  C   C99       1.0  0.60677  0.32757  0.46841  1.0000
  C   C100      1.0  0.39323  0.32757  0.03159  1.0000
  C   C101      1.0  0.89327  0.17245  0.53161  1.0000
  C   C102      1.0  0.10673  0.17245  0.96839  1.0000
  C   C103      1.0  0.10673  0.82755  0.46839  1.0000
  C   C104      1.0  0.89327  0.82755  0.03161  1.0000
  C   C105      1.0  0.35008  0.60575  0.48558  1.0000
  C   C106      1.0  0.64992  0.60575  0.01443  1.0000
  C   C107      1.0  0.64992  0.39425  0.51442  1.0000
  C   C108      1.0  0.35008  0.39425  0.98557  1.0000
  C   C109      1.0  0.85011  0.10578  0.48560  1.0000
  C   C110      1.0  0.14989  0.10578  0.01440  1.0000
  C   C111      1.0  0.14989  0.89422  0.51440  1.0000
  C   C112      1.0  0.85011  0.89422  0.98560  1.0000
  C   C113      1.0  0.42991  0.50469  0.38847  1.0000
  C   C114      1.0  0.57009  0.50469  0.11154  1.0000
  C   C115      1.0  0.57009  0.49531  0.61154  1.0000
  C   C116      1.0  0.42991  0.49531  0.88846  1.0000
  C   C117      1.0  0.92993  0.00472  0.38848  1.0000
  C   C118      1.0  0.07008  0.00471  0.11153  1.0000
  C   C119      1.0  0.07008  0.99529  0.61153  1.0000
  C   C120      1.0  0.92992  0.99528  0.88847  1.0000
  C   C121      1.0  0.49179  0.49588  0.37531  1.0000
  C   C122      1.0  0.50821  0.49588  0.12469  1.0000
  C   C123      1.0  0.50821  0.50412  0.62469  1.0000
  C   C124      1.0  0.49179  0.50412  0.87531  1.0000
  C   C125      1.0  0.99180  0.99590  0.37532  1.0000
  C   C126      1.0  0.00820  0.99590  0.12468  1.0000
  C   C127      1.0  0.00820  0.00410  0.62468  1.0000
  C   C128      1.0  0.99180  0.00410  0.87532  1.0000
  C   C129      1.0  0.49009  0.43605  0.32714  1.0000
  C   C130      1.0  0.50991  0.43605  0.17286  1.0000
  C   C131      1.0  0.50991  0.56395  0.67286  1.0000
  C   C132      1.0  0.49009  0.56395  0.82714  1.0000
  C   C133      1.0  0.99009  0.93607  0.32715  1.0000
  C   C134      1.0  0.00991  0.93606  0.17285  1.0000
  C   C135      1.0  0.00991  0.06393  0.67285  1.0000
  C   C136      1.0  0.99009  0.06393  0.82715  1.0000
  C   C137      1.0  0.42625  0.38652  0.29049  1.0000
  C   C138      1.0  0.57375  0.38652  0.20951  1.0000
  C   C139      1.0  0.57375  0.61348  0.70951  1.0000
  C   C140      1.0  0.42625  0.61348  0.79049  1.0000
  C   C141      1.0  0.92625  0.88655  0.29049  1.0000
  C   C142      1.0  0.07376  0.88654  0.20951  1.0000
  C   C143      1.0  0.07376  0.11346  0.70951  1.0000
  C   C144      1.0  0.92624  0.11346  0.79049  1.0000
  C   C145      1.0  0.36729  0.39675  0.30663  1.0000
  C   C146      1.0  0.63271  0.39675  0.19337  1.0000
  C   C147      1.0  0.63271  0.60325  0.69337  1.0000
  C   C148      1.0  0.36729  0.60325  0.80663  1.0000
  C   C149      1.0  0.86729  0.89678  0.30663  1.0000
  C   C150      1.0  0.13271  0.89678  0.19337  1.0000
  C   C151      1.0  0.13271  0.10322  0.69337  1.0000
  C   C152      1.0  0.86729  0.10322  0.80663  1.0000
  C   C153      1.0  0.32569  0.33136  0.45889  1.0000
  C   C154      1.0  0.67430  0.33136  0.04111  1.0000
  C   C155      1.0  0.67431  0.66863  0.54111  1.0000
  C   C156      1.0  0.32570  0.66864  0.95889  1.0000
  C   C157      1.0  0.82570  0.83139  0.45889  1.0000
  C   C158      1.0  0.17430  0.83139  0.04111  1.0000
  C   C159      1.0  0.17430  0.16861  0.54111  1.0000
  C   C160      1.0  0.82570  0.16861  0.95889  1.0000
  C   C161      1.0  0.36056  0.26634  0.51165  1.0000
  C   C162      1.0  0.63944  0.26634  0.98835  1.0000
  C   C163      1.0  0.63944  0.73366  0.48835  1.0000
  C   C164      1.0  0.36056  0.73366  0.01165  1.0000
  C   C165      1.0  0.86057  0.76637  0.51165  1.0000
  C   C166      1.0  0.13943  0.76637  0.98836  1.0000
  C   C167      1.0  0.13943  0.23364  0.48836  1.0000
  C   C168      1.0  0.86057  0.23363  0.01164  1.0000
  C   C169      1.0  0.42889  0.27732  0.58317  1.0000
  C   C170      1.0  0.57111  0.27732  0.91683  1.0000
  C   C171      1.0  0.57111  0.72268  0.41683  1.0000
  C   C172      1.0  0.42889  0.72268  0.08317  1.0000
  C   C173      1.0  0.92890  0.77733  0.58316  1.0000
  C   C174      1.0  0.07110  0.77733  0.91684  1.0000
  C   C175      1.0  0.07110  0.22267  0.41684  1.0000
  C   C176      1.0  0.92890  0.22267  0.08316  1.0000
  C   C177      1.0  0.46102  0.21614  0.63574  1.0000
  C   C178      1.0  0.53898  0.21613  0.86427  1.0000
  C   C179      1.0  0.53899  0.78387  0.36426  1.0000
  C   C180      1.0  0.46102  0.78386  0.13573  1.0000
  C   C181      1.0  0.96102  0.71615  0.63572  1.0000
  C   C182      1.0  0.03898  0.71614  0.86428  1.0000
  C   C183      1.0  0.03898  0.28386  0.36428  1.0000
  C   C184      1.0  0.96102  0.28386  0.13572  1.0000
  C   C185      1.0  0.42490  0.14251  0.61778  1.0000
  C   C186      1.0  0.57509  0.14251  0.88222  1.0000
  C   C187      1.0  0.57510  0.85749  0.38222  1.0000
  C   C188      1.0  0.42491  0.85749  0.11778  1.0000
  C   C189      1.0  0.92490  0.64252  0.61777  1.0000
  C   C190      1.0  0.07510  0.64252  0.88224  1.0000
  C   C191      1.0  0.07510  0.35748  0.38223  1.0000
  C   C192      1.0  0.92490  0.35748  0.11776  1.0000
  C   C193      1.0  0.35816  0.13054  0.54740  1.0000
  C   C194      1.0  0.64184  0.13054  0.95260  1.0000
  C   C195      1.0  0.64184  0.86946  0.45260  1.0000
  C   C196      1.0  0.35816  0.86946  0.04740  1.0000
  C   C197      1.0  0.85815  0.63056  0.54739  1.0000
  C   C198      1.0  0.14185  0.63056  0.95262  1.0000
  C   C199      1.0  0.14185  0.36944  0.45262  1.0000
  C   C200      1.0  0.85815  0.36944  0.04738  1.0000
  C   C201      1.0  0.32436  0.19138  0.49204  1.0000
  C   C202      1.0  0.67564  0.19138  0.00796  1.0000
  C   C203      1.0  0.67564  0.80861  0.50796  1.0000
  C   C204      1.0  0.32436  0.80862  0.99205  1.0000
  C   C205      1.0  0.82437  0.69141  0.49203  1.0000
  C   C206      1.0  0.17564  0.69141  0.00797  1.0000
  C   C207      1.0  0.17563  0.30859  0.50797  1.0000
  C   C208      1.0  0.82436  0.30859  0.99203  1.0000
  C   C209      1.0  0.25516  0.17930  0.41685  1.0000
  C   C210      1.0  0.74484  0.17929  0.08315  1.0000
  C   C211      1.0  0.74485  0.82070  0.58315  1.0000
  C   C212      1.0  0.25516  0.82071  0.91686  1.0000
  C   C213      1.0  0.75516  0.67933  0.41684  1.0000
  C   C214      1.0  0.24485  0.67933  0.08317  1.0000
  C   C215      1.0  0.24484  0.32067  0.58317  1.0000
  C   C216      1.0  0.75516  0.32067  0.91683  1.0000
  C   C217      1.0  0.21975  0.10516  0.39499  1.0000
  C   C218      1.0  0.78025  0.10516  0.10501  1.0000
  C   C219      1.0  0.78025  0.89484  0.60502  1.0000
  C   C220      1.0  0.21975  0.89484  0.89499  1.0000
  C   C221      1.0  0.71976  0.60519  0.39496  1.0000
  C   C222      1.0  0.28025  0.60519  0.10504  1.0000
  C   C223      1.0  0.28024  0.39481  0.60504  1.0000
  C   C224      1.0  0.71975  0.39481  0.89496  1.0000
  C   C225      1.0  0.15639  0.09213  0.32209  1.0000
  C   C226      1.0  0.84361  0.09212  0.17791  1.0000
  C   C227      1.0  0.84361  0.90787  0.67792  1.0000
  C   C228      1.0  0.15639  0.90788  0.82209  1.0000
  C   C229      1.0  0.65640  0.59216  0.32206  1.0000
  C   C230      1.0  0.34362  0.59217  0.17795  1.0000
  C   C231      1.0  0.34360  0.40784  0.67795  1.0000
  C   C232      1.0  0.65639  0.40783  0.82205  1.0000
  C   C233      1.0  0.12642  0.15377  0.26811  1.0000
  C   C234      1.0  0.87358  0.15376  0.23189  1.0000
  C   C235      1.0  0.87358  0.84623  0.73190  1.0000
  C   C236      1.0  0.12642  0.84624  0.76811  1.0000
  C   C237      1.0  0.62644  0.65381  0.26808  1.0000
  C   C238      1.0  0.37358  0.65381  0.23192  1.0000
  C   C239      1.0  0.37357  0.34619  0.73192  1.0000
  C   C240      1.0  0.62643  0.34619  0.76808  1.0000
  C   C241      1.0  0.15892  0.22793  0.28822  1.0000
  C   C242      1.0  0.84108  0.22792  0.21178  1.0000
  C   C243      1.0  0.84108  0.77207  0.71178  1.0000
  C   C244      1.0  0.15891  0.77208  0.78822  1.0000
  C   C245      1.0  0.65893  0.72797  0.28820  1.0000
  C   C246      1.0  0.34108  0.72797  0.21180  1.0000
  C   C247      1.0  0.34107  0.27203  0.71180  1.0000
  C   C248      1.0  0.65892  0.27203  0.78820  1.0000
  C   C249      1.0  0.22297  0.24272  0.36247  1.0000
  C   C250      1.0  0.77703  0.24272  0.13752  1.0000
  C   C251      1.0  0.77703  0.75727  0.63753  1.0000
  C   C252      1.0  0.22297  0.75728  0.86248  1.0000
  C   C253      1.0  0.72298  0.74276  0.36246  1.0000
  C   C254      1.0  0.27703  0.74276  0.13754  1.0000
  C   C255      1.0  0.27703  0.25724  0.63754  1.0000
  C   C256      1.0  0.72297  0.25724  0.86246  1.0000
  C   C257      1.0  0.25811  0.31930  0.38575  1.0000
  C   C258      1.0  0.74189  0.31930  0.11425  1.0000
  C   C259      1.0  0.74189  0.68069  0.61425  1.0000
  C   C260      1.0  0.25811  0.68070  0.88575  1.0000
  C   C261      1.0  0.75812  0.81934  0.38575  1.0000
  C   C262      1.0  0.24189  0.81934  0.11425  1.0000
  C   C263      1.0  0.24188  0.18066  0.61425  1.0000
  C   C264      1.0  0.75811  0.18066  0.88574  1.0000
  C   C265      1.0  0.17141  0.47151  0.24973  1.0000
  C   C266      1.0  0.82859  0.47151  0.25026  1.0000
  C   C267      1.0  0.82859  0.52849  0.75027  1.0000
  C   C268      1.0  0.17141  0.52849  0.74974  1.0000
  C   C269      1.0  0.67142  0.97156  0.24975  1.0000
  C   C270      1.0  0.32858  0.97156  0.25024  1.0000
  C   C271      1.0  0.32858  0.02844  0.75025  1.0000
  C   C272      1.0  0.67142  0.02844  0.74975  1.0000
  C   C273      1.0  0.11298  0.49608  0.17573  1.0000
  C   C274      1.0  0.88702  0.49608  0.32426  1.0000
  C   C275      1.0  0.88702  0.50391  0.82427  1.0000
  C   C276      1.0  0.11297  0.50392  0.67574  1.0000
  C   C277      1.0  0.61299  0.99615  0.17575  1.0000
  C   C278      1.0  0.38701  0.99615  0.32424  1.0000
  C   C279      1.0  0.38701  0.00385  0.82425  1.0000
  C   C280      1.0  0.61299  0.00385  0.67576  1.0000
  C   C281      1.0  0.11448  0.57144  0.15050  1.0000
  C   C282      1.0  0.88552  0.57144  0.34949  1.0000
  C   C283      1.0  0.88551  0.42855  0.84950  1.0000
  C   C284      1.0  0.11447  0.42856  0.65051  1.0000
  C   C285      1.0  0.61450  0.07149  0.15052  1.0000
  C   C286      1.0  0.38550  0.07150  0.34947  1.0000
  C   C287      1.0  0.38550  0.92851  0.84948  1.0000
  C   C288      1.0  0.61450  0.92850  0.65052  1.0000
  C   C289      1.0  0.17299  0.62326  0.19952  1.0000
  C   C290      1.0  0.82702  0.62326  0.30048  1.0000
  C   C291      1.0  0.82701  0.37674  0.80048  1.0000
  C   C292      1.0  0.17298  0.37674  0.69952  1.0000
  C   C293      1.0  0.67302  0.12331  0.19953  1.0000
  C   C294      1.0  0.32698  0.12331  0.30047  1.0000
  C   C295      1.0  0.32698  0.87669  0.80047  1.0000
  C   C296      1.0  0.67302  0.87669  0.69953  1.0000
  C   C297      1.0  0.22886  0.59662  0.27216  1.0000
  C   C298      1.0  0.77114  0.59662  0.22784  1.0000
  C   C299      1.0  0.77113  0.40338  0.72784  1.0000
  C   C300      1.0  0.22886  0.40338  0.77216  1.0000
  C   C301      1.0  0.72889  0.09666  0.27217  1.0000
  C   C302      1.0  0.27111  0.09667  0.22782  1.0000
  C   C303      1.0  0.27111  0.90334  0.72783  1.0000
  C   C304      1.0  0.72889  0.90333  0.77217  1.0000
  Co  Co1       1.0  0.29995  0.47382  0.39240  1.0000
  Co  Co2       1.0  0.70005  0.47382  0.10760  1.0000
  Co  Co3       1.0  0.70005  0.52618  0.60760  1.0000
  Co  Co4       1.0  0.29995  0.52618  0.89240  1.0000
  Co  Co5       1.0  0.79997  0.97386  0.39242  1.0000
  Co  Co6       1.0  0.20003  0.97386  0.10758  1.0000
  Co  Co7       1.0  0.20003  0.02614  0.60759  1.0000
  Co  Co8       1.0  0.79997  0.02614  0.89242  1.0000
  H   H1        1.0  0.51265  0.84502  0.66840  1.0000
  H   H2        1.0  0.48735  0.84502  0.83160  1.0000
  H   H3        1.0  0.48735  0.15498  0.33160  1.0000
  H   H4        1.0  0.51265  0.15498  0.16839  1.0000
  H   H5        1.0  0.01273  0.34502  0.66844  1.0000
  H   H6        1.0  0.98726  0.34502  0.83156  1.0000
  H   H7        1.0  0.98727  0.65499  0.33156  1.0000
  H   H8        1.0  0.01274  0.65498  0.16844  1.0000
  H   H9        1.0  0.55184  0.78151  0.57832  1.0000
  H   H10       1.0  0.44817  0.78151  0.92168  1.0000
  H   H11       1.0  0.44816  0.21849  0.42168  1.0000
  H   H12       1.0  0.55183  0.21849  0.07832  1.0000
  H   H13       1.0  0.05188  0.28151  0.57834  1.0000
  H   H14       1.0  0.94811  0.28151  0.92167  1.0000
  H   H15       1.0  0.94812  0.71849  0.42167  1.0000
  H   H16       1.0  0.05189  0.71849  0.07833  1.0000
  H   H17       1.0  0.47703  0.67232  0.49408  1.0000
  H   H18       1.0  0.52297  0.67232  0.00593  1.0000
  H   H19       1.0  0.52297  0.32768  0.50592  1.0000
  H   H20       1.0  0.47703  0.32768  0.99407  1.0000
  H   H21       1.0  0.97706  0.17234  0.49409  1.0000
  H   H22       1.0  0.02294  0.17234  0.00591  1.0000
  H   H23       1.0  0.02294  0.82766  0.50592  1.0000
  H   H24       1.0  0.97706  0.82766  0.99408  1.0000
  H   H25       1.0  0.54061  0.53490  0.40582  1.0000
  H   H26       1.0  0.45939  0.53489  0.09418  1.0000
  H   H27       1.0  0.45939  0.46511  0.59418  1.0000
  H   H28       1.0  0.54061  0.46511  0.90582  1.0000
  H   H29       1.0  0.04063  0.03490  0.40583  1.0000
  H   H30       1.0  0.95937  0.03490  0.09417  1.0000
  H   H31       1.0  0.95937  0.96510  0.59417  1.0000
  H   H32       1.0  0.04063  0.96510  0.90583  1.0000
  H   H33       1.0  0.53874  0.42738  0.31855  1.0000
  H   H34       1.0  0.46126  0.42737  0.18144  1.0000
  H   H35       1.0  0.46126  0.57262  0.68145  1.0000
  H   H36       1.0  0.53874  0.57263  0.81856  1.0000
  H   H37       1.0  0.03874  0.92739  0.31856  1.0000
  H   H38       1.0  0.96126  0.92739  0.18144  1.0000
  H   H39       1.0  0.96126  0.07261  0.68144  1.0000
  H   H40       1.0  0.03874  0.07261  0.81856  1.0000
  H   H41       1.0  0.42283  0.33929  0.25172  1.0000
  H   H42       1.0  0.57717  0.33928  0.24827  1.0000
  H   H43       1.0  0.57717  0.66071  0.74828  1.0000
  H   H44       1.0  0.42283  0.66072  0.75172  1.0000
  H   H45       1.0  0.92282  0.83932  0.25172  1.0000
  H   H46       1.0  0.07718  0.83931  0.24828  1.0000
  H   H47       1.0  0.07718  0.16069  0.74828  1.0000
  H   H48       1.0  0.92282  0.16069  0.75172  1.0000
  H   H49       1.0  0.31700  0.35925  0.28057  1.0000
  H   H50       1.0  0.68300  0.35924  0.21943  1.0000
  H   H51       1.0  0.68300  0.64075  0.71942  1.0000
  H   H52       1.0  0.31700  0.64076  0.78057  1.0000
  H   H53       1.0  0.81701  0.85928  0.28058  1.0000
  H   H54       1.0  0.18300  0.85928  0.21942  1.0000
  H   H55       1.0  0.18300  0.14072  0.71942  1.0000
  H   H56       1.0  0.81700  0.14072  0.78058  1.0000
  H   H57       1.0  0.45509  0.33522  0.59614  1.0000
  H   H58       1.0  0.54490  0.33522  0.90387  1.0000
  H   H59       1.0  0.54491  0.66478  0.40386  1.0000
  H   H60       1.0  0.45510  0.66478  0.09613  1.0000
  H   H61       1.0  0.95511  0.83523  0.59613  1.0000
  H   H62       1.0  0.04489  0.83523  0.90387  1.0000
  H   H63       1.0  0.04489  0.16477  0.40387  1.0000
  H   H64       1.0  0.95511  0.16477  0.09613  1.0000
  H   H65       1.0  0.51298  0.22519  0.69140  1.0000
  H   H66       1.0  0.48701  0.22519  0.80861  1.0000
  H   H67       1.0  0.48702  0.77481  0.30860  1.0000
  H   H68       1.0  0.51299  0.77481  0.19139  1.0000
  H   H69       1.0  0.01299  0.72519  0.69139  1.0000
  H   H70       1.0  0.98701  0.72519  0.80862  1.0000
  H   H71       1.0  0.98701  0.27481  0.30862  1.0000
  H   H72       1.0  0.01299  0.27481  0.19138  1.0000
  H   H73       1.0  0.44859  0.09463  0.65998  1.0000
  H   H74       1.0  0.55140  0.09463  0.84002  1.0000
  H   H75       1.0  0.55141  0.90537  0.34002  1.0000
  H   H76       1.0  0.44860  0.90537  0.15998  1.0000
  H   H77       1.0  0.94858  0.59464  0.65996  1.0000
  H   H78       1.0  0.05142  0.59464  0.84005  1.0000
  H   H79       1.0  0.05142  0.40536  0.34004  1.0000
  H   H80       1.0  0.94858  0.40536  0.15995  1.0000
  H   H81       1.0  0.33041  0.07356  0.53657  1.0000
  H   H82       1.0  0.66959  0.07356  0.96342  1.0000
  H   H83       1.0  0.66959  0.92644  0.46343  1.0000
  H   H84       1.0  0.33041  0.92644  0.03658  1.0000
  H   H85       1.0  0.83040  0.57359  0.53656  1.0000
  H   H86       1.0  0.16961  0.57359  0.96345  1.0000
  H   H87       1.0  0.16960  0.42641  0.46345  1.0000
  H   H88       1.0  0.83039  0.42641  0.03655  1.0000
  H   H89       1.0  0.24232  0.05648  0.43597  1.0000
  H   H90       1.0  0.75768  0.05647  0.06402  1.0000
  H   H91       1.0  0.75768  0.94352  0.56403  1.0000
  H   H92       1.0  0.24232  0.94353  0.93598  1.0000
  H   H93       1.0  0.74233  0.55650  0.43594  1.0000
  H   H94       1.0  0.25769  0.55650  0.06406  1.0000
  H   H95       1.0  0.25767  0.44350  0.56406  1.0000
  H   H96       1.0  0.74232  0.44350  0.93593  1.0000
  H   H97       1.0  0.13081  0.03383  0.30672  1.0000
  H   H98       1.0  0.86919  0.03382  0.19328  1.0000
  H   H99       1.0  0.86919  0.96617  0.69328  1.0000
  H   H100      1.0  0.13081  0.96618  0.80673  1.0000
  H   H101      1.0  0.63083  0.53386  0.30668  1.0000
  H   H102      1.0  0.36919  0.53387  0.19332  1.0000
  H   H103      1.0  0.36917  0.46614  0.69332  1.0000
  H   H104      1.0  0.63081  0.46613  0.80668  1.0000
  H   H105      1.0  0.07738  0.14370  0.21027  1.0000
  H   H106      1.0  0.92263  0.14369  0.28973  1.0000
  H   H107      1.0  0.92262  0.85630  0.78974  1.0000
  H   H108      1.0  0.07737  0.85631  0.71027  1.0000
  H   H109      1.0  0.57740  0.64374  0.21024  1.0000
  H   H110      1.0  0.42262  0.64375  0.28976  1.0000
  H   H111      1.0  0.42261  0.35626  0.78976  1.0000
  H   H112      1.0  0.57738  0.35625  0.71024  1.0000
  H   H113      1.0  0.13537  0.27652  0.24737  1.0000
  H   H114      1.0  0.86463  0.27652  0.25263  1.0000
  H   H115      1.0  0.86463  0.72347  0.75263  1.0000
  H   H116      1.0  0.13537  0.72348  0.74737  1.0000
  H   H117      1.0  0.63538  0.77657  0.24736  1.0000
  H   H118      1.0  0.36463  0.77657  0.25264  1.0000
  H   H119      1.0  0.36462  0.22343  0.75264  1.0000
  H   H120      1.0  0.63537  0.22343  0.74736  1.0000
  H   H121      1.0  0.06836  0.45423  0.14011  1.0000
  H   H122      1.0  0.93164  0.45422  0.35989  1.0000
  H   H123      1.0  0.93163  0.54577  0.85989  1.0000
  H   H124      1.0  0.06835  0.54578  0.64011  1.0000
  H   H125      1.0  0.56836  0.95429  0.14012  1.0000
  H   H126      1.0  0.43164  0.95430  0.35987  1.0000
  H   H127      1.0  0.43164  0.04571  0.85988  1.0000
  H   H128      1.0  0.56836  0.04570  0.64012  1.0000
  H   H129      1.0  0.07050  0.59032  0.09264  1.0000
  H   H130      1.0  0.92951  0.59031  0.40736  1.0000
  H   H131      1.0  0.92949  0.40968  0.90736  1.0000
  H   H132      1.0  0.07049  0.40969  0.59264  1.0000
  H   H133      1.0  0.57052  0.09036  0.09265  1.0000
  H   H134      1.0  0.42948  0.09037  0.40734  1.0000
  H   H135      1.0  0.42948  0.90964  0.90735  1.0000
  H   H136      1.0  0.57052  0.90963  0.59266  1.0000
  H   H137      1.0  0.17649  0.68265  0.18138  1.0000
  H   H138      1.0  0.82351  0.68265  0.31862  1.0000
  H   H139      1.0  0.82350  0.31735  0.81862  1.0000
  H   H140      1.0  0.17649  0.31736  0.68138  1.0000
  H   H141      1.0  0.67652  0.18269  0.18139  1.0000
  H   H142      1.0  0.32347  0.18269  0.31860  1.0000
  H   H143      1.0  0.32348  0.81731  0.81861  1.0000
  H   H144      1.0  0.67652  0.81730  0.68140  1.0000
  H   H145      1.0  0.27619  0.63377  0.31196  1.0000
  H   H146      1.0  0.72381  0.63377  0.18804  1.0000
  H   H147      1.0  0.72381  0.36623  0.68804  1.0000
  H   H148      1.0  0.27619  0.36624  0.81195  1.0000
  H   H149      1.0  0.77622  0.13380  0.31197  1.0000
  H   H150      1.0  0.22378  0.13380  0.18802  1.0000
  H   H151      1.0  0.22378  0.86620  0.68803  1.0000
  H   H152      1.0  0.77622  0.86619  0.81197  1.0000
  H   H153      1.0  0.15386  0.55059  0.48731  1.0000
  H   H154      1.0  0.84614  0.55059  0.01269  1.0000
  H   H155      1.0  0.84614  0.44941  0.51269  1.0000
  H   H156      1.0  0.15386  0.44941  0.98731  1.0000
  H   H157      1.0  0.65391  0.05062  0.48738  1.0000
  H   H158      1.0  0.34608  0.05062  0.01261  1.0000
  H   H159      1.0  0.34609  0.94938  0.51261  1.0000
  H   H160      1.0  0.65391  0.94938  0.98739  1.0000
  H   H161      1.0  0.10723  0.61968  0.56682  1.0000
  H   H162      1.0  0.89277  0.61968  0.93319  1.0000
  H   H163      1.0  0.89277  0.38032  0.43318  1.0000
  H   H164      1.0  0.10723  0.38032  0.06681  1.0000
  H   H165      1.0  0.60731  0.11970  0.56692  1.0000
  H   H166      1.0  0.39268  0.11971  0.93307  1.0000
  H   H167      1.0  0.39269  0.88030  0.43308  1.0000
  H   H168      1.0  0.60732  0.88029  0.06693  1.0000
  H   H169      1.0  0.18415  0.72802  0.65580  1.0000
  H   H170      1.0  0.81585  0.72802  0.84420  1.0000
  H   H171      1.0  0.81585  0.27198  0.34420  1.0000
  H   H172      1.0  0.18415  0.27198  0.15580  1.0000
  H   H173      1.0  0.68423  0.22806  0.65588  1.0000
  H   H174      1.0  0.31575  0.22807  0.84411  1.0000
  H   H175      1.0  0.31576  0.77194  0.34412  1.0000
  H   H176      1.0  0.68424  0.77193  0.15589  1.0000
  H   H177      1.0  0.30313  0.77023  0.66208  1.0000
  H   H178      1.0  0.69687  0.77023  0.83792  1.0000
  H   H179      1.0  0.69687  0.22977  0.33792  1.0000
  H   H180      1.0  0.30313  0.22976  0.16207  1.0000
  H   H181      1.0  0.80320  0.27028  0.66211  1.0000
  H   H182      1.0  0.19679  0.27029  0.83788  1.0000
  H   H183      1.0  0.19680  0.72972  0.33788  1.0000
  H   H184      1.0  0.80321  0.72971  0.16212  1.0000
  H   H185      1.0  0.39708  0.80075  0.66762  1.0000
  H   H186      1.0  0.60292  0.80075  0.83238  1.0000
  H   H187      1.0  0.60292  0.19925  0.33238  1.0000
  H   H188      1.0  0.39708  0.19925  0.16761  1.0000
  H   H189      1.0  0.89717  0.30076  0.66768  1.0000
  H   H190      1.0  0.10282  0.30076  0.83232  1.0000
  H   H191      1.0  0.10283  0.69925  0.33232  1.0000
  H   H192      1.0  0.89718  0.69924  0.16768  1.0000
  N   N1        1.0  0.36709  0.55746  0.44116  1.0000
  N   N2        1.0  0.63291  0.55745  0.05884  1.0000
  N   N3        1.0  0.63291  0.44254  0.55884  1.0000
  N   N4        1.0  0.36709  0.44255  0.94115  1.0000
  N   N5        1.0  0.86711  0.05749  0.44117  1.0000
  N   N6        1.0  0.13289  0.05749  0.05883  1.0000
  N   N7        1.0  0.13289  0.94251  0.55883  1.0000
  N   N8        1.0  0.86711  0.94251  0.94117  1.0000
  N   N9        1.0  0.42824  0.56354  0.43414  1.0000
  N   N10       1.0  0.57176  0.56354  0.06587  1.0000
  N   N11       1.0  0.57176  0.43646  0.56586  1.0000
  N   N12       1.0  0.42824  0.43646  0.93413  1.0000
  N   N13       1.0  0.92825  0.06357  0.43415  1.0000
  N   N14       1.0  0.07175  0.06357  0.06585  1.0000
  N   N15       1.0  0.07175  0.93643  0.56585  1.0000
  N   N16       1.0  0.92825  0.93643  0.93415  1.0000
  N   N17       1.0  0.36928  0.45302  0.35538  1.0000
  N   N18       1.0  0.63072  0.45302  0.14462  1.0000
  N   N19       1.0  0.63072  0.54698  0.64462  1.0000
  N   N20       1.0  0.36928  0.54698  0.85538  1.0000
  N   N21       1.0  0.86929  0.95305  0.35539  1.0000
  N   N22       1.0  0.13072  0.95305  0.14461  1.0000
  N   N23       1.0  0.13071  0.04695  0.64461  1.0000
  N   N24       1.0  0.86929  0.04695  0.85539  1.0000
  N   N25       1.0  0.23520  0.38810  0.34523  1.0000
  N   N26       1.0  0.76480  0.38809  0.15477  1.0000
  N   N27       1.0  0.76480  0.61190  0.65477  1.0000
  N   N28       1.0  0.23520  0.61191  0.84523  1.0000
  N   N29       1.0  0.73521  0.88814  0.34524  1.0000
  N   N30       1.0  0.26480  0.88814  0.15476  1.0000
  N   N31       1.0  0.26479  0.11186  0.65476  1.0000
  N   N32       1.0  0.73521  0.11186  0.84524  1.0000
  N   N33       1.0  0.17449  0.39691  0.27542  1.0000
  N   N34       1.0  0.82551  0.39691  0.22458  1.0000
  N   N35       1.0  0.82551  0.60309  0.72458  1.0000
  N   N36       1.0  0.17449  0.60309  0.77542  1.0000
  N   N37       1.0  0.67449  0.89696  0.27544  1.0000
  N   N38       1.0  0.32551  0.89696  0.22456  1.0000
  N   N39       1.0  0.32551  0.10304  0.72457  1.0000
  N   N40       1.0  0.67449  0.10304  0.77543  1.0000
  N   N41       1.0  0.22848  0.52336  0.29714  1.0000
  N   N42       1.0  0.77152  0.52335  0.20285  1.0000
  N   N43       1.0  0.77152  0.47664  0.70285  1.0000
  N   N44       1.0  0.22848  0.47665  0.79715  1.0000
  N   N45       1.0  0.72850  0.02340  0.29716  1.0000
  N   N46       1.0  0.27150  0.02340  0.20283  1.0000
  N   N47       1.0  0.27150  0.97660  0.70284  1.0000
  N   N48       1.0  0.72850  0.97660  0.79716  1.0000
  O   O1        1.0  0.24704  0.51753  0.44384  1.0000
  O   O2        1.0  0.75295  0.51752  0.05616  1.0000
  O   O3        1.0  0.75295  0.48247  0.55616  1.0000
  O   O4        1.0  0.24704  0.48248  0.94384  1.0000
  O   O5        1.0  0.74707  0.01757  0.44387  1.0000
  O   O6        1.0  0.25293  0.01757  0.05613  1.0000
  O   O7        1.0  0.25293  0.98243  0.55613  1.0000
  O   O8        1.0  0.74707  0.98243  0.94387  1.0000
  O   O9        1.0  0.35526  0.40158  0.47774  1.0000
  O   O10       1.0  0.64474  0.40158  0.02226  1.0000
  O   O11       1.0  0.64474  0.59842  0.52226  1.0000
  O   O12       1.0  0.35526  0.59842  0.97774  1.0000
  O   O13       1.0  0.85527  0.90161  0.47775  1.0000
  O   O14       1.0  0.14473  0.90161  0.02226  1.0000
  O   O15       1.0  0.14473  0.09839  0.52226  1.0000
  O   O16       1.0  0.85527  0.09839  0.97774  1.0000
