# Supplementary material for: Benchmarking Periodic Density Functional Theory Calculations for Spin-State Energies in Spin-Crossover Systems
Source: Inorg Chem. 2024 Jul 8;63(29):13338–45. doi: 10.1021/acs.inorgchem.4c01094 (PMC11270997; doi:10.1021/acs.inorgchem.4c01094)
Supplement: Supplementary file 3 — ic4c01094_si_003.zip [file ic4c01094_si_003.zip › PeriodicPBEMB/s9ls.cif]

data_image0
_chemical_formula_structural       C256Cl8Fe8H240N32O48
_chemical_formula_sum              "C256 Cl8 Fe8 H240 N32 O48"
_cell_length_a       20.808
_cell_length_b       20.8089
_cell_length_c       20.7894
_cell_angle_alpha    97.9259
_cell_angle_beta     97.992
_cell_angle_gamma    136.364

_space_group_name_H-M_alt    "P 1"
_space_group_IT_number       1

loop_
  _space_group_symop_operation_xyz
  'x, y, z'

loop_
  _atom_site_type_symbol
  _atom_site_label
  _atom_site_symmetry_multiplicity
  _atom_site_fract_x
  _atom_site_fract_y
  _atom_site_fract_z
  _atom_site_occupancy
  C   C1        1.0  0.37834  0.46451  0.53978  1.0000
  C   C2        1.0  0.42304  0.83962  0.96254  1.0000
  C   C3        1.0  0.96514  0.92579  0.08560  1.0000
  C   C4        1.0  0.33910  0.87547  0.41686  1.0000
  C   C5        1.0  0.62243  0.53899  0.46134  1.0000
  C   C6        1.0  0.57516  0.16099  0.03878  1.0000
  C   C7        1.0  0.03871  0.07622  0.91565  1.0000
  C   C8        1.0  0.65983  0.12149  0.58437  1.0000
  C   C9        1.0  0.41290  0.42732  0.54005  1.0000
  C   C10       1.0  0.38620  0.87451  0.96346  1.0000
  C   C11       1.0  0.92759  0.88801  0.01376  1.0000
  C   C12       1.0  0.37360  0.90913  0.48868  1.0000
  C   C13       1.0  0.58811  0.57640  0.46220  1.0000
  C   C14       1.0  0.61305  0.12713  0.03907  1.0000
  C   C15       1.0  0.07729  0.11431  0.98747  1.0000
  C   C16       1.0  0.62483  0.08669  0.51253  1.0000
  C   C17       1.0  0.38452  0.36374  0.47813  1.0000
  C   C18       1.0  0.38545  0.90792  0.02596  1.0000
  C   C19       1.0  0.86340  0.88560  0.97851  1.0000
  C   C20       1.0  0.40728  0.88037  0.52297  1.0000
  C   C21       1.0  0.61677  0.63931  0.52472  1.0000
  C   C22       1.0  0.61513  0.09407  0.97720  1.0000
  C   C23       1.0  0.14114  0.11595  0.02199  1.0000
  C   C24       1.0  0.59107  0.11500  0.47757  1.0000
  C   C25       1.0  0.31915  0.33639  0.41827  1.0000
  C   C26       1.0  0.41837  0.90183  0.08520  1.0000
  C   C27       1.0  0.83595  0.91783  0.01656  1.0000
  C   C28       1.0  0.40166  0.81548  0.48397  1.0000
  C   C29       1.0  0.68214  0.66577  0.58404  1.0000
  C   C30       1.0  0.58254  0.09955  0.91738  1.0000
  C   C31       1.0  0.16728  0.08270  0.98322  1.0000
  C   C32       1.0  0.59700  0.18047  0.51589  1.0000
  C   C33       1.0  0.28362  0.37276  0.42194  1.0000
  C   C34       1.0  0.45053  0.86216  0.08034  1.0000
  C   C35       1.0  0.87274  0.95092  0.08856  1.0000
  C   C36       1.0  0.36230  0.78090  0.41204  1.0000
  C   C37       1.0  0.71736  0.62917  0.57924  1.0000
  C   C38       1.0  0.54936  0.13829  0.92103  1.0000
  C   C39       1.0  0.12949  0.04934  0.91126  1.0000
  C   C40       1.0  0.63683  0.21617  0.58785  1.0000
  C   C41       1.0  0.20556  0.34029  0.36261  1.0000
  C   C42       1.0  0.47788  0.84293  0.13894  1.0000
  C   C43       1.0  0.84026  0.97758  0.13421  1.0000
  C   C44       1.0  0.34332  0.70337  0.36540  1.0000
  C   C45       1.0  0.79523  0.66058  0.63795  1.0000
  C   C46       1.0  0.52234  0.15693  0.86174  1.0000
  C   C47       1.0  0.16055  0.02169  0.86480  1.0000
  C   C48       1.0  0.65593  0.29425  0.63373  1.0000
  C   C49       1.0  0.08457  0.33535  0.35228  1.0000
  C   C50       1.0  0.48332  0.73204  0.14766  1.0000
  C   C51       1.0  0.83581  0.98298  0.25048  1.0000
  C   C52       1.0  0.23211  0.58354  0.24892  1.0000
  C   C53       1.0  0.91513  0.66418  0.64686  1.0000
  C   C54       1.0  0.51632  0.26714  0.85144  1.0000
  C   C55       1.0  0.16395  0.01643  0.74832  1.0000
  C   C56       1.0  0.76698  0.41505  0.74995  1.0000
  C   C57       1.0  0.05608  0.37731  0.37116  1.0000
  C   C58       1.0  0.50657  0.68501  0.12802  1.0000
  C   C59       1.0  0.87816  0.00635  0.32106  1.0000
  C   C60       1.0  0.18484  0.55606  0.17858  1.0000
  C   C61       1.0  0.94255  0.62128  0.62734  1.0000
  C   C62       1.0  0.49308  0.31436  0.87038  1.0000
  C   C63       1.0  0.12109  0.99337  0.67796  1.0000
  C   C64       1.0  0.81441  0.44340  0.82048  1.0000
  C   C65       1.0  0.11964  0.47284  0.41858  1.0000
  C   C66       1.0  0.55417  0.70157  0.08016  1.0000
  C   C67       1.0  0.97404  0.05525  0.35301  1.0000
  C   C68       1.0  0.20138  0.62046  0.14751  1.0000
  C   C69       1.0  0.87802  0.52568  0.57956  1.0000
  C   C70       1.0  0.44519  0.29829  0.91790  1.0000
  C   C71       1.0  0.02537  0.94519  0.64677  1.0000
  C   C72       1.0  0.79814  0.37969  0.85230  1.0000
  C   C73       1.0  0.08645  0.51578  0.42853  1.0000
  C   C74       1.0  0.58869  0.65998  0.06995  1.0000
  C   C75       1.0  0.01780  0.08910  0.42927  1.0000
  C   C76       1.0  0.15916  0.58878  0.07135  1.0000
  C   C77       1.0  0.90915  0.48070  0.56950  1.0000
  C   C78       1.0  0.41217  0.34141  0.92802  1.0000
  C   C79       1.0  0.98081  0.91136  0.57063  1.0000
  C   C80       1.0  0.84076  0.41240  0.92856  1.0000
  C   C81       1.0  0.98636  0.45880  0.40193  1.0000
  C   C82       1.0  0.56088  0.58789  0.09716  1.0000
  C   C83       1.0  0.96187  0.06018  0.47297  1.0000
  C   C84       1.0  0.08638  0.48928  0.02720  1.0000
  C   C85       1.0  0.00840  0.53555  0.59671  1.0000
  C   C86       1.0  0.44211  0.41464  0.90132  1.0000
  C   C87       1.0  0.03582  0.93949  0.52633  1.0000
  C   C88       1.0  0.91368  0.51222  0.97211  1.0000
  C   C89       1.0  0.95841  0.50153  0.41562  1.0000
  C   C90       1.0  0.59141  0.54780  0.08325  1.0000
  C   C91       1.0  0.00545  0.08992  0.54373  1.0000
  C   C92       1.0  0.04585  0.46283  0.95650  1.0000
  C   C93       1.0  0.03426  0.49076  0.58297  1.0000
  C   C94       1.0  0.41313  0.45630  0.91523  1.0000
  C   C95       1.0  0.99129  0.90917  0.45566  1.0000
  C   C96       1.0  0.95502  0.53977  0.04288  1.0000
  C   C97       1.0  0.02991  0.60196  0.45551  1.0000
  C   C98       1.0  0.65109  0.57970  0.04266  1.0000
  C   C99       1.0  0.10576  0.14985  0.57220  1.0000
  C   C100      1.0  0.07795  0.53526  0.92856  1.0000
  C   C101      1.0  0.96149  0.39035  0.54254  1.0000
  C   C102      1.0  0.35301  0.42491  0.95540  1.0000
  C   C103      1.0  0.89099  0.84948  0.42786  1.0000
  C   C104      1.0  0.92356  0.46808  0.07150  1.0000
  C   C105      1.0  0.12968  0.65965  0.48187  1.0000
  C   C106      1.0  0.67970  0.65161  0.01558  1.0000
  C   C107      1.0  0.16244  0.17976  0.52951  1.0000
  C   C108      1.0  0.15051  0.63444  0.97173  1.0000
  C   C109      1.0  0.86255  0.33484  0.51543  1.0000
  C   C110      1.0  0.32212  0.35175  0.98187  1.0000
  C   C111      1.0  0.83533  0.82064  0.47119  1.0000
  C   C112      1.0  0.85065  0.36854  0.02897  1.0000
  C   C113      1.0  0.15738  0.61659  0.46902  1.0000
  C   C114      1.0  0.64786  0.69048  0.02856  1.0000
  C   C115      1.0  0.11849  0.14877  0.45868  1.0000
  C   C116      1.0  0.18987  0.66062  0.04251  1.0000
  C   C117      1.0  0.83697  0.37998  0.52824  1.0000
  C   C118      1.0  0.35234  0.31124  0.96883  1.0000
  C   C119      1.0  0.88021  0.85221  0.54194  1.0000
  C   C120      1.0  0.81050  0.34129  0.95813  1.0000
  C   C121      1.0  0.01646  0.24576  0.28732  1.0000
  C   C122      1.0  0.45909  0.72836  0.21282  1.0000
  C   C123      1.0  0.74571  0.95746  0.22900  1.0000
  C   C124      1.0  0.22859  0.51482  0.26941  1.0000
  C   C125      1.0  0.98401  0.75373  0.71196  1.0000
  C   C126      1.0  0.54079  0.27029  0.78645  1.0000
  C   C127      1.0  0.25355  0.04104  0.76894  1.0000
  C   C128      1.0  0.77028  0.48325  0.72860  1.0000
  C   C129      1.0  0.10160  0.32349  0.51339  1.0000
  C   C130      1.0  0.30864  0.58781  0.98795  1.0000
  C   C131      1.0  0.82435  0.81078  0.22125  1.0000
  C   C132      1.0  0.08826  0.59937  0.27908  1.0000
  C   C133      1.0  0.90016  0.67935  0.48739  1.0000
  C   C134      1.0  0.68964  0.41110  0.01261  1.0000
  C   C135      1.0  0.17714  0.18970  0.77882  1.0000
  C   C136      1.0  0.91138  0.39925  0.72117  1.0000
  C   C137      1.0  0.04873  0.28492  0.55790  1.0000
  C   C138      1.0  0.22538  0.49013  0.94393  1.0000
  C   C139      1.0  0.78589  0.72776  0.23556  1.0000
  C   C140      1.0  0.99073  0.54598  0.26482  1.0000
  C   C141      1.0  0.95417  0.71861  0.44359  1.0000
  C   C142      1.0  0.77301  0.50838  0.05727  1.0000
  C   C143      1.0  0.21599  0.27303  0.76488  1.0000
  C   C144      1.0  0.00906  0.45284  0.73595  1.0000
  C   C145      1.0  0.08293  0.34972  0.62193  1.0000
  C   C146      1.0  0.22472  0.45991  0.87932  1.0000
  C   C147      1.0  0.85080  0.72876  0.26632  1.0000
  C   C148      1.0  0.96085  0.58074  0.23546  1.0000
  C   C149      1.0  0.92015  0.65463  0.37913  1.0000
  C   C150      1.0  0.77251  0.53817  0.12144  1.0000
  C   C151      1.0  0.15147  0.27294  0.73514  1.0000
  C   C152      1.0  0.03917  0.41877  0.76628  1.0000
  C   C153      1.0  0.17025  0.45083  0.63974  1.0000
  C   C154      1.0  0.30665  0.52951  0.86040  1.0000
  C   C155      1.0  0.95190  0.81219  0.28019  1.0000
  C   C156      1.0  0.03054  0.66922  0.22311  1.0000
  C   C157      1.0  0.83160  0.55374  0.36011  1.0000
  C   C158      1.0  0.68917  0.46875  0.13922  1.0000
  C   C159      1.0  0.05047  0.19016  0.72197  1.0000
  C   C160      1.0  0.96952  0.33069  0.77913  1.0000
  C   C161      1.0  0.21973  0.48487  0.59247  1.0000
  C   C162      1.0  0.38812  0.62670  0.90712  1.0000
  C   C163      1.0  0.98585  0.89345  0.26477  1.0000
  C   C164      1.0  0.12760  0.71945  0.23875  1.0000
  C   C165      1.0  0.78079  0.51895  0.40660  1.0000
  C   C166      1.0  0.60762  0.37206  0.09182  1.0000
  C   C167      1.0  0.01617  0.10866  0.73721  1.0000
  C   C168      1.0  0.87242  0.28042  0.76320  1.0000
  C   C169      1.0  0.31389  0.59160  0.60731  1.0000
  C   C170      1.0  0.47818  0.70595  0.89070  1.0000
  C   C171      1.0  0.09257  0.98546  0.27739  1.0000
  C   C172      1.0  0.20710  0.81520  0.22810  1.0000
  C   C173      1.0  0.68518  0.41237  0.39009  1.0000
  C   C174      1.0  0.51579  0.29264  0.10666  1.0000
  C   C175      1.0  0.90962  0.01758  0.72567  1.0000
  C   C176      1.0  0.79315  0.18541  0.77479  1.0000
  C   C177      1.0  0.45013  0.68786  0.56586  1.0000
  C   C178      1.0  0.61958  0.88322  0.93374  1.0000
  C   C179      1.0  0.18884  0.12361  0.23785  1.0000
  C   C180      1.0  0.38448  0.94904  0.26419  1.0000
  C   C181      1.0  0.55047  0.31371  0.43258  1.0000
  C   C182      1.0  0.37787  0.11485  0.06480  1.0000
  C   C183      1.0  0.81293  0.87797  0.76358  1.0000
  C   C184      1.0  0.61572  0.05057  0.73769  1.0000
  C   C185      1.0  0.49481  0.70540  0.51522  1.0000
  C   C186      1.0  0.68942  0.97865  0.98472  1.0000
  C   C187      1.0  0.20630  0.19181  0.21083  1.0000
  C   C188      1.0  0.47973  0.99315  0.28986  1.0000
  C   C189      1.0  0.50570  0.29465  0.48335  1.0000
  C   C190      1.0  0.30959  0.01963  0.01397  1.0000
  C   C191      1.0  0.79509  0.80905  0.78978  1.0000
  C   C192      1.0  0.52028  0.00586  0.71138  1.0000
  C   C193      1.0  0.44513  0.64256  0.44618  1.0000
  C   C194      1.0  0.69580  0.99832  0.05374  1.0000
  C   C195      1.0  0.14316  0.19752  0.19735  1.0000
  C   C196      1.0  0.49894  0.94348  0.30313  1.0000
  C   C197      1.0  0.55469  0.35723  0.55238  1.0000
  C   C198      1.0  0.30330  0.00052  0.94491  1.0000
  C   C199      1.0  0.85799  0.80299  0.80265  1.0000
  C   C200      1.0  0.50054  0.05491  0.69730  1.0000
  C   C201      1.0  0.50209  0.67123  0.39831  1.0000
  C   C202      1.0  0.77320  0.10333  0.10157  1.0000
  C   C203      1.0  0.17173  0.27395  0.16897  1.0000
  C   C204      1.0  0.60381  0.00030  0.33075  1.0000
  C   C205      1.0  0.49723  0.32740  0.60000  1.0000
  C   C206      1.0  0.22644  0.89568  0.89691  1.0000
  C   C207      1.0  0.82882  0.72578  0.83024  1.0000
  C   C208      1.0  0.39552  0.99754  0.66904  1.0000
  C   C209      1.0  0.46853  0.59660  0.34189  1.0000
  C   C210      1.0  0.75501  0.12724  0.15742  1.0000
  C   C211      1.0  0.09698  0.25504  0.12709  1.0000
  C   C212      1.0  0.62756  0.96840  0.37310  1.0000
  C   C213      1.0  0.52930  0.40136  0.65607  1.0000
  C   C214      1.0  0.24497  0.87224  0.84107  1.0000
  C   C215      1.0  0.90303  0.74462  0.87299  1.0000
  C   C216      1.0  0.37205  0.03001  0.62712  1.0000
  C   C217      1.0  0.52463  0.62048  0.29976  1.0000
  C   C218      1.0  0.82177  0.22580  0.19931  1.0000
  C   C219      1.0  0.12089  0.32090  0.09466  1.0000
  C   C220      1.0  0.72604  0.02471  0.40474  1.0000
  C   C221      1.0  0.47245  0.37641  0.69780  1.0000
  C   C222      1.0  0.17840  0.77382  0.79894  1.0000
  C   C223      1.0  0.87819  0.67784  0.90474  1.0000
  C   C224      1.0  0.27359  0.97339  0.59483  1.0000
  C   C225      1.0  0.61410  0.71960  0.31227  1.0000
  C   C226      1.0  0.90911  0.30197  0.18717  1.0000
  C   C227      1.0  0.22010  0.40804  0.10497  1.0000
  C   C228      1.0  0.80226  0.11257  0.39312  1.0000
  C   C229      1.0  0.38380  0.27690  0.68528  1.0000
  C   C230      1.0  0.09091  0.69737  0.81083  1.0000
  C   C231      1.0  0.77862  0.58979  0.89274  1.0000
  C   C232      1.0  0.19704  0.88455  0.60530  1.0000
  C   C233      1.0  0.64648  0.79433  0.36692  1.0000
  C   C234      1.0  0.92915  0.27859  0.13311  1.0000
  C   C235      1.0  0.29491  0.42878  0.14811  1.0000
  C   C236      1.0  0.77902  0.14312  0.34940  1.0000
  C   C237      1.0  0.35297  0.20287  0.63100  1.0000
  C   C238      1.0  0.07051  0.72028  0.86484  1.0000
  C   C239      1.0  0.70439  0.56903  0.84853  1.0000
  C   C240      1.0  0.21990  0.85320  0.64840  1.0000
  C   C241      1.0  0.59159  0.77093  0.40989  1.0000
  C   C242      1.0  0.86201  0.18044  0.09034  1.0000
  C   C243      1.0  0.27149  0.36254  0.17977  1.0000
  C   C244      1.0  0.68096  0.08814  0.31858  1.0000
  C   C245      1.0  0.40855  0.22732  0.58840  1.0000
  C   C246      1.0  0.13749  0.81829  0.90786  1.0000
  C   C247      1.0  0.72871  0.63626  0.81768  1.0000
  C   C248      1.0  0.31797  0.90857  0.67993  1.0000
  C   C249      1.0  0.50902  0.77305  0.63224  1.0000
  C   C250      1.0  0.63787  0.87484  0.86730  1.0000
  C   C251      1.0  0.27419  0.14278  0.26437  1.0000
  C   C252      1.0  0.37659  0.00749  0.23765  1.0000
  C   C253      1.0  0.49285  0.22891  0.36628  1.0000
  C   C254      1.0  0.35928  0.12211  0.13131  1.0000
  C   C255      1.0  0.72772  0.85909  0.73735  1.0000
  C   C256      1.0  0.62385  0.99256  0.76477  1.0000
  Cl  Cl1       1.0  0.76076  0.01477  0.59147  1.0000
  Cl  Cl2       1.0  0.92286  0.16855  0.90856  1.0000
  Cl  Cl3       1.0  0.51563  0.42541  0.25357  1.0000
  Cl  Cl4       1.0  0.66699  0.25692  0.24945  1.0000
  Cl  Cl5       1.0  0.23896  0.98104  0.40849  1.0000
  Cl  Cl6       1.0  0.08302  0.83262  0.09114  1.0000
  Cl  Cl7       1.0  0.49120  0.58127  0.74967  1.0000
  Cl  Cl8       1.0  0.32916  0.73883  0.75616  1.0000
  Fe  Fe1       1.0  0.26539  0.48808  0.47180  1.0000
  Fe  Fe2       1.0  0.51440  0.79336  0.02811  1.0000
  Fe  Fe3       1.0  0.98879  0.01711  0.22228  1.0000
  Fe  Fe4       1.0  0.29376  0.76449  0.27918  1.0000
  Fe  Fe5       1.0  0.73436  0.51346  0.52720  1.0000
  Fe  Fe6       1.0  0.48342  0.20585  0.97091  1.0000
  Fe  Fe7       1.0  0.01249  0.98382  0.77823  1.0000
  Fe  Fe8       1.0  0.70577  0.23440  0.72137  1.0000
  H   H1        1.0  0.40112  0.51675  0.58641  1.0000
  H   H2        1.0  0.42765  0.81559  0.91540  1.0000
  H   H3        1.0  0.01776  0.93188  0.11510  1.0000
  H   H4        1.0  0.31492  0.89841  0.38815  1.0000
  H   H5        1.0  0.59950  0.48734  0.41419  1.0000
  H   H6        1.0  0.56924  0.18448  0.08536  1.0000
  H   H7        1.0  0.98635  0.07075  0.88675  1.0000
  H   H8        1.0  0.68398  0.09887  0.61364  1.0000
  H   H9        1.0  0.46247  0.45002  0.58860  1.0000
  H   H10       1.0  0.35997  0.87596  0.91534  1.0000
  H   H11       1.0  0.95035  0.86235  0.98685  1.0000
  H   H12       1.0  0.37468  0.95834  0.51633  1.0000
  H   H13       1.0  0.53856  0.55446  0.41403  1.0000
  H   H14       1.0  0.63892  0.12608  0.08759  1.0000
  H   H15       1.0  0.05549  0.14071  0.01494  1.0000
  H   H16       1.0  0.62355  0.03708  0.48542  1.0000
  H   H17       1.0  0.41264  0.33551  0.47660  1.0000
  H   H18       1.0  0.35898  0.93777  0.02838  1.0000
  H   H19       1.0  0.83463  0.85838  0.92208  1.0000
  H   H20       1.0  0.43708  0.90781  0.57937  1.0000
  H   H21       1.0  0.58890  0.66775  0.52710  1.0000
  H   H22       1.0  0.64226  0.06484  0.97569  1.0000
  H   H23       1.0  0.17055  0.14328  0.07840  1.0000
  H   H24       1.0  0.56108  0.08689  0.42116  1.0000
  H   H25       1.0  0.29408  0.28621  0.36879  1.0000
  H   H26       1.0  0.41830  0.92604  0.13508  1.0000
  H   H27       1.0  0.78528  0.91650  0.99136  1.0000
  H   H28       1.0  0.42604  0.79002  0.50833  1.0000
  H   H29       1.0  0.70745  0.71544  0.63395  1.0000
  H   H30       1.0  0.58358  0.07552  0.86796  1.0000
  H   H31       1.0  0.21770  0.08347  0.00778  1.0000
  H   H32       1.0  0.57245  0.20548  0.49093  1.0000
  H   H33       1.0  0.14584  0.25911  0.33697  1.0000
  H   H34       1.0  0.42274  0.80867  0.16491  1.0000
  H   H35       1.0  0.75902  0.92176  0.11283  1.0000
  H   H36       1.0  0.30932  0.64319  0.38627  1.0000
  H   H37       1.0  0.85539  0.74171  0.66397  1.0000
  H   H38       1.0  0.57793  0.19121  0.83617  1.0000
  H   H39       1.0  0.24168  0.07674  0.88571  1.0000
  H   H40       1.0  0.69006  0.35404  0.61236  1.0000
  H   H41       1.0  0.23719  0.37263  0.32313  1.0000
  H   H42       1.0  0.54998  0.91387  0.17837  1.0000
  H   H43       1.0  0.87227  0.04919  0.13480  1.0000
  H   H44       1.0  0.41434  0.73523  0.36421  1.0000
  H   H45       1.0  0.76366  0.62787  0.67732  1.0000
  H   H46       1.0  0.45056  0.08574  0.82223  1.0000
  H   H47       1.0  0.12766  0.94959  0.86378  1.0000
  H   H48       1.0  0.58494  0.26272  0.63459  1.0000
  H   H49       1.0  0.98305  0.33726  0.33947  1.0000
  H   H50       1.0  0.49902  0.64386  0.15951  1.0000
  H   H51       1.0  0.83799  0.99749  0.35407  1.0000
  H   H52       1.0  0.14342  0.48333  0.14494  1.0000
  H   H53       1.0  0.01526  0.66042  0.65885  1.0000
  H   H54       1.0  0.50120  0.35556  0.83868  1.0000
  H   H55       1.0  0.16058  0.00186  0.64444  1.0000
  H   H56       1.0  0.85573  0.51632  0.85362  1.0000
  H   H57       1.0  0.92861  0.37985  0.37188  1.0000
  H   H58       1.0  0.51281  0.55994  0.12787  1.0000
  H   H59       1.0  0.88305  0.01192  0.45227  1.0000
  H   H60       1.0  0.05828  0.43073  0.04752  1.0000
  H   H61       1.0  0.06727  0.61442  0.62732  1.0000
  H   H62       1.0  0.49063  0.44214  0.87101  1.0000
  H   H63       1.0  0.11460  0.98742  0.54642  1.0000
  H   H64       1.0  0.94120  0.57012  0.95117  1.0000
  H   H65       1.0  0.88015  0.45529  0.39512  1.0000
  H   H66       1.0  0.56736  0.49092  0.10415  1.0000
  H   H67       1.0  0.95984  0.06509  0.57613  1.0000
  H   H68       1.0  0.98852  0.38494  0.92372  1.0000
  H   H69       1.0  0.11198  0.53553  0.60392  1.0000
  H   H70       1.0  0.43857  0.51390  0.89467  1.0000
  H   H71       1.0  0.03616  0.93320  0.42279  1.0000
  H   H72       1.0  0.01244  0.61785  0.07523  1.0000
  H   H73       1.0  0.00797  0.63518  0.46674  1.0000
  H   H74       1.0  0.67440  0.54785  0.03143  1.0000
  H   H75       1.0  0.13961  0.17243  0.62744  1.0000
  H   H76       1.0  0.04577  0.51448  0.87336  1.0000
  H   H77       1.0  0.98183  0.35550  0.53148  1.0000
  H   H78       1.0  0.33101  0.45806  0.96675  1.0000
  H   H79       1.0  0.85635  0.82625  0.37265  1.0000
  H   H80       1.0  0.95649  0.48973  0.12673  1.0000
  H   H81       1.0  0.18562  0.73787  0.51348  1.0000
  H   H82       1.0  0.72527  0.67591  0.98318  1.0000
  H   H83       1.0  0.24052  0.22577  0.55138  1.0000
  H   H84       1.0  0.17503  0.69107  0.95029  1.0000
  H   H85       1.0  0.80565  0.25674  0.48319  1.0000
  H   H86       1.0  0.27592  0.32764  0.01375  1.0000
  H   H87       1.0  0.75731  0.77495  0.44990  1.0000
  H   H88       1.0  0.82654  0.31246  0.05097  1.0000
  H   H89       1.0  0.23441  0.66018  0.49101  1.0000
  H   H90       1.0  0.66703  0.74402  0.00581  1.0000
  H   H91       1.0  0.16122  0.16917  0.42477  1.0000
  H   H92       1.0  0.24401  0.73708  0.07679  1.0000
  H   H93       1.0  0.76070  0.33818  0.50550  1.0000
  H   H94       1.0  0.33120  0.25650  0.99096  1.0000
  H   H95       1.0  0.83827  0.83265  0.57633  1.0000
  H   H96       1.0  0.75608  0.26453  0.92434  1.0000
  H   H97       1.0  0.94777  0.22059  0.26520  1.0000
  H   H98       1.0  0.45632  0.68166  0.23442  1.0000
  H   H99       1.0  0.72069  0.95427  0.27262  1.0000
  H   H100      1.0  0.18156  0.44638  0.22546  1.0000
  H   H101      1.0  0.05242  0.77827  0.73360  1.0000
  H   H102      1.0  0.54333  0.31650  0.76424  1.0000
  H   H103      1.0  0.27797  0.04402  0.72500  1.0000
  H   H104      1.0  0.81693  0.55186  0.77227  1.0000
  H   H105      1.0  0.99799  0.18448  0.29729  1.0000
  H   H106      1.0  0.38773  0.69968  0.20322  1.0000
  H   H107      1.0  0.68452  0.88599  0.18625  1.0000
  H   H108      1.0  0.20046  0.49601  0.31235  1.0000
  H   H109      1.0  0.00293  0.81535  0.70224  1.0000
  H   H110      1.0  0.61229  0.29920  0.79642  1.0000
  H   H111      1.0  0.31525  0.11237  0.81174  1.0000
  H   H112      1.0  0.79879  0.50186  0.68580  1.0000
  H   H113      1.0  0.05200  0.26254  0.24810  1.0000
  H   H114      1.0  0.51513  0.80298  0.25231  1.0000
  H   H115      1.0  0.76178  0.01302  0.21006  1.0000
  H   H116      1.0  0.30326  0.55004  0.28769  1.0000
  H   H117      1.0  0.94896  0.73730  0.75146  1.0000
  H   H118      1.0  0.48497  0.19545  0.74730  1.0000
  H   H119      1.0  0.23714  0.98507  0.78749  1.0000
  H   H120      1.0  0.69553  0.44777  0.70978  1.0000
  H   H121      1.0  0.07833  0.27603  0.46324  1.0000
  H   H122      1.0  0.31247  0.61488  0.03859  1.0000
  H   H123      1.0  0.77677  0.81326  0.19693  1.0000
  H   H124      1.0  0.11511  0.57553  0.30214  1.0000
  H   H125      1.0  0.92346  0.72620  0.53790  1.0000
  H   H126      1.0  0.68672  0.38425  0.96234  1.0000
  H   H127      1.0  0.22437  0.18644  0.80225  1.0000
  H   H128      1.0  0.88436  0.42249  0.69723  1.0000
  H   H129      1.0  0.98119  0.20541  0.54283  1.0000
  H   H130      1.0  0.16186  0.43762  0.95977  1.0000
  H   H131      1.0  0.70636  0.66318  0.22346  1.0000
  H   H132      1.0  0.93828  0.47773  0.27596  1.0000
  H   H133      1.0  0.02258  0.79802  0.45957  1.0000
  H   H134      1.0  0.83750  0.56064  0.04222  1.0000
  H   H135      1.0  0.29548  0.33713  0.77659  1.0000
  H   H136      1.0  0.06163  0.52093  0.72463  1.0000
  H   H137      1.0  0.04069  0.32080  0.65664  1.0000
  H   H138      1.0  0.16110  0.38265  0.84509  1.0000
  H   H139      1.0  0.82198  0.66520  0.27968  1.0000
  H   H140      1.0  0.88374  0.53809  0.22200  1.0000
  H   H141      1.0  0.96356  0.68404  0.34516  1.0000
  H   H142      1.0  0.83642  0.61500  0.15638  1.0000
  H   H143      1.0  0.18048  0.33672  0.72204  1.0000
  H   H144      1.0  0.11640  0.46172  0.78015  1.0000
  H   H145      1.0  0.20072  0.50474  0.68917  1.0000
  H   H146      1.0  0.31025  0.51038  0.81059  1.0000
  H   H147      1.0  0.00589  0.81680  0.30367  1.0000
  H   H148      1.0  0.01162  0.70012  0.20050  1.0000
  H   H149      1.0  0.80120  0.50027  0.31043  1.0000
  H   H150      1.0  0.68486  0.48772  0.18872  1.0000
  H   H151      1.0  0.99676  0.18617  0.69917  1.0000
  H   H152      1.0  0.98861  0.30024  0.80237  1.0000
  H   H153      1.0  0.29789  0.63189  0.60605  1.0000
  H   H154      1.0  0.51880  0.69051  0.88830  1.0000
  H   H155      1.0  0.13296  0.02691  0.33376  1.0000
  H   H156      1.0  0.19166  0.80232  0.17199  1.0000
  H   H157      1.0  0.69850  0.36960  0.38817  1.0000
  H   H158      1.0  0.47432  0.30744  0.10577  1.0000
  H   H159      1.0  0.86762  0.97654  0.66940  1.0000
  H   H160      1.0  0.80861  0.19978  0.83106  1.0000
  H   H161      1.0  0.36384  0.62475  0.66037  1.0000
  H   H162      1.0  0.45576  0.70382  0.83856  1.0000
  H   H163      1.0  0.12567  0.96564  0.26047  1.0000
  H   H164      1.0  0.20534  0.86542  0.24853  1.0000
  H   H165      1.0  0.63538  0.38237  0.33774  1.0000
  H   H166      1.0  0.53587  0.29553  0.15959  1.0000
  H   H167      1.0  0.87831  0.03866  0.74458  1.0000
  H   H168      1.0  0.79555  0.13536  0.75587  1.0000
  H   H169      1.0  0.57297  0.77665  0.53068  1.0000
  H   H170      1.0  0.74590  0.04111  0.96938  1.0000
  H   H171      1.0  0.27767  0.24795  0.20419  1.0000
  H   H172      1.0  0.54245  0.07109  0.29627  1.0000
  H   H173      1.0  0.42801  0.22255  0.46788  1.0000
  H   H174      1.0  0.25410  0.95675  0.02938  1.0000
  H   H175      1.0  0.72390  0.75305  0.79668  1.0000
  H   H176      1.0  0.45785  0.92818  0.70566  1.0000
  H   H177      1.0  0.39971  0.51916  0.33289  1.0000
  H   H178      1.0  0.68602  0.06802  0.16611  1.0000
  H   H179      1.0  0.01950  0.18621  0.11800  1.0000
  H   H180      1.0  0.56833  0.90081  0.38317  1.0000
  H   H181      1.0  0.59749  0.47906  0.66506  1.0000
  H   H182      1.0  0.31401  0.93167  0.83252  1.0000
  H   H183      1.0  0.98076  0.81406  0.88331  1.0000
  H   H184      1.0  0.43157  0.09833  0.61790  1.0000
  H   H185      1.0  0.49993  0.56129  0.25860  1.0000
  H   H186      1.0  0.80370  0.24326  0.23982  1.0000
  H   H187      1.0  0.06169  0.30234  0.05949  1.0000
  H   H188      1.0  0.74328  0.00147  0.44026  1.0000
  H   H189      1.0  0.49561  0.43495  0.73845  1.0000
  H   H190      1.0  0.19657  0.75682  0.75823  1.0000
  H   H191      1.0  0.93681  0.69638  0.94081  1.0000
  H   H192      1.0  0.25668  0.99728  0.55975  1.0000
  H   H193      1.0  0.65874  0.73866  0.27990  1.0000
  H   H194      1.0  0.96116  0.37923  0.21933  1.0000
  H   H195      1.0  0.23924  0.45941  0.07929  1.0000
  H   H196      1.0  0.87946  0.15733  0.41815  1.0000
  H   H197      1.0  0.33854  0.25698  0.71729  1.0000
  H   H198      1.0  0.03893  0.62022  0.77843  1.0000
  H   H199      1.0  0.75878  0.53770  0.91787  1.0000
  H   H200      1.0  0.11985  0.83949  0.57977  1.0000
  H   H201      1.0  0.71578  0.87173  0.37654  1.0000
  H   H202      1.0  0.99752  0.33764  0.12383  1.0000
  H   H203      1.0  0.37233  0.49697  0.15665  1.0000
  H   H204      1.0  0.83810  0.21095  0.33959  1.0000
  H   H205      1.0  0.28432  0.12518  0.62133  1.0000
  H   H206      1.0  0.00190  0.66100  0.87380  1.0000
  H   H207      1.0  0.62667  0.49995  0.83841  1.0000
  H   H208      1.0  0.16053  0.78434  0.65705  1.0000
  H   H209      1.0  0.61881  0.83044  0.45263  1.0000
  H   H210      1.0  0.87863  0.16399  0.04797  1.0000
  H   H211      1.0  0.33103  0.37974  0.21265  1.0000
  H   H212      1.0  0.66448  0.11382  0.28522  1.0000
  H   H213      1.0  0.38244  0.16826  0.54595  1.0000
  H   H214      1.0  0.12068  0.83456  0.95018  1.0000
  H   H215      1.0  0.66975  0.61925  0.78397  1.0000
  H   H216      1.0  0.33390  0.88211  0.71281  1.0000
  H   H217      1.0  0.58147  0.84078  0.63158  1.0000
  H   H218      1.0  0.70680  0.94759  0.86799  1.0000
  H   H219      1.0  0.34187  0.21128  0.25972  1.0000
  H   H220      1.0  0.44953  0.07960  0.24177  1.0000
  H   H221      1.0  0.42067  0.16058  0.36679  1.0000
  H   H222      1.0  0.29090  0.04889  0.13050  1.0000
  H   H223      1.0  0.65998  0.79043  0.74180  1.0000
  H   H224      1.0  0.55100  0.92053  0.76089  1.0000
  H   H225      1.0  0.51953  0.75524  0.67700  1.0000
  H   H226      1.0  0.57566  0.84127  0.82253  1.0000
  H   H227      1.0  0.25660  0.08037  0.23613  1.0000
  H   H228      1.0  0.34301  0.01863  0.26622  1.0000
  H   H229      1.0  0.48186  0.24615  0.32132  1.0000
  H   H230      1.0  0.42191  0.15611  0.17592  1.0000
  H   H231      1.0  0.74533  0.92139  0.76588  1.0000
  H   H232      1.0  0.65748  0.98129  0.73639  1.0000
  H   H233      1.0  0.46885  0.78755  0.64044  1.0000
  H   H234      1.0  0.64292  0.82544  0.85922  1.0000
  H   H235      1.0  0.28871  0.14913  0.31911  1.0000
  H   H236      1.0  0.32741  0.96651  0.18305  1.0000
  H   H237      1.0  0.53446  0.21599  0.35868  1.0000
  H   H238      1.0  0.35303  0.17049  0.13986  1.0000
  H   H239      1.0  0.71340  0.85314  0.68268  1.0000
  H   H240      1.0  0.67317  0.03389  0.81933  1.0000
  N   N1        1.0  0.31563  0.43843  0.48155  1.0000
  N   N2        1.0  0.45556  0.83455  0.02015  1.0000
  N   N3        1.0  0.93887  0.95758  0.12226  1.0000
  N   N4        1.0  0.33462  0.81337  0.37930  1.0000
  N   N5        1.0  0.68509  0.56417  0.51903  1.0000
  N   N6        1.0  0.54296  0.16548  0.98058  1.0000
  N   N7        1.0  0.06364  0.04340  0.87831  1.0000
  N   N8        1.0  0.66471  0.18428  0.62129  1.0000
  N   N9        1.0  0.17007  0.37450  0.38916  1.0000
  N   N10       1.0  0.48513  0.78084  0.11135  1.0000
  N   N11       1.0  0.87499  0.98569  0.20406  1.0000
  N   N12       1.0  0.28097  0.66864  0.29598  1.0000
  N   N13       1.0  0.82993  0.62591  0.61048  1.0000
  N   N14       1.0  0.51439  0.21872  0.88831  1.0000
  N   N15       1.0  0.12562  0.01418  0.79527  1.0000
  N   N16       1.0  0.71818  0.32962  0.70343  1.0000
  N   N17       1.0  0.18480  0.42211  0.52965  1.0000
  N   N18       1.0  0.38986  0.65486  0.97063  1.0000
  N   N19       1.0  0.92299  0.89333  0.23685  1.0000
  N   N20       1.0  0.15545  0.68380  0.26502  1.0000
  N   N21       1.0  0.81581  0.58075  0.47000  1.0000
  N   N22       1.0  0.60731  0.34421  0.02888  1.0000
  N   N23       1.0  0.07857  0.10781  0.76402  1.0000
  N   N24       1.0  0.84432  0.31537  0.73586  1.0000
  N   N25       1.0  0.35839  0.60017  0.55590  1.0000
  N   N26       1.0  0.54069  0.80194  0.94336  1.0000
  N   N27       1.0  0.10104  0.04547  0.24154  1.0000
  N   N28       1.0  0.30290  0.85813  0.26159  1.0000
  N   N29       1.0  0.64132  0.40240  0.44235  1.0000
  N   N30       1.0  0.45559  0.19680  0.05498  1.0000
  N   N31       1.0  0.90085  0.95644  0.76023  1.0000
  N   N32       1.0  0.69715  0.14155  0.74030  1.0000
  O   O1        1.0  0.21163  0.53149  0.45368  1.0000
  O   O2        1.0  0.57616  0.75778  0.04490  1.0000
  O   O3        1.0  0.03249  0.07893  0.31949  1.0000
  O   O4        1.0  0.25804  0.71208  0.18173  1.0000
  O   O5        1.0  0.78655  0.46845  0.54423  1.0000
  O   O6        1.0  0.42186  0.24151  0.95301  1.0000
  O   O7        1.0  0.96767  0.92203  0.68087  1.0000
  O   O8        1.0  0.74148  0.28788  0.81870  1.0000
  O   O9        1.0  0.35096  0.55926  0.41916  1.0000
  O   O10       1.0  0.63890  0.93149  0.08075  1.0000
  O   O11       1.0  0.05967  0.14084  0.20787  1.0000
  O   O12       1.0  0.43180  0.84959  0.29310  1.0000
  O   O13       1.0  0.64848  0.44137  0.57955  1.0000
  O   O14       1.0  0.35956  0.06773  0.91797  1.0000
  O   O15       1.0  0.94157  0.85982  0.79224  1.0000
  O   O16       1.0  0.56747  0.14872  0.70711  1.0000
  O   O17       1.0  0.66619  0.96536  0.54383  1.0000
  O   O18       1.0  0.92157  0.12160  0.95593  1.0000
  O   O19       1.0  0.46628  0.42302  0.29903  1.0000
  O   O20       1.0  0.62369  0.16530  0.20237  1.0000
  O   O21       1.0  0.33494  0.03325  0.45598  1.0000
  O   O22       1.0  0.07878  0.87572  0.04284  1.0000
  O   O23       1.0  0.53668  0.57876  0.70285  1.0000
  O   O24       1.0  0.37782  0.83463  0.80040  1.0000
  O   O25       1.0  0.61759  0.52650  0.27366  1.0000
  O   O26       1.0  0.75991  0.34391  0.24136  1.0000
  O   O27       1.0  0.98211  0.73967  0.08541  1.0000
  O   O28       1.0  0.75694  0.01855  0.66179  1.0000
  O   O29       1.0  0.85606  0.09445  0.83820  1.0000
  O   O30       1.0  0.59637  0.25740  0.23327  1.0000
  O   O31       1.0  0.13793  0.90336  0.16233  1.0000
  O   O32       1.0  0.47373  0.63510  0.73360  1.0000
  O   O33       1.0  0.88852  0.20638  0.93181  1.0000
  O   O34       1.0  0.45936  0.39314  0.18141  1.0000
  O   O35       1.0  0.68737  0.26037  0.32137  1.0000
  O   O36       1.0  0.13443  0.81234  0.07385  1.0000
  O   O37       1.0  0.55932  0.63269  0.82172  1.0000
  O   O38       1.0  0.84312  0.11614  0.59159  1.0000
  O   O39       1.0  0.02401  0.25096  0.90831  1.0000
  O   O40       1.0  0.16045  0.87657  0.40329  1.0000
  O   O41       1.0  0.39639  0.47972  0.74101  1.0000
  O   O42       1.0  0.25258  0.65926  0.77996  1.0000
  O   O43       1.0  0.77599  0.95764  0.56864  1.0000
  O   O44       1.0  0.21564  0.02918  0.43497  1.0000
  O   O45       1.0  0.28325  0.71822  0.68417  1.0000
  O   O46       1.0  0.51798  0.35754  0.25974  1.0000
  O   O47       1.0  0.24556  0.98640  0.33956  1.0000
  O   O48       1.0  0.40395  0.74402  0.75963  1.0000
