# Supplementary material for: Benchmarking Periodic Density Functional Theory Calculations for Spin-State Energies in Spin-Crossover Systems
Source: Inorg Chem. 2024 Jul 8;63(29):13338–45. doi: 10.1021/acs.inorgchem.4c01094 (PMC11270997; doi:10.1021/acs.inorgchem.4c01094)
Supplement: Supplementary file 3 — ic4c01094_si_003.zip [file ic4c01094_si_003.zip › MolecularPBEMB/m20ls.xyz]

67
Properties=species:S:1:pos:R:3:initial_magmoms:R:1:initial_charges:R:1 pbc="F F F"
Co      -0.04895169       0.02819145      -0.09158143       1.00000000       2.00000000
O        0.27492573      -0.31282967       5.93299198       0.00000000       0.00000000
O       -0.51146604       0.32683977      -6.01739372       0.00000000       0.00000000
N       -1.14004915      -1.79062901       0.32700729       0.00000000       0.00000000
N        0.07237855      -0.04615035       1.82663052       0.00000000       0.00000000
N        1.09054659       1.81754885       0.33558964       0.00000000       0.00000000
N       -1.71384818       1.05557836      -0.22968235       0.00000000       0.00000000
N       -0.16148360       0.10118853      -1.93368209       0.00000000       0.00000000
N        1.57755424      -0.97947153      -0.51775114       0.00000000       0.00000000
C       -1.73669064      -2.62209564      -0.53567694       0.00000000       0.00000000
C       -2.41739234      -3.76710629      -0.12773571       0.00000000       0.00000000
C       -2.47717811      -4.05496823       1.23550849       0.00000000       0.00000000
C       -1.85846962      -3.19328922       2.13757226       0.00000000       0.00000000
C       -1.19452462      -2.06359808       1.65075220       0.00000000       0.00000000
C       -0.50482070      -1.07706345       2.50471465       0.00000000       0.00000000
C       -0.43240887      -1.16106428       3.88584988       0.00000000       0.00000000
C        0.24849774      -0.16371503       4.60842098       0.00000000       0.00000000
C        0.83876720       0.89526544       3.89925447       0.00000000       0.00000000
C        0.73086051       0.92201042       2.50927011       0.00000000       0.00000000
C        1.30838068       1.98342399       1.66069128       0.00000000       0.00000000
C        2.02321889       3.08034087       2.15063486       0.00000000       0.00000000
C        2.52049765       4.02111963       1.25223892       0.00000000       0.00000000
C        2.29163348       3.84326577      -0.11164747       0.00000000       0.00000000
C        1.57033634       2.72449015      -0.52341621       0.00000000       0.00000000
C        0.95655181       0.67505546       6.73268749       0.00000000       0.00000000
C       -2.47155285       1.51670444       0.78112489       0.00000000       0.00000000
C       -3.64302173       2.23664531       0.57119069       0.00000000       0.00000000
C       -4.05553501       2.49529465      -0.73576263       0.00000000       0.00000000
C       -3.27893603       2.02240170      -1.78979304       0.00000000       0.00000000
C       -2.11527744       1.30652746      -1.51411229       0.00000000       0.00000000
C       -1.20692966       0.74929304      -2.51558427       0.00000000       0.00000000
C       -1.32006837       0.82287924      -3.89326005       0.00000000       0.00000000
C       -0.33471771       0.21460666      -4.69938128       0.00000000       0.00000000
C        0.74000210      -0.45283400      -4.08231346       0.00000000       0.00000000
C        0.79379805      -0.48923291      -2.69050974       0.00000000       0.00000000
C        1.81455993      -1.12541853      -1.85884202       0.00000000       0.00000000
C        2.92697402      -1.81959283      -2.33185594       0.00000000       0.00000000
C        3.82072550      -2.38020442      -1.42377049       0.00000000       0.00000000
C        3.57444205      -2.22931426      -0.05937669       0.00000000       0.00000000
C        2.44714413      -1.52506778       0.35073252       0.00000000       0.00000000
C        0.45492358      -0.27243305      -6.90340091       0.00000000       0.00000000
H       -1.66331853      -2.35507668      -1.59092360       0.00000000       0.00000000
H       -2.88859991      -4.41513169      -0.86429216       0.00000000       0.00000000
H       -3.00001278      -4.94050786       1.59351399       0.00000000       0.00000000
H       -1.89613649      -3.40258744       3.20441513       0.00000000       0.00000000
H       -0.89002892      -1.98065582       4.43405303       0.00000000       0.00000000
H        1.37212060       1.68418144       4.41966545       0.00000000       0.00000000
H        2.19338284       3.20613860       3.21767540       0.00000000       0.00000000
H        3.07971519       4.88278381       1.61350124       0.00000000       0.00000000
H        2.66293272       4.55586787      -0.84568951       0.00000000       0.00000000
H        1.36552155       2.54268928      -1.57948227       0.00000000       0.00000000
H        0.48966990       1.66166845       6.60802559       0.00000000       0.00000000
H        2.02275123       0.71492489       6.47088636       0.00000000       0.00000000
H        0.84165852       0.33947830       7.76573152       0.00000000       0.00000000
H       -2.11891778       1.29549800       1.78617466       0.00000000       0.00000000
H       -4.21884728       2.58597688       1.42586011       0.00000000       0.00000000
H       -4.96799613       3.05601997      -0.93084017       0.00000000       0.00000000
H       -3.57311681       2.20637067      -2.82126487       0.00000000       0.00000000
H       -2.14922357       1.33686041      -4.37430171       0.00000000       0.00000000
H        1.51576516      -0.93258983      -4.67159587       0.00000000       0.00000000
H        3.09119716      -1.92069329      -3.40286173       0.00000000       0.00000000
H        4.69467106      -2.92626229      -1.77457544       0.00000000       0.00000000
H        4.24491327      -2.65105438       0.68671040       0.00000000       0.00000000
H        2.22241560      -1.38754941       1.40620747       0.00000000       0.00000000
H        0.49370028      -1.36027136      -6.75401515       0.00000000       0.00000000
H        1.44713861       0.17471776      -6.75247453       0.00000000       0.00000000
H        0.09908410      -0.05038893      -7.91193657       0.00000000       0.00000000
