# Supplementary material for: Benchmarking Periodic Density Functional Theory Calculations for Spin-State Energies in Spin-Crossover Systems
Source: Inorg Chem. 2024 Jul 8;63(29):13338–45. doi: 10.1021/acs.inorgchem.4c01094 (PMC11270997; doi:10.1021/acs.inorgchem.4c01094)
Supplement: Supplementary file 3 — ic4c01094_si_003.zip [file ic4c01094_si_003.zip › MolecularPBEMB/m2hs.xyz]

53
Properties=species:S:1:pos:R:3:initial_magmoms:R:1:initial_charges:R:1 pbc="F F F"
Mn       0.15459534       0.05072920      -0.02091774       4.00000000       3.00000000
C        2.72289429       3.52575373       1.13605949       0.00000000       0.00000000
C        2.61026445      -2.45013269       2.33403022       0.00000000       0.00000000
C        2.69857938      -0.99493384      -3.23312260       0.00000000       0.00000000
C        0.84775863       2.39858323       1.62922756       0.00000000       0.00000000
C        0.71954599      -2.55586300       1.11680127       0.00000000       0.00000000
C        0.83535489       0.17116607      -2.77609464       0.00000000       0.00000000
C        2.51415989       2.46363745       0.22030547       0.00000000       0.00000000
C        2.28761691      -1.17633524       1.84086409       0.00000000       0.00000000
C        2.35960377      -1.14367885      -1.87318751       0.00000000       0.00000000
C        1.65904320       3.48488176       2.03914956       0.00000000       0.00000000
C        1.61478160      -3.33059258       1.87173023       0.00000000       0.00000000
C        1.73226770      -0.15870651      -3.81010129       0.00000000       0.00000000
C       -0.46564440      -2.86631200       0.39210073       0.00000000       0.00000000
C       -0.31692636       0.97058435      -2.65766748       0.00000000       0.00000000
C       -0.33314737       1.83924151       2.14579521       0.00000000       0.00000000
C       -2.30594565      -2.14103930      -0.94875326       0.00000000       0.00000000
C       -2.09467847       1.83492538      -1.30379887       0.00000000       0.00000000
C       -2.08081570       0.20322990       2.12756480       0.00000000       0.00000000
C       -3.49884872      -1.39848728      -0.31242749       0.00000000       0.00000000
C       -3.33795781       0.93698105      -1.15718422       0.00000000       0.00000000
C       -3.33419093       0.49343490       1.28237548       0.00000000       0.00000000
H        3.55221166       4.22661090       1.12950266       0.00000000       0.00000000
H        3.46540083      -2.69589487       2.95539601       0.00000000       0.00000000
H        3.54825967      -1.45200445      -3.72965756       0.00000000       0.00000000
H        3.13489580       2.17285978      -0.62458398       0.00000000       0.00000000
H        2.81110545      -0.23341029       1.96723584       0.00000000       0.00000000
H        2.86200776      -1.71467550      -1.09798638       0.00000000       0.00000000
H        1.48208537       4.14220149       2.88543276       0.00000000       0.00000000
H        1.53752210      -4.39735439       2.05894952       0.00000000       0.00000000
H        1.67947466       0.17630819      -4.84112767       0.00000000       0.00000000
H       -0.80784950      -3.91252339       0.33761839       0.00000000       0.00000000
H       -0.72784168       1.51355306      -3.51759403       0.00000000       0.00000000
H       -0.79083148       2.25786628       3.05110412       0.00000000       0.00000000
H       -2.55255382      -3.21758927      -1.03075722       0.00000000       0.00000000
H       -2.24689225       2.51678562      -2.15878296       0.00000000       0.00000000
H       -2.24628916       0.57613816       3.15348684       0.00000000       0.00000000
H       -2.15646967      -1.75912383      -1.97329773       0.00000000       0.00000000
H       -1.98288502       2.45573349      -0.40261086       0.00000000       0.00000000
H       -1.93333198      -0.88529807       2.18916523       0.00000000       0.00000000
H       -4.38871714      -1.54825656      -0.95711250       0.00000000       0.00000000
H       -4.22440827       1.60194863      -1.06575951       0.00000000       0.00000000
H       -4.20865682       0.06416538       1.81301775       0.00000000       0.00000000
H       -3.72487898      -1.87438383       0.65328718       0.00000000       0.00000000
H       -3.46412153       0.36662132      -2.08885664       0.00000000       0.00000000
H       -3.49066415       1.58231286       1.24976308       0.00000000       0.00000000
N        1.39191677       1.78777926       0.51219355       0.00000000      -1.00000000
N        1.14786699      -1.23762762       1.11155056       0.00000000      -1.00000000
N        1.23872942      -0.44663766      -1.59964625       0.00000000      -1.00000000
N       -1.10410929      -1.90371168      -0.19702982       0.00000000       0.00000000
N       -0.88448575       1.05919553      -1.47693012       0.00000000       0.00000000
N       -0.88615090       0.79670360       1.56080773       0.00000000       0.00000000
N       -3.24303969       0.00076462      -0.06838699       0.00000000       0.00000000
