# Supplementary material for: Benchmarking Periodic Density Functional Theory Calculations for Spin-State Energies in Spin-Crossover Systems
Source: Inorg Chem. 2024 Jul 8;63(29):13338–45. doi: 10.1021/acs.inorgchem.4c01094 (PMC11270997; doi:10.1021/acs.inorgchem.4c01094)
Supplement: Supplementary file 3 — ic4c01094_si_003.zip [file ic4c01094_si_003.zip › MolecularPBEMB/m14hs.xyz]

59
Properties=species:S:1:pos:R:3:initial_magmoms:R:1:initial_charges:R:1 pbc="F F F"
Fe      -0.08116398      -0.00005847       0.00002252       4.00000000       2.00000000
B       -1.03428545      -3.35637842      -0.03762154       0.00000000       0.00000000
B       -1.03744362       3.35537598       0.03750832       0.00000000       0.00000000
C        1.52301949      -1.73497189       2.00738791       0.00000000       0.00000000
C        1.52145048       1.73640513      -2.00725916       0.00000000       0.00000000
C        2.63671367      -2.24629536       2.65787052       0.00000000       0.00000000
C        2.63468563       2.24885138      -2.65764480       0.00000000       0.00000000
C        3.90642285      -1.85146980       2.22269153       0.00000000       0.00000000
C        3.90475238       1.85528618      -2.22236921       0.00000000       0.00000000
C        4.00408024      -0.96014031       1.16357705       0.00000000       0.00000000
C        4.00321528       0.96403424      -1.16326360       0.00000000       0.00000000
C        2.83738233      -0.47450119       0.55668230       0.00000000       0.00000000
C        2.83695364       0.47722855      -0.55646423       0.00000000       0.00000000
C        0.09943795       1.36452452       2.88720509       0.00000000       0.00000000
C        0.10085276      -1.36436977      -2.88720413       0.00000000       0.00000000
C       -0.33640799       2.48265259       3.60788787       0.00000000       0.00000000
C       -0.33397080      -2.48285749      -3.60795335       0.00000000       0.00000000
C       -0.86239850       3.33108563       2.63822416       0.00000000       0.00000000
C       -0.85915489      -3.33184018      -2.63833495       0.00000000       0.00000000
C       -2.53126477      -0.56956916       1.82093990       0.00000000       0.00000000
C       -2.53177698       0.56707663      -1.82094391       0.00000000       0.00000000
C       -3.56770481      -1.48889926       1.99513391       0.00000000       0.00000000
C       -3.56903229       1.48545707      -1.99527774       0.00000000       0.00000000
C       -3.14373243      -2.62440539       1.30801999       0.00000000       0.00000000
C       -3.14613158       2.62139705      -1.30822183       0.00000000       0.00000000
H        0.01473121      -3.53161278       0.55221181       0.00000000       0.00000000
H        0.01143742       3.53158652      -0.55227533       0.00000000       0.00000000
H       -1.65064479      -4.38610995      -0.20266608       0.00000000       0.00000000
H       -1.65477537       4.38453459       0.20249325       0.00000000       0.00000000
H        0.51215468      -2.01872920       2.29561844       0.00000000       0.00000000
H        0.51032603       2.01915437      -2.29556963       0.00000000       0.00000000
H        2.50949512      -2.94532772       3.48195689       0.00000000       0.00000000
H        2.50683458       2.94777299      -3.48172717       0.00000000       0.00000000
H        4.80511552      -2.23566805       2.70291732       0.00000000       0.00000000
H        4.80309966       2.24039396      -2.70251286       0.00000000       0.00000000
H        4.98058187      -0.63873845       0.80905720       0.00000000       0.00000000
H        4.98000959       0.64359954      -0.80867434       0.00000000       0.00000000
H        0.55786427       0.45104924       3.24828513       0.00000000       0.00000000
H        0.55841438      -0.45044295      -3.24823619       0.00000000       0.00000000
H       -0.27974222       2.65218020       4.67590363       0.00000000       0.00000000
H       -0.27711595      -2.65228525      -4.67597483       0.00000000       0.00000000
H       -1.30450293       4.31745100       2.71425265       0.00000000       0.00000000
H       -1.30033166      -4.31861703      -2.71441783       0.00000000       0.00000000
H       -2.44361003       0.45187433       2.17233110       0.00000000       0.00000000
H       -2.44317933      -0.45431400      -2.17225113       0.00000000       0.00000000
H       -4.49499797      -1.35182103       2.53708167       0.00000000       0.00000000
H       -4.49617286       1.34749329      -2.53726150       0.00000000       0.00000000
H       -3.61348525      -3.59051995       1.16541652       0.00000000       0.00000000
H       -3.61676454       3.58709803      -1.16572227       0.00000000       0.00000000
N        1.60867653      -0.86841750       0.98187067       0.00000000      -1.00000000
N        1.60789158       0.86992891      -0.98174354       0.00000000      -1.00000000
N       -0.14415932       1.52540479       1.57309361       0.00000000       0.00000000
N       -0.14270391      -1.52550599      -1.57311792       0.00000000       0.00000000
N       -1.54015774      -1.11475840       1.08478910       0.00000000       0.00000000
N       -1.54118732       1.11323280      -1.08481235       0.00000000       0.00000000
N       -0.73865883       2.73729348       1.43158804       0.00000000       0.00000000
N       -0.73601434      -2.73797996      -1.43167121       0.00000000       0.00000000
N       -1.93226298      -2.38062673       0.77018525       0.00000000       0.00000000
N       -1.93446871       2.37875964      -0.77030773       0.00000000       0.00000000
