# Supplementary material for: Benchmarking Periodic Density Functional Theory Calculations for Spin-State Energies in Spin-Crossover Systems
Source: Inorg Chem. 2024 Jul 8;63(29):13338–45. doi: 10.1021/acs.inorgchem.4c01094 (PMC11270997; doi:10.1021/acs.inorgchem.4c01094)
Supplement: Supplementary file 3 — ic4c01094_si_003.zip [file ic4c01094_si_003.zip › MolecularPBEMB/m16hs.xyz]

59
Properties=species:S:1:pos:R:3:initial_magmoms:R:1:initial_charges:R:1 pbc="F F F"
Co       0.00182771      -0.03379808       0.00238424       3.00000000       2.00000000
C       -2.54938927       0.85807710       1.17644003       0.00000000       0.00000000
C       -2.80113574      -0.79290910      -0.47676980       0.00000000       0.00000000
C       -3.93123580       0.92167439       1.36904640       0.00000000       0.00000000
C       -4.19249181      -0.77130848      -0.33184007       0.00000000       0.00000000
C       -4.75469364       0.09908151       0.59915233       0.00000000       0.00000000
C       -1.54602905       1.64742388       1.92150643       0.00000000       0.00000000
C       -2.04854213      -1.67471322      -1.38717726       0.00000000       0.00000000
C        0.72590791       2.00214735       2.26747248       0.00000000       0.00000000
C        0.07553586      -2.34045493      -2.05877335       0.00000000       0.00000000
C       -1.87002330       2.63109772       2.85791762       0.00000000       0.00000000
C       -2.64265640      -2.57947862      -2.27097456       0.00000000       0.00000000
C        0.47866245       2.99386612       3.21358795       0.00000000       0.00000000
C       -0.44595255      -3.26545208      -2.95905563       0.00000000       0.00000000
C       -0.84516817       3.31271399       3.51123355       0.00000000       0.00000000
C       -1.83159325      -3.38338521      -3.06737025       0.00000000       0.00000000
C        2.50682508       0.95966868      -1.18260403       0.00000000       0.00000000
C        2.83164576      -0.69426948       0.45621434       0.00000000       0.00000000
C        3.88364213       1.07242317      -1.38733999       0.00000000       0.00000000
C        4.22006441      -0.62293851       0.29858800       0.00000000       0.00000000
C        4.74226828       0.27268134      -0.63157587       0.00000000       0.00000000
C        1.47028391       1.72340858      -1.91057688       0.00000000       0.00000000
C        2.11917867      -1.60604381       1.36985672       0.00000000       0.00000000
C       -0.81440918       2.01817987      -2.22606267       0.00000000       0.00000000
C        0.02723245      -2.34118699       2.06822161       0.00000000       0.00000000
C        1.75547860       2.72116095      -2.84462141       0.00000000       0.00000000
C        2.75429466      -2.49787605       2.23828493       0.00000000       0.00000000
C       -0.60636352       3.02197828      -3.16908480       0.00000000       0.00000000
C        0.59042851      -3.25575004       2.95407248       0.00000000       0.00000000
C        0.70430042       3.37846121      -3.48110427       0.00000000       0.00000000
C        1.98045479      -3.33181535       3.04085962       0.00000000       0.00000000
H       -4.36431219       1.58977197       2.10959656       0.00000000       0.00000000
H       -4.82740894      -1.42605795      -0.92396883       0.00000000       0.00000000
H       -5.83470654       0.13014975       0.73375596       0.00000000       0.00000000
H        1.74425790       1.71541680       2.00456051       0.00000000       0.00000000
H        1.15183983      -2.21316738      -1.94008170       0.00000000       0.00000000
H       -2.90904760       2.86894844       3.07468533       0.00000000       0.00000000
H       -3.72560912      -2.65771666      -2.33771776       0.00000000       0.00000000
H        1.30804143       3.49856327       3.70487803       0.00000000       0.00000000
H        0.22348822      -3.87780351      -3.55982845       0.00000000       0.00000000
H       -1.07924544       4.08286433       4.24461441       0.00000000       0.00000000
H       -2.27563658      -4.09483913      -3.76177158       0.00000000       0.00000000
H        4.28707487       1.76134039      -2.12549920       0.00000000       0.00000000
H        4.88325608      -1.25794718       0.88110018       0.00000000       0.00000000
H        5.81924984       0.34256462      -0.77578660       0.00000000       0.00000000
H       -1.82115751       1.70265718      -1.95182281       0.00000000       0.00000000
H       -1.05414597      -2.24583675       1.96689480       0.00000000       0.00000000
H        2.78466857       2.98888265      -3.07301828       0.00000000       0.00000000
H        3.84001175      -2.54330815       2.28845333       0.00000000       0.00000000
H       -1.45530752       3.50704086      -3.64654813       0.00000000       0.00000000
H       -0.05077615      -3.89212497       3.56066626       0.00000000       0.00000000
H        0.90827592       4.15915253      -4.21234125       0.00000000       0.00000000
H        2.45659502      -4.03381571       3.72350624       0.00000000       0.00000000
N       -2.01889112       0.01921812       0.26334330       0.00000000       0.00000000
N        2.01529982       0.09489835      -0.27184307       0.00000000       0.00000000
N       -0.25485588       1.34471938       1.63348967       0.00000000       0.00000000
N       -0.69929582      -1.55907212      -1.29288248       0.00000000       0.00000000
N        0.19150391       1.38366099      -1.60875409       0.00000000       0.00000000
N        0.76577944      -1.53155633       1.29613272       0.00000000       0.00000000
