# Supplementary material for: Benchmarking Periodic Density Functional Theory Calculations for Spin-State Energies in Spin-Crossover Systems
Source: Inorg Chem. 2024 Jul 8;63(29):13338–45. doi: 10.1021/acs.inorgchem.4c01094 (PMC11270997; doi:10.1021/acs.inorgchem.4c01094)
Supplement: Supplementary file 3 — ic4c01094_si_003.zip [file ic4c01094_si_003.zip › MolecularPBEMB/m5lsnew.xyz]

51
Properties=species:S:1:pos:R:3:initial_magmoms:R:1 pbc="F F F"
N       -2.86558051      13.24233242       6.82258650       0.00000000
H       -2.69300219      14.23856966       6.78185430       0.00000000
C       -3.50437493      12.24378407      11.19141413       0.00000000
C       -2.74198578      12.73973601      10.13075811       0.00000000
C       -2.70555673      12.02515430       8.94283720       0.00000000
C       -1.98522174      12.41794916       7.65996530       0.00000000
H       -3.54822851      12.78003887      12.13802803       0.00000000
H       -2.18460403      13.67099261      10.22291228       0.00000000
H       -1.10891529      13.04949561       7.88477466       0.00000000
N       -4.26183783      11.45256999       6.18074170       0.00000000
C       -3.98596747      12.78412242       6.18526616       0.00000000
C       -4.82840222      13.69774573       5.51487375       0.00000000
C       -5.95395576      13.24077568       4.86030299       0.00000000
C       -6.24249532      11.86893686       4.87222263       0.00000000
C       -5.37592187      11.02394187       5.53462532       0.00000000
H       -4.57909631      14.75799705       5.53447759       0.00000000
H       -6.60967814      13.94371650       4.34854053       0.00000000
H       -7.12144108      11.46427720       4.37702432       0.00000000
H       -5.54490090       9.95096487       5.59105397       0.00000000
Mn      -3.04658786      10.04878818       7.01191837       2.00000000
O       -1.61727645      11.26030676       6.99496522       0.00000000
O       -4.41474278       8.78640535       7.22611952       0.00000000
N       -3.37207731      10.85660137       8.79190354       0.00000000
N       -1.93947986       8.59655036       7.78137921       0.00000000
N       -2.65685180       9.32686208       5.15043350       0.00000000
N       -3.72410347       7.26625407       5.57393911       0.00000000
C       -4.12291728      10.38205153       9.80176283       0.00000000
C       -4.21108728      11.05406149      11.01662841       0.00000000
C       -0.71301096       8.67875237       8.32712618       0.00000000
C       -0.08541100       7.56225436       8.87019971       0.00000000
C       -0.74291091       6.33238241       8.84963133       0.00000000
C       -2.00921783       6.25204864       8.26453043       0.00000000
C       -2.57366242       7.40163386       7.73267928       0.00000000
C       -3.90867985       7.51574092       7.00904276       0.00000000
C       -3.06456044       8.10409583       4.71707793       0.00000000
C       -2.83960860       7.69954717       3.38303285       0.00000000
C       -2.18398781       8.54412320       2.51069606       0.00000000
C       -1.75052083       9.79675579       2.96719544       0.00000000
C       -2.00965505      10.14077441       4.27801631       0.00000000
H       -4.64821737       9.45057435       9.59784448       0.00000000
H       -4.82322744      10.63925473      11.81477954       0.00000000
H       -4.02659780       6.37628734       5.19932983       0.00000000
H       -0.25705578       9.66712658       8.30870030       0.00000000
H        0.90506727       7.66507903       9.30858635       0.00000000
H       -0.27627319       5.44672270       9.27784161       0.00000000
H       -2.55106764       5.30829310       8.21837206       0.00000000
H       -4.60803486       6.73800825       7.36024391       0.00000000
H       -3.18125954       6.71523674       3.06513575       0.00000000
H       -2.00288463       8.23240778       1.48307447       0.00000000
H       -1.22327242      10.49160017       2.31861734       0.00000000
H       -1.69354920      11.09243818       4.69924694       0.00000000
