# Supplementary material for: Benchmarking Periodic Density Functional Theory Calculations for Spin-State Energies in Spin-Crossover Systems
Source: Inorg Chem. 2024 Jul 8;63(29):13338–45. doi: 10.1021/acs.inorgchem.4c01094 (PMC11270997; doi:10.1021/acs.inorgchem.4c01094)
Supplement: Supplementary file 3 — ic4c01094_si_003.zip [file ic4c01094_si_003.zip › MolecularPBEMB/m9ls.xyz]

69
Properties=species:S:1:pos:R:3:initial_magmoms:R:1:initial_charges:R:1 pbc="F F F"
Fe       0.05382497      -0.04300385      -0.15004246       1.00000000       3.00000000
O       -1.17265720       0.21233150      -1.58757742       0.00000000      -1.00000000
O       -1.50882583      -0.03615072       0.94104962       0.00000000      -1.00000000
N        1.59638475      -0.01740158      -1.25780672       0.00000000       0.00000000
N        1.25399085      -0.27855495       1.28471297       0.00000000       0.00000000
N        0.07622476       1.96277134       0.10994322       0.00000000       0.00000000
N       -0.12276683      -2.01226300      -0.35385757       0.00000000       0.00000000
C       -0.86296360       0.36479447      -2.83010506       0.00000000       0.00000000
C        0.44181339       0.38077050      -3.32835414       0.00000000       0.00000000
C        1.62078839       0.20712335      -2.56755161       0.00000000       0.00000000
C        2.85698045      -0.16938701      -0.52988963       0.00000000       0.00000000
C        2.55688447      -0.76723272       0.83975292       0.00000000       0.00000000
C        0.96025808      -0.16612981       2.57531595       0.00000000       0.00000000
C       -0.35227619       0.11410960       3.01910246       0.00000000       0.00000000
C       -1.49947620       0.13610258       2.21872866       0.00000000       0.00000000
C       -2.03375863       0.54593834      -3.75814855       0.00000000       0.00000000
C        2.93981926       0.28213215      -3.29402348       0.00000000       0.00000000
C        2.02719995      -0.36753025       3.62292330       0.00000000       0.00000000
C       -2.85451631       0.33995311       2.84111175       0.00000000       0.00000000
C       -1.06694586       2.64279698      -0.10751439       0.00000000       0.00000000
C       -1.18655824       4.02192340       0.04531181       0.00000000       0.00000000
C       -0.04948360       4.75142116       0.44994910       0.00000000       0.00000000
C        1.12748550       4.03328797       0.67809106       0.00000000       0.00000000
C        1.15630475       2.65741089       0.50515858       0.00000000       0.00000000
C       -2.50095857       4.69403031      -0.21765513       0.00000000       0.00000000
C       -0.10515821       6.23552947       0.63282195       0.00000000       0.00000000
C       -0.41293940      -2.77970283       0.71735112       0.00000000       0.00000000
C       -0.60601744      -4.15674385       0.65125366       0.00000000       0.00000000
C       -0.49783125      -4.78835759      -0.60540235       0.00000000       0.00000000
C       -0.19645884      -3.98115128      -1.70481317       0.00000000       0.00000000
C       -0.01443058      -2.61359360      -1.55346383       0.00000000       0.00000000
C       -0.92865843      -4.92893944       1.89570749       0.00000000       0.00000000
C       -0.70332921      -6.26379723      -0.75183624       0.00000000       0.00000000
H        0.56487758       0.54692743      -4.39536235       0.00000000       0.00000000
H        3.56069463      -0.81534109      -1.07348631       0.00000000       0.00000000
H        3.35252932       0.81089031      -0.42220485       0.00000000       0.00000000
H        3.36166266      -0.52390755       1.54517512       0.00000000       0.00000000
H        2.51098760      -1.86650857       0.76065247       0.00000000       0.00000000
H       -0.49261174       0.24478353       4.08893748       0.00000000       0.00000000
H       -1.72046660       0.65738922      -4.80094520       0.00000000       0.00000000
H       -2.60904953       1.43376424      -3.46062730       0.00000000       0.00000000
H       -2.71060154      -0.31506517      -3.67373058       0.00000000       0.00000000
H        3.60205964       1.03496621      -2.84425641       0.00000000       0.00000000
H        2.78722934       0.54180675      -4.34527697       0.00000000       0.00000000
H        3.47307238      -0.67900406      -3.25504785       0.00000000       0.00000000
H        1.61709550      -0.20333672       4.62337405       0.00000000       0.00000000
H        2.43666479      -1.38686106       3.58544705       0.00000000       0.00000000
H        2.86832194       0.32567158       3.48040441       0.00000000       0.00000000
H       -3.52253221      -0.48409819       2.55723604       0.00000000       0.00000000
H       -3.30391254       1.26317186       2.44870704       0.00000000       0.00000000
H       -2.80321118       0.40570621       3.93243585       0.00000000       0.00000000
H       -1.91608890       2.03737086      -0.41759911       0.00000000       0.00000000
H        2.03236627       4.54774692       0.99955376       0.00000000       0.00000000
H        2.05850942       2.08546367       0.69984341       0.00000000       0.00000000
H       -2.86075185       5.22639422       0.67455867       0.00000000       0.00000000
H       -2.41116113       5.44455402      -1.01611642       0.00000000       0.00000000
H       -3.26686474       3.96909137      -0.51494426       0.00000000       0.00000000
H       -0.85715416       6.51100701       1.38663192       0.00000000       0.00000000
H        0.86293529       6.64026443       0.94621333       0.00000000       0.00000000
H       -0.40537670       6.73535650      -0.29965783       0.00000000       0.00000000
H       -0.49918881      -2.26280905       1.67092568       0.00000000       0.00000000
H       -0.10341337      -4.41796656      -2.69854192       0.00000000       0.00000000
H        0.21520026      -1.97621942      -2.40347540       0.00000000       0.00000000
H       -1.89978512      -5.43646188       1.80604731       0.00000000       0.00000000
H       -0.96700495      -4.27437925       2.77381074       0.00000000       0.00000000
H       -0.18075367      -5.71251929       2.08381120       0.00000000       0.00000000
H       -1.70927125      -6.55554599      -0.41648199       0.00000000       0.00000000
H        0.00630154      -6.82611338      -0.12761945       0.00000000       0.00000000
H       -0.57971035      -6.58624052      -1.79109220       0.00000000       0.00000000
