# Supplementary material for: Benchmarking Periodic Density Functional Theory Calculations for Spin-State Energies in Spin-Crossover Systems
Source: Inorg Chem. 2024 Jul 8;63(29):13338–45. doi: 10.1021/acs.inorgchem.4c01094 (PMC11270997; doi:10.1021/acs.inorgchem.4c01094)
Supplement: Supplementary file 3 — ic4c01094_si_003.zip [file ic4c01094_si_003.zip › MolecularPBEMB/m2newhs.xyz]

57
Properties=species:S:1:pos:R:3 pbc="F F F"
C       -1.01451217       7.69416797      10.28311649
C       -0.87970844       6.75629569      11.32530222
C       -0.32396909       8.93877007      10.39682606
C       -0.30206056       9.88348119       9.31700299
C       -0.75818294      10.73897741       7.15151555
C       -0.21094769       9.93584650       5.96438254
C       -1.20904936       8.99474388       5.29774016
C       -2.53954978       6.94611735       5.48249159
C       -3.13734825       5.96916159       6.48153689
C       -4.33918794       5.82993672       8.61174239
C       -5.22469910       6.54164168       9.62943712
C       -4.54407565       7.66798173      10.41813965
C       -4.89150934       9.88452966       9.64458095
C       -4.85394194      10.98276362       8.72156482
C       -5.52276495      12.17976280       9.05890972
C       -5.60863322      13.23140534       8.16331957
C       -5.04718751      13.08589162       6.88533977
C       -4.39832994      11.91406826       6.51713295
C       -4.27090173      10.84514034       7.42541924
H       -1.38461865       5.79597678      11.22462749
H       -0.01158427      11.48730192       7.46288092
H       -1.67052926      11.27014286       6.85101160
H        0.12951565      10.65139783       5.20237832
H       -2.11174946       9.55053363       5.00927884
H       -0.76129439       8.58578000       4.37487094
H       -0.83099068       7.38819402       6.52325554
H       -2.01550804       6.39997938       4.68035026
H       -3.33755544       7.53615330       5.00743356
H       -3.75034936       5.21561557       5.95934523
H       -2.33617049       5.42938835       7.00816082
H       -4.73733771       7.11335131       7.05676353
H       -3.42412467       5.46846875       9.10047718
H       -4.87573705       4.94914926       8.21719720
H       -5.57166421       5.78801076      10.35075461
H       -6.12807154       6.93770275       9.13809039
H       -5.21688102       8.01178896      11.22026457
H       -3.62288465       7.29157238      10.88152227
H       -5.59302573       9.98247666      10.48730275
H       -5.97636607      12.26230684      10.04776669
H       -6.11635897      14.15301897       8.44000678
H       -5.12314040      13.90075092       6.16555851
H       -3.98001553      11.79512354       5.51810510
Mn      -2.69422715       8.56207254       8.13086944
N       -1.07130977       9.85572316       8.27243333
N       -1.65205971       7.89320025       6.17760839
N       -3.90991535       6.70197975       7.49833883
N       -4.21011515       8.78559287       9.53859279
O       -1.74396468       7.37200431       9.22077415
O       -3.64943552       9.73927543       7.03124240
C       -0.11576595       7.04733315      12.44864729
C        0.55586598       8.27384752      12.56971904
C        0.45985658       9.19665163      11.54294406
H       -0.03536584       6.30662070      13.24409667
H        1.15482060       8.48892601      13.45218514
H        0.99435510      10.14580026      11.60435236
H        0.46487030      10.67097319       9.37710236
H        0.68338612       9.37791206       6.28568599
