# Supplementary material for: Benchmarking Periodic Density Functional Theory Calculations for Spin-State Energies in Spin-Crossover Systems
Source: Inorg Chem. 2024 Jul 8;63(29):13338–45. doi: 10.1021/acs.inorgchem.4c01094 (PMC11270997; doi:10.1021/acs.inorgchem.4c01094)
Supplement: Supplementary file 3 — ic4c01094_si_003.zip [file ic4c01094_si_003.zip › MolecularPBEMB/m12hs.xyz]

107
Properties=species:S:1:pos:R:3:initial_magmoms:R:1:initial_charges:R:1 pbc="F F F"
Fe       3.59616763       1.93330176       2.16188117       4.00000000       0.00000000
N        5.40871746       2.24324971       2.99142853       0.00000000      -1.00000000
N        1.78466533       1.62280828       1.33089762       0.00000000      -1.00000000
N        3.60697288       3.99865741       1.37063157       0.00000000       0.00000000
N        3.58640509      -0.13199350       2.95278930       0.00000000       0.00000000
N        2.62318376       2.64704666       4.01477749       0.00000000       0.00000000
N        4.56729793       1.21951440       0.30674506       0.00000000       0.00000000
S        7.91058947       2.68154338       4.17499402       0.00000000       0.00000000
S       -0.73981123       1.24183006       0.17594904       0.00000000       0.00000000
C        6.47499270       2.43074179       3.49549932       0.00000000       0.00000000
C        0.70872692       1.46010109       0.83883796       0.00000000       0.00000000
C        2.45781068       4.65580593       1.10301695       0.00000000       0.00000000
C        2.41513682       5.94614044       0.60380035       0.00000000       0.00000000
C        3.61310661       6.64486859       0.34996606       0.00000000       0.00000000
C        4.80333746       5.94913810       0.63638790       0.00000000       0.00000000
C        4.75910542       4.65507891       1.13285004       0.00000000       0.00000000
C        3.67876935       7.99783991      -0.17260322       0.00000000       0.00000000
C        2.62398761       8.77183027      -0.52004015       0.00000000       0.00000000
C        2.66900095      10.12877442      -1.04491231       0.00000000       0.00000000
C        1.45716559      10.76504077      -1.37911262       0.00000000       0.00000000
C        1.43714721      12.06141161      -1.88721192       0.00000000       0.00000000
C        2.63274856      12.75681766      -2.07341291       0.00000000       0.00000000
C        3.84620323      12.14174573      -1.74559523       0.00000000       0.00000000
C        3.86645946      10.84786388      -1.23881547       0.00000000       0.00000000
C        4.31091251      -0.47371563       4.04016854       0.00000000       0.00000000
C        4.33776216      -1.75298119       4.56803471       0.00000000       0.00000000
C        3.58087900      -2.78029218       3.96836879       0.00000000       0.00000000
C        2.82708958      -2.40920223       2.83843919       0.00000000       0.00000000
C        2.85740539      -1.10405437       2.37080829       0.00000000       0.00000000
C        3.54074930      -4.15239747       4.44108477       0.00000000       0.00000000
C        4.23367863      -4.65639030       5.48903373       0.00000000       0.00000000
C        4.20789752      -6.02708363       5.97808479       0.00000000       0.00000000
C        5.02639987      -6.36996283       7.07241844       0.00000000       0.00000000
C        5.04588000      -7.66533881       7.58301190       0.00000000       0.00000000
C        4.24365491      -8.65352076       7.01060341       0.00000000       0.00000000
C        3.42297075      -8.33134713       5.92388455       0.00000000       0.00000000
C        3.40357152      -7.03870360       5.41394504       0.00000000       0.00000000
C        1.37747278       2.25876471       4.35015946       0.00000000       0.00000000
C        0.73630591       2.68782598       5.50247083       0.00000000       0.00000000
C        1.38183096       3.56641431       6.39355695       0.00000000       0.00000000
C        2.68430055       3.96521544       6.02968988       0.00000000       0.00000000
C        3.25218637       3.49304345       4.85905845       0.00000000       0.00000000
C        0.69714655       4.00165496       7.59752894       0.00000000       0.00000000
C        1.20705516       4.80642904       8.55915774       0.00000000       0.00000000
C        0.53801406       5.25389744       9.77194171       0.00000000       0.00000000
C       -0.79515990       4.92338269      10.09133555       0.00000000       0.00000000
C       -1.37995342       5.37915032      11.26677865       0.00000000       0.00000000
C       -0.65398947       6.17768823      12.15760485       0.00000000       0.00000000
C        0.66621573       6.51668066      11.85780570       0.00000000       0.00000000
C        1.25223766       6.06055043      10.67983429       0.00000000       0.00000000
C        3.94127412       1.28013723      -0.88460901       0.00000000       0.00000000
C        4.51931577       0.83964809      -2.06570995       0.00000000       0.00000000
C        5.82032491       0.30114927      -2.06627979       0.00000000       0.00000000
C        6.46318553       0.24302806      -0.81281189       0.00000000       0.00000000
C        5.81454303       0.70161079       0.32070696       0.00000000       0.00000000
C        6.41151655      -0.15073736      -3.31294373       0.00000000       0.00000000
C        7.65779823      -0.65563659      -3.46851272       0.00000000       0.00000000
C        8.26893157      -1.11286694      -4.70792586       0.00000000       0.00000000
C        7.60041369      -1.11510660      -5.94955734       0.00000000       0.00000000
C        8.23766356      -1.56224954      -7.10077750       0.00000000       0.00000000
C        9.55885907      -2.02047257      -7.04836436       0.00000000       0.00000000
C       10.23637626      -2.02705928      -5.82826647       0.00000000       0.00000000
C        9.59794539      -1.57941734      -4.67452318       0.00000000       0.00000000
H        1.54217758       4.09962536       1.30008338       0.00000000       0.00000000
H        1.44415101       6.40179624       0.41726778       0.00000000       0.00000000
H        5.76970485       6.42474338       0.46765796       0.00000000       0.00000000
H        5.67176431       4.10656597       1.36286096       0.00000000       0.00000000
H        4.69057402       8.39433058      -0.28684304       0.00000000       0.00000000
H        1.61627346       8.36199587      -0.41104525       0.00000000       0.00000000
H        0.52097737      10.22346702      -1.23478416       0.00000000       0.00000000
H        0.48613408      12.53056332      -2.13852729       0.00000000       0.00000000
H        2.62260904      13.77147991      -2.47021030       0.00000000       0.00000000
H        4.78355160      12.67972874      -1.88708418       0.00000000       0.00000000
H        4.82284512      10.39014044      -0.98825275       0.00000000       0.00000000
H        4.89335437       0.33069911       4.48764915       0.00000000       0.00000000
H        4.94929203      -1.94142959       5.44880117       0.00000000       0.00000000
H        2.21454496      -3.14850445       2.32192975       0.00000000       0.00000000
H        2.27633663      -0.80192037       1.50030495       0.00000000       0.00000000
H        2.88261590      -4.81256451       3.87094491       0.00000000       0.00000000
H        4.89661707      -3.98943466       6.04672233       0.00000000       0.00000000
H        5.65478539      -5.59927650       7.52160362       0.00000000       0.00000000
H        5.68865305      -7.90458394       8.42994845       0.00000000       0.00000000
H        4.25485300      -9.66848879       7.40658108       0.00000000       0.00000000
H        2.79297882      -9.09800599       5.47287829       0.00000000       0.00000000
H        2.75509371      -6.81044700       4.56875395       0.00000000       0.00000000
H        0.88858689       1.58222904       3.65019713       0.00000000       0.00000000
H       -0.27386637       2.33708925       5.71479055       0.00000000       0.00000000
H        3.26165712       4.64685509       6.65198691       0.00000000       0.00000000
H        4.25892035       3.78720997       4.56494195       0.00000000       0.00000000
H       -0.32070535       3.61965148       7.70736788       0.00000000       0.00000000
H        2.23109271       5.17229092       8.44594605       0.00000000       0.00000000
H       -1.38068781       4.30584905       9.41105104       0.00000000       0.00000000
H       -2.41214675       5.11240013      11.49368935       0.00000000       0.00000000
H       -1.11746040       6.53262869      13.07755072       0.00000000       0.00000000
H        1.24098547       7.13859224      12.54378094       0.00000000       0.00000000
H        2.28467868       6.32681488      10.44797991       0.00000000       0.00000000
H        2.93424287       1.69522255      -0.86895515       0.00000000       0.00000000
H        3.95757868       0.91530868      -2.99698631       0.00000000       0.00000000
H        7.46901758      -0.16097401      -0.71122871       0.00000000       0.00000000
H        6.29778666       0.66894542       1.29642207       0.00000000       0.00000000
H        5.76284179      -0.05480400      -4.18702241       0.00000000       0.00000000
H        8.30223879      -0.73759458      -2.58913515       0.00000000       0.00000000
H        6.57066805      -0.76516856      -6.01386870       0.00000000       0.00000000
H        7.70218954      -1.55578561      -8.05013785       0.00000000       0.00000000
H       10.05363253      -2.37016243      -7.95390390       0.00000000       0.00000000
H       11.26533448      -2.38222309      -5.77539581       0.00000000       0.00000000
H       10.13000347      -1.58534127      -3.72191309       0.00000000       0.00000000
