# Supplementary material for: Benchmarking Periodic Density Functional Theory Calculations for Spin-State Energies in Spin-Crossover Systems
Source: Inorg Chem. 2024 Jul 8;63(29):13338–45. doi: 10.1021/acs.inorgchem.4c01094 (PMC11270997; doi:10.1021/acs.inorgchem.4c01094)
Supplement: Supplementary file 3 — ic4c01094_si_003.zip [file ic4c01094_si_003.zip › MolecularPBEMB/m4hs.xyz]

57
Properties=species:S:1:pos:R:3:initial_magmoms:R:1:initial_charges:R:1 pbc="F F F"
Mn      -0.00120071      -0.40026344      -0.04539231       4.00000000       3.00000000
O       -1.87119519      -0.41010003      -0.11329174       0.00000000      -1.00000000
O        1.86864354      -0.42754367       0.02246861       0.00000000      -1.00000000
N        0.15714491       0.83631922      -1.70865606       0.00000000       0.00000000
N       -0.15690888      -2.06544551      -1.65567028       0.00000000       0.00000000
N        0.14802543      -2.35960447       1.19006615       0.00000000       0.00000000
N       -0.15712062       0.47085106       1.83679690       0.00000000       0.00000000
C        2.70260330       0.57295717      -0.23325570       0.00000000       0.00000000
C        3.97098230       0.57319262       0.37937488       0.00000000       0.00000000
C        4.88166975       1.59089665       0.12619075       0.00000000       0.00000000
C        4.57099558       2.63762064      -0.75562632       0.00000000       0.00000000
C        3.34006007       2.64103210      -1.38745306       0.00000000       0.00000000
C        2.38598564       1.62957063      -1.13914954       0.00000000       0.00000000
C        1.17290785       1.62076223      -1.90363891       0.00000000       0.00000000
C       -0.88280922       0.78411304      -2.73457680       0.00000000       0.00000000
C       -0.78973433      -0.52382552      -3.53149096       0.00000000       0.00000000
C       -1.11472185      -1.79014733      -2.74644260       0.00000000       0.00000000
C       -0.43873234      -3.34080899      -0.97726078       0.00000000       0.00000000
C        0.42620191      -3.47031496       0.26533661       0.00000000       0.00000000
C        1.10532393      -2.31673697       2.31463690       0.00000000       0.00000000
C        0.78336650      -1.23707761       3.34237139       0.00000000       0.00000000
C        0.88153520       0.20613899       2.83059878       0.00000000       0.00000000
C       -1.17045794       1.20219083       2.18785809       0.00000000       0.00000000
C       -2.38258666       1.37100923       1.44050250       0.00000000       0.00000000
C       -3.33320780       2.31472553       1.88820024       0.00000000       0.00000000
C       -4.56316895       2.44447426       1.26779526       0.00000000       0.00000000
C       -4.87640073       1.59967936       0.19176985       0.00000000       0.00000000
C       -3.96916903       0.65079184      -0.26184021       0.00000000       0.00000000
C       -2.70180222       0.52134563       0.33898971       0.00000000       0.00000000
H        4.22113906      -0.24834480       1.04957033       0.00000000       0.00000000
H        5.85396268       1.56952356       0.61788394       0.00000000       0.00000000
H        5.29323770       3.42793098      -0.94855978       0.00000000       0.00000000
H        3.08817894       3.43158994      -2.09569398       0.00000000       0.00000000
H        1.13183821       2.31957019      -2.75304586       0.00000000       0.00000000
H       -0.77316087       1.63901503      -3.42081004       0.00000000       0.00000000
H       -1.86503780       0.85571226      -2.25091870       0.00000000       0.00000000
H       -1.50010313      -0.46068443      -4.36803328       0.00000000       0.00000000
H        0.21255288      -0.60102912      -3.98269185       0.00000000       0.00000000
H       -2.10490019      -1.69648673      -2.28038039       0.00000000       0.00000000
H       -1.15459844      -2.64718761      -3.44154569       0.00000000       0.00000000
H        0.79145169      -2.09468633      -2.04060437       0.00000000       0.00000000
H       -0.28290177      -4.20679002      -1.64214126       0.00000000       0.00000000
H       -1.50278841      -3.33280892      -0.69795045       0.00000000       0.00000000
H        0.26764517      -4.45336759       0.73941583       0.00000000       0.00000000
H        1.49037694      -3.40861247      -0.00677911       0.00000000       0.00000000
H       -0.80099663      -2.46327520       1.56023946       0.00000000       0.00000000
H        2.09639862      -2.13289776       1.87825980       0.00000000       0.00000000
H        1.14162685      -3.29813426       2.81942984       0.00000000       0.00000000
H        1.49291028      -1.34916289       4.17447592       0.00000000       0.00000000
H       -0.21971591      -1.40177882       3.76759330       0.00000000       0.00000000
H        0.77391433       0.90255827       3.67749351       0.00000000       0.00000000
H        1.86448460       0.37197855       2.37221635       0.00000000       0.00000000
H       -1.12816291       1.71238324       3.16225774       0.00000000       0.00000000
H       -3.07952803       2.94411719       2.74233592       0.00000000       0.00000000
H       -5.28274720       3.18209063       1.61648308       0.00000000       0.00000000
H       -5.84795723       1.68248434      -0.29484877       0.00000000       0.00000000
H       -4.22136886      -0.01675878      -1.08490983       0.00000000       0.00000000
