# Supplementary material for: Benchmarking Periodic Density Functional Theory Calculations for Spin-State Energies in Spin-Crossover Systems
Source: Inorg Chem. 2024 Jul 8;63(29):13338–45. doi: 10.1021/acs.inorgchem.4c01094 (PMC11270997; doi:10.1021/acs.inorgchem.4c01094)
Supplement: Supplementary file 3 — ic4c01094_si_003.zip [file ic4c01094_si_003.zip › MolecularPBEMB/m6hs.xyz]

45
Properties=species:S:1:pos:R:3:initial_magmoms:R:1:initial_charges:R:1 pbc="F F F"
Mn       0.00004312      -0.00001552      -0.47128123       5.00000000       2.00000000
C        2.20570344      -0.60802137      -0.36876540       0.00000000      -1.00000000
C       -2.20569509       0.60790074      -0.36927642       0.00000000      -1.00000000
C        1.38592803      -1.67056322       0.14594700       0.00000000       0.00000000
C       -1.96662668       0.54987851      -1.77519936       0.00000000       0.00000000
C        0.67010899      -2.25401632      -0.94278682       0.00000000       0.00000000
C       -1.02774493       1.55713303      -2.12335253       0.00000000       0.00000000
C        1.02791209      -1.55799994      -2.12254491       0.00000000       0.00000000
C       -0.67010112       2.25369662      -0.94386826       0.00000000       0.00000000
C        1.96679487      -0.55062558      -1.77474349       0.00000000       0.00000000
C       -1.38602112       1.67070672       0.14504941       0.00000000       0.00000000
C       -3.20919456      -0.20603771       0.42908969       0.00000000       0.00000000
C        3.20916392       0.20622213       0.42933919       0.00000000       0.00000000
C       -3.64680663      -1.45312196      -0.35253238       0.00000000       0.00000000
C        2.59824556       0.65000979       1.77050803       0.00000000       0.00000000
C       -2.59836037      -0.64925867       1.77048526       0.00000000       0.00000000
C        3.64686248       1.45297430      -0.35276458       0.00000000       0.00000000
C        4.44560339      -0.67417532       0.70577930       0.00000000       0.00000000
C       -4.44567607       0.67444223       0.70507810       0.00000000       0.00000000
H        1.36570007      -2.01655215       1.17563865       0.00000000       0.00000000
H       -2.40911265      -0.16368168      -2.46239462       0.00000000       0.00000000
H       -0.03551172      -3.07637243      -0.86977273       0.00000000       0.00000000
H       -0.61927595       1.72889062      -3.11432846       0.00000000       0.00000000
H        0.61954489      -1.73018659      -3.11348839       0.00000000       0.00000000
H        0.03547215       3.07611968      -0.87114784       0.00000000       0.00000000
H        2.40939122       0.16260216      -2.46221295       0.00000000       0.00000000
H       -1.36592477       2.01716399       1.17458628       0.00000000       0.00000000
H       -2.78646483      -2.09245709      -0.59538219       0.00000000       0.00000000
H        1.72140583       1.29551091       1.60883500       0.00000000       0.00000000
H       -4.35471510      -2.04339693       0.24523865       0.00000000       0.00000000
H        3.33334215       1.21776902       2.35824273       0.00000000       0.00000000
H       -4.14751681      -1.18138602      -1.29098418       0.00000000       0.00000000
H        2.27978560      -0.21089215       2.37247242       0.00000000       0.00000000
H       -2.27996102       0.21189982       2.37211494       0.00000000       0.00000000
H        4.14763907       1.18084062      -1.29106569       0.00000000       0.00000000
H       -3.33348544      -1.21679061       2.35840400       0.00000000       0.00000000
H        4.35473788       2.04348169       0.24481612       0.00000000       0.00000000
H       -1.72149528      -1.29480690       1.60913937       0.00000000       0.00000000
H        2.78655302       2.09222752      -0.59594526       0.00000000       0.00000000
H        4.16852022      -1.56623845       1.28251343       0.00000000       0.00000000
H       -4.90040478       1.00777819      -0.23690636       0.00000000       0.00000000
H        5.20021129      -0.11353606       1.27628811       0.00000000       0.00000000
H       -5.20031112       0.11401859       1.27576280       0.00000000       0.00000000
H        4.90039183      -1.00790983      -0.23603512       0.00000000       0.00000000
H       -4.16865807       1.56674964       1.28146569       0.00000000       0.00000000
