# Supplementary material for: Benchmarking Periodic Density Functional Theory Calculations for Spin-State Energies in Spin-Crossover Systems
Source: Inorg Chem. 2024 Jul 8;63(29):13338–45. doi: 10.1021/acs.inorgchem.4c01094 (PMC11270997; doi:10.1021/acs.inorgchem.4c01094)
Supplement: Supplementary file 3 — ic4c01094_si_003.zip [file ic4c01094_si_003.zip › MolecularPBEMB/m10hs.xyz]

67

Fe -0.03599827 0.04781257 -0.76477730
O -1.42154565 0.29083545 0.54461898
O -2.96453857 1.39772591 2.36569418
O 1.43988164 -0.34208255 0.40276133
O 3.10511197 -1.64970756 1.96440252
N -0.78073253 -1.92668524 -0.98430699
N 1.23308177 -0.77853612 -2.48738068
N 0.70131618 2.03684195 -0.80502596
N -1.42387607 1.06608876 -2.28037732
C -2.28950414 -0.48239932 1.13214348
C -3.13806303 0.07020368 2.14729985
C -4.04446366 -0.74350424 2.81981075
C -4.15484730 -2.11209965 2.51167774
C -3.36483523 -2.66618245 1.52583453
C -2.43259267 -1.86851361 0.81709545
C -1.65862277 -2.49438143 -0.21008217
C -0.11962538 -2.73875746 -1.99974865
C 1.29885740 -2.22714569 -2.19954931
C 2.55942532 -0.12455977 -2.60430255
C 3.40300833 -0.60042807 -3.78158330
C 2.35188402 0.35989526 1.01255597
C 3.26885134 -0.30509662 1.89169019
C 4.22529657 0.42727839 2.58794790
C 4.31975405 1.82299686 2.43556764
C 3.46348910 2.48619717 1.58114615
C 2.47869536 1.77390817 0.85283141
C 1.63578279 2.51308803 -0.03539574
C -0.02714555 2.95962974 -1.66832997
C -1.45946936 2.47108485 -1.82161782
C -2.75944907 0.42726571 -2.37434542
C -3.68100995 1.03041419 -3.42838739
C 3.96269558 -2.36540344 2.85540301
C -3.75307335 1.99949658 3.39410533
H 0.74188322 -0.65986080 -3.37914103
H -4.67775606 -0.32369234 3.59837999
H -4.86941852 -2.72586905 3.05661581
H -3.44795785 -3.72471034 1.27833370
H -1.85217751 -3.57019511 -0.34832471
H -0.67626790 -2.64638477 -2.95074486
H -0.11191430 -3.80671972 -1.73209530
H 1.87691011 -2.34505048 -1.27304092
H 1.79629594 -2.79416988 -3.00071619
H 3.07878457 -0.29281030 -1.65264739
H 2.37890598 0.95629606 -2.67680820
H 4.34133841 -0.03273883 -3.82090037
H 2.88230471 -0.44483931 -4.73747025
H 3.66612871 -1.66226744 -3.70193178
H -3.45512486 3.05154465 3.41973855
H -3.55120693 1.53604292 4.37152464
H -4.82769230 1.92605132 3.16748087
H -1.00042926 1.05335861 -3.21371422
H 4.91104882 -0.07878765 3.26405045
H 5.07464394 2.37109366 2.99593335
H 3.53367517 3.56677367 1.45437696
H 1.82448297 3.59831270 -0.06074638
H 0.45807703 2.97980276 -2.66178663
H -0.00895795 3.98929028 -1.27873837
H -1.96724816 2.47858310 -0.84766988
H -2.01097421 3.12650227 -2.51238778
H -3.20870627 0.48807349 -1.37527470
H -2.59198808 -0.63860220 -2.57906120
H -4.62498493 0.47176250 -3.46158396
H -3.23167307 0.97970718 -4.43066899
H -3.92782555 2.07751333 -3.21456562
H 3.66208090 -3.41419822 2.77867075
H 3.83405303 -2.02076418 3.89249004
H 5.01853935 -2.26206392 2.56205180
