# Supplementary material for: Benchmarking Periodic Density Functional Theory Calculations for Spin-State Energies in Spin-Crossover Systems
Source: Inorg Chem. 2024 Jul 8;63(29):13338–45. doi: 10.1021/acs.inorgchem.4c01094 (PMC11270997; doi:10.1021/acs.inorgchem.4c01094)
Supplement: Supplementary file 3 — ic4c01094_si_003.zip [file ic4c01094_si_003.zip › MolecularPBEMB/m19ls.xyz]

71
Properties=species:S:1:pos:R:3:initial_magmoms:R:1:initial_charges:R:1 pbc="F F F"
Co       0.06515550      -0.01363214      -0.75109408       1.00000000       0.00000000
O       -1.09161482       0.83903746       0.51948942       0.00000000      -1.00000000
O        1.05582618      -0.80531354       0.68729594       0.00000000      -1.00000000
N        0.99892471       1.60154528      -0.71883348       0.00000000       0.00000000
N        2.06858847       1.73903269      -1.47922461       0.00000000       0.00000000
N        1.44821339      -0.47936272      -1.97281513       0.00000000       0.00000000
N       -0.86702295      -1.62981260      -0.76425683       0.00000000       0.00000000
N       -1.83942030      -1.80206117      -1.63925158       0.00000000       0.00000000
N       -1.15775028       0.39433911      -2.15026877       0.00000000       0.00000000
C       -0.68841885       2.05342169       0.75344327       0.00000000       0.00000000
C       -1.43420451       2.89902415       1.65013445       0.00000000       0.00000000
C       -2.60368407       2.40583347       2.26676499       0.00000000       0.00000000
C       -3.33617271       3.20540822       3.12431247       0.00000000       0.00000000
C       -2.90624342       4.51773999       3.37997857       0.00000000       0.00000000
C       -1.75593982       5.01118922       2.78165179       0.00000000       0.00000000
C       -0.98373831       4.22518833       1.90244211       0.00000000       0.00000000
C        0.23208568       4.72235081       1.26065124       0.00000000       0.00000000
C        0.71343609       6.02205219       1.50763851       0.00000000       0.00000000
C        1.86752649       6.50406170       0.90827533       0.00000000       0.00000000
C        2.58496215       5.68425135       0.02982933       0.00000000       0.00000000
C        2.14316070       4.39788764      -0.23975331       0.00000000       0.00000000
C        0.96952002       3.88883643       0.36111336       0.00000000       0.00000000
C        0.48228358       2.55059328       0.11019791       0.00000000       0.00000000
C        2.30784918       0.58720827      -2.15833224       0.00000000       0.00000000
C        3.40616941       0.45591424      -3.03169521       0.00000000       0.00000000
C        3.61814142      -0.74406860      -3.68529597       0.00000000       0.00000000
C        2.73605820      -1.81811669      -3.47614792       0.00000000       0.00000000
C        1.66464458      -1.63949893      -2.61305593       0.00000000       0.00000000
C        0.63005890      -2.01248785       0.91843072       0.00000000       0.00000000
C        1.25668756      -2.81287960       1.93909867       0.00000000       0.00000000
C        2.32769059      -2.27943018       2.68718837       0.00000000       0.00000000
C        2.94230396      -3.03334030       3.66951655       0.00000000       0.00000000
C        2.49090610      -4.33946006       3.92011765       0.00000000       0.00000000
C        1.43760604      -4.87277408       3.19140713       0.00000000       0.00000000
C        0.78716571      -4.13401154       2.18228206       0.00000000       0.00000000
C       -0.32575535      -4.67282788       1.40229468       0.00000000       0.00000000
C       -0.81439889      -5.97442765       1.62320870       0.00000000       0.00000000
C       -1.87150624      -6.49593997       0.89238067       0.00000000       0.00000000
C       -2.48061983      -5.71542811      -0.09664413       0.00000000       0.00000000
C       -2.02738062      -4.42884568      -0.34549177       0.00000000       0.00000000
C       -0.95042078      -3.88059142       0.38742969       0.00000000       0.00000000
C       -0.44905838      -2.54434984       0.15467985       0.00000000       0.00000000
C       -1.99374483      -0.68057601      -2.39019387       0.00000000       0.00000000
C       -2.97961100      -0.58840318      -3.39280842       0.00000000       0.00000000
C       -3.10494759       0.58072851      -4.12068064       0.00000000       0.00000000
C       -2.24788299       1.66275469      -3.85698307       0.00000000       0.00000000
C       -1.28918771       1.52383380      -2.86377468       0.00000000       0.00000000
H       -2.90732056       1.38375113       2.04806067       0.00000000       0.00000000
H       -4.23878026       2.82134107       3.59838812       0.00000000       0.00000000
H       -3.47652054       5.15639015       4.05431278       0.00000000       0.00000000
H       -1.45458090       6.03239081       3.00409523       0.00000000       0.00000000
H        0.17326902       6.67411513       2.19059656       0.00000000       0.00000000
H        2.21122757       7.51486795       1.12625836       0.00000000       0.00000000
H        3.49457667       6.05187009      -0.44498538       0.00000000       0.00000000
H        2.69641155       3.75617109      -0.91786473       0.00000000       0.00000000
H        4.06605307       1.31122616      -3.15856180       0.00000000       0.00000000
H        4.46798848      -0.85500567      -4.35789048       0.00000000       0.00000000
H        2.87452101      -2.77661105      -3.96999811       0.00000000       0.00000000
H        0.94915723      -2.43530693      -2.41345469       0.00000000       0.00000000
H        2.65015376      -1.26306842       2.46871897       0.00000000       0.00000000
H        3.76835022      -2.61812162       4.24591586       0.00000000       0.00000000
H        2.96555860      -4.94065689       4.69544956       0.00000000       0.00000000
H        1.11487522      -5.88701496       3.41574064       0.00000000       0.00000000
H       -0.35712209      -6.59713235       2.38907832       0.00000000       0.00000000
H       -2.22441590      -7.50695330       1.09399005       0.00000000       0.00000000
H       -3.31490400      -6.11359265      -0.67403550       0.00000000       0.00000000
H       -2.49675749      -3.81720552      -1.10925460       0.00000000       0.00000000
H       -3.62388809      -1.44856652      -3.56038965       0.00000000       0.00000000
H       -3.86829718       0.66076126      -4.89376604       0.00000000       0.00000000
H       -2.32010596       2.59752321      -4.40717376       0.00000000       0.00000000
H       -0.59845576       2.32796505      -2.61584815       0.00000000       0.00000000
