# Supplementary material for: Benchmarking Periodic Density Functional Theory Calculations for Spin-State Energies in Spin-Crossover Systems
Source: Inorg Chem. 2024 Jul 8;63(29):13338–45. doi: 10.1021/acs.inorgchem.4c01094 (PMC11270997; doi:10.1021/acs.inorgchem.4c01094)
Supplement: Supplementary file 3 — ic4c01094_si_003.zip [file ic4c01094_si_003.zip › MolecularPBEMB/m1hs.xyz]

75
Properties=species:S:1:pos:R:3:initial_magmoms:R:1:initial_charges:R:1 pbc="F F F"
Cr      28.29236713     -24.45258946      -5.53232586       4.00000000       2.00000000
I       28.75759670     -24.29502115      -8.51644436       0.00000000      -1.00000000
I       27.82709852     -24.61013397      -2.54816823       0.00000000      -1.00000000
P       30.20195952     -26.02126550      -5.50505775       0.00000000       0.00000000
P       26.38273859     -22.88304783      -5.55952678       0.00000000       0.00000000
P       26.99472224     -26.54466821      -5.82383910       0.00000000       0.00000000
P       29.58996974     -22.35960162      -5.24075068       0.00000000       0.00000000
C       29.53091002     -27.60232187      -6.19291523       0.00000000       0.00000000
C       27.05375651     -21.30195116      -4.87168539       0.00000000       0.00000000
C       30.87097207     -26.53947677      -3.86026832       0.00000000       0.00000000
C       25.71370831     -22.36492272      -7.20433642       0.00000000       0.00000000
C       31.71432282     -25.63751638      -6.50720498       0.00000000       0.00000000
C       24.87037490     -23.26687290      -4.55740793       0.00000000       0.00000000
C       24.71113220     -21.21291639      -7.23657589       0.00000000       0.00000000
C       31.87356951     -27.69147125      -3.82804677       0.00000000       0.00000000
C       32.35608670     -26.79058490      -7.28030063       0.00000000       0.00000000
C       24.22858426     -22.11379882      -3.78434503       0.00000000       0.00000000
C       28.19819417     -27.91986124      -5.50955406       0.00000000       0.00000000
C       28.38649380     -20.98439260      -5.55501583       0.00000000       0.00000000
C       25.58624285     -26.91450219      -4.68882563       0.00000000       0.00000000
C       30.99848338     -21.98985433      -6.37575890       0.00000000       0.00000000
C       26.35281879     -27.04444239      -7.48471759       0.00000000       0.00000000
C       30.23193459     -21.85989826      -3.57987189       0.00000000       0.00000000
C       25.05519749     -28.34678513      -4.69799866       0.00000000       0.00000000
C       31.52952753     -20.55757642      -6.36658962       0.00000000       0.00000000
C       25.23478036     -26.15455523      -8.01777281       0.00000000       0.00000000
C       31.34996420     -22.74980793      -3.04683208       0.00000000       0.00000000
H       30.25076883     -28.42287486      -6.07176924       0.00000000       0.00000000
H       29.38944113     -27.43844423      -7.27049494       0.00000000       0.00000000
H       27.19521631     -21.46583959      -3.79410583       0.00000000       0.00000000
H       26.33389409     -20.48140272      -4.99283315       0.00000000       0.00000000
H       31.31937185     -25.63057640      -3.43675888       0.00000000       0.00000000
H       29.99447426     -26.73758316      -3.22690453       0.00000000       0.00000000
H       26.59020807     -22.16683467      -7.83770160       0.00000000       0.00000000
H       25.26530551     -23.27383054      -7.62782937       0.00000000       0.00000000
H       32.42931454     -25.18694889      -5.80110528       0.00000000       0.00000000
H       31.40125576     -24.85560238      -7.21202281       0.00000000       0.00000000
H       25.18345308     -24.04876825      -3.85257359       0.00000000       0.00000000
H       24.15540123     -23.71747018      -5.26350759       0.00000000       0.00000000
H       25.12730064     -20.28873164      -6.81454850       0.00000000       0.00000000
H       24.42205152     -20.99453669      -8.27403671       0.00000000       0.00000000
H       23.79411987     -21.45237043      -6.68326911       0.00000000       0.00000000
H       32.16267500     -27.90985773      -2.79059353       0.00000000       0.00000000
H       32.79057289     -27.45200279      -4.38136354       0.00000000       0.00000000
H       31.45741402     -28.61566163      -4.25007506       0.00000000       0.00000000
H       32.64228851     -27.62861298      -6.63348549       0.00000000       0.00000000
H       33.26160614     -26.43867957      -7.79365852       0.00000000       0.00000000
H       31.67363035     -27.17053238      -8.05059772       0.00000000       0.00000000
H       23.32307222     -22.46571242      -3.27098148       0.00000000       0.00000000
H       24.91102872     -21.73381700      -3.01405509       0.00000000       0.00000000
H       23.94236870     -21.27579304      -4.43118178       0.00000000       0.00000000
H       28.32242311     -28.00396851      -4.41994287       0.00000000       0.00000000
H       27.78319892     -28.87092991      -5.87312846       0.00000000       0.00000000
H       28.80148898     -20.03332927      -5.19143130       0.00000000       0.00000000
H       28.26228589     -20.90029299      -6.64463010       0.00000000       0.00000000
H       25.94070616     -26.61596570      -3.69085620       0.00000000       0.00000000
H       24.79072250     -26.20243450      -4.95186916       0.00000000       0.00000000
H       31.79399937     -22.70192724      -6.11271156       0.00000000       0.00000000
H       30.64402357     -22.28839517      -7.37372770       0.00000000       0.00000000
H       26.03133202     -28.09453727      -7.41325789       0.00000000       0.00000000
H       27.21302765     -26.99665684      -8.16725813       0.00000000       0.00000000
H       29.37173184     -21.90768961      -2.89732462       0.00000000       0.00000000
H       30.55342457     -20.80980549      -3.65132512       0.00000000       0.00000000
H       24.21865548     -28.44498230      -3.99262627       0.00000000       0.00000000
H       25.82584403     -29.06596038      -4.39225622       0.00000000       0.00000000
H       24.68701489     -28.64677373      -5.68802667       0.00000000       0.00000000
H       30.75887764     -19.83840635      -6.67233307       0.00000000       0.00000000
H       31.89771084     -20.25758970      -5.37656222       0.00000000       0.00000000
H       32.36606521     -20.45938995      -7.07196753       0.00000000       0.00000000
H       24.39936177     -26.06436841      -7.30925345       0.00000000       0.00000000
H       24.83257278     -26.56195435      -8.95487081       0.00000000       0.00000000
H       25.63021028     -25.15530761      -8.23523919       0.00000000       0.00000000
H       31.75217045     -22.34242643      -2.10972577       0.00000000       0.00000000
H       30.95452919     -23.74905743      -2.82938262       0.00000000       0.00000000
H       32.18538173     -22.83998806      -3.75535332       0.00000000       0.00000000
