# Supplementary material for: Benchmarking Periodic Density Functional Theory Calculations for Spin-State Energies in Spin-Crossover Systems
Source: Inorg Chem. 2024 Jul 8;63(29):13338–45. doi: 10.1021/acs.inorgchem.4c01094 (PMC11270997; doi:10.1021/acs.inorgchem.4c01094)
Supplement: Supplementary file 3 — ic4c01094_si_003.zip [file ic4c01094_si_003.zip › MolecularPBEMB/m17hs.xyz]

57
Properties=species:S:1:pos:R:3:initial_magmoms:R:1:initial_charges:R:1 pbc="F F F"
Co      -0.04924212      -0.78799465       0.04150685       3.00000000       2.00000000
O        0.48156108       0.46556419      -1.44822931       0.00000000      -1.00000000
O        0.54600562       2.97321278      -1.72666262       0.00000000      -1.00000000
O        0.65448899       3.82739423      -3.79383959       0.00000000       0.00000000
N        0.21867762      -2.37428671      -1.25561525       0.00000000       0.00000000
N        2.01115721      -0.58195522       0.69421307       0.00000000       0.00000000
C        0.52927469       0.28622060      -2.73556287       0.00000000       0.00000000
C        0.62286261       1.44311271      -3.60626099       0.00000000       0.00000000
C        0.71899339       1.32536708      -5.00446722       0.00000000       0.00000000
C        0.70736873      -0.00388512      -5.38315968       0.00000000       0.00000000
C        0.62356597      -1.03823155      -4.69151756       0.00000000       0.00000000
C        0.50817774      -1.07637074      -3.29657520       0.00000000       0.00000000
C        0.61112010       2.85241359      -3.06716678       0.00000000       0.00000000
C        0.39164578      -2.28596115      -2.55408508       0.00000000       0.00000000
C        0.09625907      -3.59876939      -0.63524168       0.00000000       0.00000000
C        2.46386676       0.64215543       1.02143220       0.00000000       0.00000000
C        3.79822739       0.88885462       1.33257414       0.00000000       0.00000000
C        4.70501045      -0.16941170       1.30359819       0.00000000       0.00000000
C        4.23803122      -1.43964815       0.96806116       0.00000000       0.00000000
C        2.88734676      -1.59973414       0.67227923       0.00000000       0.00000000
O       -0.60028107       0.41879404       1.49135443       0.00000000       0.00000000
N       -0.27483380      -2.38172074       1.33159878       0.00000000       0.00000000
N       -2.09823145      -0.60089809      -0.65473880       0.00000000       0.00000000
C       -0.15340591      -3.60126287       0.70829678       0.00000000       0.00000000
C       -0.54696718       0.28955462       2.76193557       0.00000000       0.00000000
C       -0.40478647      -2.28622266       2.63614115       0.00000000       0.00000000
C       -2.60283591       0.63907841      -0.78659283       0.00000000       0.00000000
C       -2.89705471      -1.64438510      -0.93109412       0.00000000       0.00000000
C       -0.56929830       1.46216374       3.63201880       0.00000000       0.00000000
C       -0.50808644      -1.06994976       3.36335898       0.00000000       0.00000000
C       -3.90771285       0.87792398      -1.20847060       0.00000000       0.00000000
C       -4.21598887      -1.49558529      -1.35035314       0.00000000       0.00000000
C       -0.63735386       1.36299605       5.03457947       0.00000000       0.00000000
C       -0.52639564       2.85412735       3.11118598       0.00000000       0.00000000
C       -0.57852317      -0.98639749       4.75351292       0.00000000       0.00000000
C       -4.73219990      -0.20862296      -1.49631010       0.00000000       0.00000000
C       -0.63839432       0.04285161       5.45480278       0.00000000       0.00000000
O       -0.07727756       2.97162163       1.82724322       0.00000000       0.00000000
O       -0.82475754       3.83587154       3.77118835       0.00000000       0.00000000
H        0.52805554       2.03477077      -1.35434958       0.00000000       0.00000000
H        0.78403971       2.21349974      -5.62908577       0.00000000       0.00000000
H        0.44194012      -3.21044236      -3.14780582       0.00000000       0.00000000
H        0.19054618      -4.52144025      -1.21478316       0.00000000       0.00000000
H        1.72000457       1.43879782       1.03800100       0.00000000       0.00000000
H        4.11340879       1.89856686       1.58991753       0.00000000       0.00000000
H        5.75668993      -0.00754888       1.53776173       0.00000000       0.00000000
H        4.90690369      -2.29812447       0.93187253       0.00000000       0.00000000
H        2.47998766      -2.57481866       0.40335331       0.00000000       0.00000000
H       -0.24807517      -4.52743166       1.28254933       0.00000000       0.00000000
H       -0.41603585      -3.20586666       3.23884022       0.00000000       0.00000000
H       -1.92909989       1.45791371      -0.53692027       0.00000000       0.00000000
H       -2.45275577      -2.63228352      -0.80636022       0.00000000       0.00000000
H       -4.26392802       1.90188953      -1.30638222       0.00000000       0.00000000
H       -4.82166594      -2.37606958      -1.55862480       0.00000000       0.00000000
H       -0.67182829       2.25957535       5.65002351       0.00000000       0.00000000
H       -5.75897870      -0.05524658      -1.82676637       0.00000000       0.00000000
H       -0.09166164       3.93105015       1.64053445       0.00000000       0.00000000
