# Supplementary material for: Benchmarking Periodic Density Functional Theory Calculations for Spin-State Energies in Spin-Crossover Systems
Source: Inorg Chem. 2024 Jul 8;63(29):13338–45. doi: 10.1021/acs.inorgchem.4c01094 (PMC11270997; doi:10.1021/acs.inorgchem.4c01094)
Supplement: Supplementary file 3 — ic4c01094_si_003.zip [file ic4c01094_si_003.zip › MolecularPBEMB/m8ls.xyz]

51
Properties=species:S:1:pos:R:3:initial_magmoms:R:1:initial_charges:R:1 pbc="F F F"
Fe       0.31482535       0.02753113       0.02238513       1.00000000       3.00000000
O       -0.86722956      -1.39443923       0.38496675       0.00000000      -1.00000000
O       -1.02476631       1.26193759      -0.45988295       0.00000000      -1.00000000
N        0.13637727       0.80631861       1.80207700       0.00000000       0.00000000
N        1.74101197       1.46431558      -0.15581653       0.00000000       0.00000000
N        1.91358644      -1.18487552       0.34491664       0.00000000       0.00000000
N        0.42150181      -0.75624414      -1.76085381       0.00000000       0.00000000
C       -1.58041476      -1.55650006       1.45894686       0.00000000       0.00000000
C       -1.52244526      -0.74924758       2.58359949       0.00000000       0.00000000
C       -0.70364556       0.39593298       2.74035447       0.00000000       0.00000000
C        0.83779251       2.07789180       2.00631808       0.00000000       0.00000000
C        1.26663337       2.61729280       0.64988234       0.00000000       0.00000000
C        3.05734376       0.96875655       0.32819596       0.00000000       0.00000000
C        3.18310664      -0.49698003      -0.01249445       0.00000000       0.00000000
C        1.69400714      -2.38837962      -0.49582841       0.00000000       0.00000000
C        1.32162937      -1.90667555      -1.89005478       0.00000000       0.00000000
C       -0.37906362      -0.46926985      -2.77628995       0.00000000       0.00000000
C       -1.37068350       0.53964491      -2.70449168       0.00000000       0.00000000
C       -1.65179001       1.32249556      -1.59634580       0.00000000       0.00000000
C       -2.49965280      -2.74579039       1.40966893       0.00000000       0.00000000
C       -0.83242868       1.15661225       4.03667983       0.00000000       0.00000000
C       -0.27093073      -1.23108534      -4.07387132       0.00000000       0.00000000
C       -2.73800594       2.36167747      -1.64170068       0.00000000       0.00000000
H        1.70485477       1.94457920       2.67667966       0.00000000       0.00000000
H        0.19135197       2.82152827       2.49104691       0.00000000       0.00000000
H        2.04855003       3.38526136       0.75002932       0.00000000       0.00000000
H        0.40449015       3.04159805       0.12705262       0.00000000       0.00000000
H        3.88583688       1.55461991      -0.09468247       0.00000000       0.00000000
H        3.08132404       1.10536912       1.41527445       0.00000000       0.00000000
H        4.04387463      -0.95709914       0.49329539       0.00000000       0.00000000
H        3.33268111      -0.62083644      -1.09104753       0.00000000       0.00000000
H        2.58678281      -3.03159788      -0.51620971       0.00000000       0.00000000
H        0.85804460      -2.93976334      -0.05554100       0.00000000       0.00000000
H        0.84360298      -2.73410887      -2.43099863       0.00000000       0.00000000
H        2.21938064      -1.63883709      -2.47425809       0.00000000       0.00000000
H        1.81261955       1.73550025      -1.13982568       0.00000000       0.00000000
H       -1.96324959       0.71269037      -3.59862043       0.00000000       0.00000000
H        0.76582965      -1.29336784      -4.43002652       0.00000000       0.00000000
H       -0.63557336      -2.26226611      -3.95235091       0.00000000       0.00000000
H       -0.87597860      -0.75516151      -4.85057002       0.00000000       0.00000000
H       -3.23343253       2.39154821      -2.61696132       0.00000000       0.00000000
H       -3.48505901       2.14773721      -0.86511791       0.00000000       0.00000000
H       -2.32175654       3.35477008      -1.42201984       0.00000000       0.00000000
H       -2.16285592      -1.01533029       3.42003580       0.00000000       0.00000000
H        0.14543392       1.37151342       4.48744127       0.00000000       0.00000000
H       -1.33473699       2.12216999       3.87396682       0.00000000       0.00000000
H       -1.42904180       0.59016863       4.75713077       0.00000000       0.00000000
H       -1.92223011      -3.66407572       1.23343965       0.00000000       0.00000000
H       -3.07195509      -2.85764689       2.33564660       0.00000000       0.00000000
H       -3.19636709      -2.63800520       0.56708635       0.00000000       0.00000000
H        1.92904398      -1.45069267       1.33287136       0.00000000       0.00000000
