# Supplementary material for: Benchmarking Periodic Density Functional Theory Calculations for Spin-State Energies in Spin-Crossover Systems
Source: Inorg Chem. 2024 Jul 8;63(29):13338–45. doi: 10.1021/acs.inorgchem.4c01094 (PMC11270997; doi:10.1021/acs.inorgchem.4c01094)
Supplement: Supplementary file 3 — ic4c01094_si_003.zip [file ic4c01094_si_003.zip › MolecularPBEMB/m15hs.xyz]

53
Properties=species:S:1:pos:R:3:initial_magmoms:R:1:initial_charges:R:1 pbc="F F F"
Fe       0.00004213      -0.00021804       0.00037195       4.00000000       2.00000000
S        2.79002948       0.69541590       3.56118744       0.00000000       0.00000000
S       -2.78983830      -0.69656351      -3.56094900       0.00000000       0.00000000
N        2.11821745       0.42871786      -0.40994145       0.00000000      -1.00000000
N       -2.11860232      -0.42871219       0.41085226       0.00000000      -1.00000000
N        4.07853158       1.20233284      -0.10884755       0.00000000       0.00000000
N       -4.07896304      -1.20205194       0.10949404       0.00000000       0.00000000
N        0.55900084       0.17042235       1.93835530       0.00000000       0.00000000
N       -0.55937501      -0.17102171      -1.93741925       0.00000000       0.00000000
N       -0.94089536       1.96372535       0.05029622       0.00000000       0.00000000
N        0.94099364      -1.96382645      -0.04960887       0.00000000       0.00000000
N        2.80412054       1.54787811      -0.41992455       0.00000000       0.00000000
N       -2.80466642      -1.54771684       0.42089096       0.00000000       0.00000000
C       -2.29808572       1.96165308       0.04066043       0.00000000       0.00000000
C        2.29818843      -1.96162640      -0.04023722       0.00000000       0.00000000
C       -2.90124344       0.64421942       0.10789182       0.00000000       0.00000000
C        2.90111975      -0.64411669      -0.10726025       0.00000000       0.00000000
C        4.20410693      -0.16650721       0.10912270       0.00000000       0.00000000
C       -4.20428845       0.16679431      -0.10867476       0.00000000       0.00000000
C        6.52212716       0.21004299       0.61589082       0.00000000       0.00000000
C       -6.52201435      -0.20980299      -0.61682580       0.00000000       0.00000000
C       -0.28998783       3.13350440       0.05228268       0.00000000       0.00000000
C        0.29015576      -3.13363311      -0.05199440       0.00000000       0.00000000
C       -0.94782366       4.35980805       0.02022927       0.00000000       0.00000000
C        0.94813959      -4.35987670      -0.02069117       0.00000000       0.00000000
C        5.46566819      -0.66516487       0.48733207       0.00000000       0.00000000
C       -5.46564067       0.66541371      -0.48766577       0.00000000       0.00000000
C        1.49833727       0.39321786       2.64177962       0.00000000       0.00000000
C       -1.49846406      -0.39405644      -2.64107549       0.00000000       0.00000000
C       -2.34400924       4.36668166      -0.01100686       0.00000000       0.00000000
C        2.34434256      -4.36664390       0.01036227       0.00000000       0.00000000
C        5.11454855       2.08309005       0.01586100       0.00000000       0.00000000
C       -5.11493801      -2.08277632      -0.01559271       0.00000000       0.00000000
C        6.34241219       1.59658546       0.37480414       0.00000000       0.00000000
C       -6.34253527      -1.59632038      -0.37541609       0.00000000       0.00000000
C       -3.02823642       3.15674203       0.00475649       0.00000000       0.00000000
C        3.02847517      -3.15663707      -0.00487341       0.00000000       0.00000000
H        7.50058202      -0.15934560       0.91644999       0.00000000       0.00000000
H       -7.50024083       0.15955127      -0.91815075       0.00000000       0.00000000
H        0.79870537       3.06710657       0.06580148       0.00000000       0.00000000
H       -0.79855937      -3.06732600      -0.06520935       0.00000000       0.00000000
H       -0.37532800       5.28527176       0.01519568       0.00000000       0.00000000
H        0.37579801      -5.28542451      -0.01616078       0.00000000       0.00000000
H       -5.58594170       1.72474781      -0.69595531       0.00000000       0.00000000
H        5.58596643      -1.72451969       0.69554846       0.00000000       0.00000000
H       -2.89389887       5.30674636      -0.03689507       0.00000000       0.00000000
H        2.89435133      -5.30666703       0.03555090       0.00000000       0.00000000
H        4.87343089       3.12507746      -0.17187654       0.00000000       0.00000000
H       -4.87402475      -3.12471679       0.17261445       0.00000000       0.00000000
H        7.17226871       2.29070777       0.48206899       0.00000000       0.00000000
H       -7.17232375      -2.29044832      -0.48309710       0.00000000       0.00000000
H       -4.11550760       3.13702057       0.01539615       0.00000000       0.00000000
H        4.11576047      -3.13674430      -0.01567905       0.00000000       0.00000000
