# Supplementary material for: Benchmarking Periodic Density Functional Theory Calculations for Spin-State Energies in Spin-Crossover Systems
Source: Inorg Chem. 2024 Jul 8;63(29):13338–45. doi: 10.1021/acs.inorgchem.4c01094 (PMC11270997; doi:10.1021/acs.inorgchem.4c01094)
Supplement: Supplementary file 3 — ic4c01094_si_003.zip [file ic4c01094_si_003.zip › MolecularPBEMB/m3hs.xyz]

57
Properties=species:S:1:pos:R:3:initial_magmoms:R:1:initial_charges:R:1 pbc="F F F"
Mn       0.00006271      -0.93170455      -0.00015657       4.00000000       3.00000000
Br      -4.50415292      -1.21110042       1.61778091       0.00000000       0.00000000
Br      -5.74641057       3.51689602      -1.25564982       0.00000000       0.00000000
Br       5.74668974       3.51606154       1.25758462       0.00000000       0.00000000
Br       4.50431836      -1.21052634      -1.61812270       0.00000000       0.00000000
C       -2.69300424       0.04910166      -0.22004898       0.00000000       0.00000000
C       -3.97495005       0.12800388       0.37679366       0.00000000       0.00000000
C       -4.86990317       1.14593214       0.07670486       0.00000000       0.00000000
C       -4.51968913       2.12638085      -0.86042529       0.00000000       0.00000000
C       -3.29721537       2.06810244      -1.50488969       0.00000000       0.00000000
C       -2.37878745       1.04472206      -1.19438222       0.00000000       0.00000000
C       -1.18548940       0.94643653      -1.99184252       0.00000000       0.00000000
C        0.80865696      -0.02325294      -2.82299373       0.00000000       0.00000000
C        0.63732161      -1.39615064      -3.48680951       0.00000000       0.00000000
C        0.97606160      -2.59055175      -2.60226891       0.00000000       0.00000000
C        0.39922349      -3.93991970      -0.64678686       0.00000000       0.00000000
C       -0.39928596      -3.94022086       0.64492987       0.00000000       0.00000000
C       -0.97600833      -2.59182505       2.60111441       0.00000000       0.00000000
C       -0.63721325      -1.39787616       3.48624543       0.00000000       0.00000000
C       -0.80850695      -0.02464079       2.82311692       0.00000000       0.00000000
C        1.18565446       0.94542307       1.99243433       0.00000000       0.00000000
C        2.37896460       1.04405893       1.19503850       0.00000000       0.00000000
C        3.29742651       2.06725382       1.50605995       0.00000000       0.00000000
C        4.51992461       2.12578182       0.86166615       0.00000000       0.00000000
C        4.87013094       1.14575599      -0.07591050       0.00000000       0.00000000
C        3.97514023       0.12801487      -0.37651869       0.00000000       0.00000000
C        2.69316613       0.04889362       0.22023540       0.00000000       0.00000000
H       -5.84114419       1.17512645       0.56558596       0.00000000       0.00000000
H       -3.03730775       2.80728207      -2.26123796       0.00000000       0.00000000
H       -1.16125328       1.57037213      -2.89774976       0.00000000       0.00000000
H        0.69522572       0.76915025      -3.57956682       0.00000000       0.00000000
H        1.81318836       0.05221371      -2.38994605       0.00000000       0.00000000
H        1.30604328      -1.43154661      -4.35829486       0.00000000       0.00000000
H       -0.38860343      -1.48334581      -3.87903373       0.00000000       0.00000000
H        1.99490989      -2.48142193      -2.20847998       0.00000000       0.00000000
H        0.95129022      -3.51030407      -3.21241908       0.00000000       0.00000000
H       -0.88896145      -2.80255528      -1.76034843       0.00000000       0.00000000
H        0.20774875      -4.86591368      -1.21373677       0.00000000       0.00000000
H        1.47685104      -3.90894613      -0.42823692       0.00000000       0.00000000
H       -0.20789429      -4.86652681       1.21139784       0.00000000       0.00000000
H       -1.47691020      -3.90903836       0.42639301       0.00000000       0.00000000
H        0.88899606      -2.80353639       1.75907551       0.00000000       0.00000000
H       -1.99485325      -2.48245330       2.20738466       0.00000000       0.00000000
H       -0.95127736      -3.51188010       3.21080963       0.00000000       0.00000000
H       -1.30592886      -1.43368144       4.35771883       0.00000000       0.00000000
H        0.38871187      -1.48530393       3.87841715       0.00000000       0.00000000
H       -0.69504534       0.76737991       3.58008571       0.00000000       0.00000000
H       -1.81303823       0.05107610       2.39011306       0.00000000       0.00000000
H        1.16142126       1.56892459       2.89863992       0.00000000       0.00000000
H        3.03752524       2.80608646       2.26274939       0.00000000       0.00000000
H        5.84139558       1.17513414      -0.56473378       0.00000000       0.00000000
N       -0.18559714       0.15479977      -1.76554502       0.00000000       0.00000000
N        0.08003485      -2.73698715      -1.43486735       0.00000000       0.00000000
N       -0.07999695      -2.73772403       1.43363406       0.00000000       0.00000000
N        0.18574912       0.15391042       1.76575369       0.00000000       0.00000000
O       -1.87276807      -0.93643126       0.09337860       0.00000000      -1.00000000
O        1.87289040      -0.93644177      -0.09370452       0.00000000      -1.00000000
