# Supplementary material for: Benchmarking Periodic Density Functional Theory Calculations for Spin-State Energies in Spin-Crossover Systems
Source: Inorg Chem. 2024 Jul 8;63(29):13338–45. doi: 10.1021/acs.inorgchem.4c01094 (PMC11270997; doi:10.1021/acs.inorgchem.4c01094)
Supplement: Supplementary file 3 — ic4c01094_si_003.zip [file ic4c01094_si_003.zip › MolecularPBEMB/m11hs.xyz]

51
Properties=species:S:1:pos:R:3:initial_magmoms:R:1:initial_charges:R:1 pbc="F F F"
Fe      -0.00000216       0.92711198       0.00002344       4.00000000       2.00000000
S        0.25920497       2.43679089       4.32627021       0.00000000       0.00000000
S       -0.25908067       2.43645743      -4.32618338       0.00000000       0.00000000
N        2.01848494       0.49514384      -0.69838298       0.00000000      -1.00000000
N       -2.01849407       0.49507067       0.69843387       0.00000000      -1.00000000
N        0.74333817      -0.73887181       1.29804650       0.00000000       0.00000000
N       -0.74333307      -0.73883624      -1.29805544       0.00000000       0.00000000
N        0.31572637       2.14419956       1.53706475       0.00000000       0.00000000
N       -0.31580280       2.14426161      -1.53697627       0.00000000       0.00000000
C        2.66422207      -0.53800267      -0.08959206       0.00000000       0.00000000
C       -2.66423277      -0.53803151       0.08957362       0.00000000       0.00000000
C        1.98164858      -1.19732233       0.97928322       0.00000000       0.00000000
C       -1.98165567      -1.19728795      -0.97933959       0.00000000       0.00000000
C        2.66628439       1.16705913      -1.65519040       0.00000000       0.00000000
C       -2.66628538       1.16692488       1.65528624       0.00000000       0.00000000
C        3.96379830       0.83648166      -2.07048230       0.00000000       0.00000000
C       -3.96379773       0.83631969       2.07056142       0.00000000       0.00000000
C        4.62229665      -0.22693360      -1.47309243       0.00000000       0.00000000
C       -4.62230298      -0.22704582       1.47309294       0.00000000       0.00000000
C        3.97714985      -0.94416378      -0.44687351       0.00000000       0.00000000
C       -3.97716507      -0.94420600       0.44681957       0.00000000       0.00000000
C        4.58278579      -2.03328771       0.25838609       0.00000000       0.00000000
C       -4.58280917      -2.03326899      -0.25852599       0.00000000       0.00000000
C        3.93332001      -2.65830142       1.28432766       0.00000000       0.00000000
C       -3.93334282      -2.65821516      -1.28450926       0.00000000       0.00000000
C        2.62275636      -2.24761407       1.68826431       0.00000000       0.00000000
C       -2.62276896      -2.24751952      -1.68840227       0.00000000       0.00000000
C        1.93189312      -2.80815711       2.78040738       0.00000000       0.00000000
C       -1.93189875      -2.80799731      -2.78057751       0.00000000       0.00000000
C        0.68617976      -2.30638179       3.12061954       0.00000000       0.00000000
C       -0.68617451      -2.30622030      -3.12073874       0.00000000       0.00000000
C        0.12894777      -1.27338020       2.35250657       0.00000000       0.00000000
C       -0.12893692      -1.27328368      -2.35254495       0.00000000       0.00000000
C        0.31040110       2.27362510       2.72538630       0.00000000       0.00000000
C       -0.31038083       2.27356169      -2.72529786       0.00000000       0.00000000
H        2.11824661       1.98856309      -2.11431028       0.00000000       0.00000000
H       -2.11824701       1.98840969       2.11444480       0.00000000       0.00000000
H        4.43134952       1.41946707      -2.86165849       0.00000000       0.00000000
H       -4.43133987       1.41925218       2.86178210       0.00000000       0.00000000
H        5.63119159      -0.50720041      -1.77689062       0.00000000       0.00000000
H       -5.63119953      -0.50732543       1.77687178       0.00000000       0.00000000
H        5.58773568      -2.34244303      -0.03070858       0.00000000       0.00000000
H       -5.58776267      -2.34243545       0.03054074       0.00000000       0.00000000
H        4.41271366      -3.47277061       1.82841247       0.00000000       0.00000000
H       -4.41274277      -3.47263822      -1.82865612       0.00000000       0.00000000
H        2.39354485      -3.61087115       3.35581600       0.00000000       0.00000000
H       -2.39355375      -3.61066390      -3.35604769       0.00000000       0.00000000
H        0.13438177      -2.69521765       3.97432264       0.00000000       0.00000000
H       -0.13437070      -2.69500434      -3.97446446       0.00000000       0.00000000
H       -0.84705525      -0.85822226       2.60200454       0.00000000       0.00000000
H        0.84707402      -0.85812171      -2.60200656       0.00000000       0.00000000
