# Supplementary material for: Benchmarking Periodic Density Functional Theory Calculations for Spin-State Energies in Spin-Crossover Systems
Source: Inorg Chem. 2024 Jul 8;63(29):13338–45. doi: 10.1021/acs.inorgchem.4c01094 (PMC11270997; doi:10.1021/acs.inorgchem.4c01094)
Supplement: Supplementary file 3 — ic4c01094_si_003.zip [file ic4c01094_si_003.zip › MolecularPBEMB/m8lsnew.xyz]

49
Properties=species:S:1:pos:R:3:initial_magmoms:R:1 pbc="F F F"
H        5.88477815      11.59819231       1.85894288       0.00000000
Fe       6.55754517       7.25166986       4.10429257       1.00000000
O        7.97228370       6.34863585       4.96263170       0.00000000
O        5.93116279       8.05993401       5.68860788       0.00000000
N        7.82149996       8.62946149       3.82724840       0.00000000
N        5.42098258       8.46548864       3.07051577       0.00000000
N        5.34362361       5.86536688       4.52480048       0.00000000
N        6.84071873       6.14414078       2.51454328       0.00000000
C        9.06543153       7.08682240       5.02376334       0.00000000
C       10.24096361       6.65239188       5.66788123       0.00000000
C       11.34799981       7.48739171       5.67904688       0.00000000
C       11.32863159       8.75526807       5.05929349       0.00000000
C       10.18352996       9.20337255       4.41998125       0.00000000
C        9.05342264       8.37170592       4.40398406       0.00000000
C        7.40720988       9.71479710       3.21357178       0.00000000
C        6.04731965       9.64990584       2.76665005       0.00000000
C        5.36705557      10.66740517       2.08370351       0.00000000
C        4.04369604      10.46891603       1.71367599       0.00000000
C        3.42043483       9.25641597       2.02581889       0.00000000
C        4.14409879       8.28155855       2.70425154       0.00000000
C        5.06855189       7.29127204       6.32776105       0.00000000
C        4.49991769       7.65245437       7.56543708       0.00000000
C        3.59554678       6.78981243       8.16604812       0.00000000
C        3.22858236       5.56475658       7.56921008       0.00000000
C        3.77422509       5.18927884       6.35183616       0.00000000
C        4.69268797       6.05040326       5.73244729       0.00000000
C        5.29075141       4.83909989       3.70629613       0.00000000
C        6.12352709       4.97270250       2.54811744       0.00000000
C        6.23452817       4.03238310       1.51463430       0.00000000
C        7.08251630       4.29450643       0.44722331       0.00000000
C        7.80542089       5.49165314       0.42578126       0.00000000
C        7.65571568       6.38869405       1.47799777       0.00000000
H       10.25436781       5.67551135       6.14767435       0.00000000
H       12.25770195       7.15689588       6.17947346       0.00000000
H       12.21734193       9.38287179       5.08572795       0.00000000
H       10.16361106      10.18154958       3.94028128       0.00000000
H        8.03170496      10.59585267       3.06578778       0.00000000
H        3.49719561      11.25053387       1.18843560       0.00000000
H        2.38408855       9.06576647       1.75645633       0.00000000
H        3.69899422       7.32647587       2.97740029       0.00000000
H        4.78596250       8.59580692       8.02689469       0.00000000
H        3.15660971       7.06380858       9.12490995       0.00000000
H        2.51496910       4.91277420       8.06917779       0.00000000
H        3.49486975       4.24352735       5.88850486       0.00000000
H        4.67887253       3.95605922       3.89030048       0.00000000
H        5.65705163       3.11108407       1.56699511       0.00000000
H        7.18454131       3.57430513      -0.36295271       0.00000000
H        8.48333183       5.72986630      -0.39067393       0.00000000
H        8.20331561       7.32890312       1.50881877       0.00000000
