# Supplementary material for: Benchmarking Periodic Density Functional Theory Calculations for Spin-State Energies in Spin-Crossover Systems
Source: Inorg Chem. 2024 Jul 8;63(29):13338–45. doi: 10.1021/acs.inorgchem.4c01094 (PMC11270997; doi:10.1021/acs.inorgchem.4c01094)
Supplement: Supplementary file 3 — ic4c01094_si_003.zip [file ic4c01094_si_003.zip › MolecularPBEMB/m7hs.xyz]

69
Properties=species:S:1:pos:R:3:initial_magmoms:R:1:initial_charges:R:1 pbc="F F F"
Mn       0.00000171      -0.00000184       0.08006242       5.00000000       2.00000000
C       -2.17621611      -0.39545908      -0.96491191       0.00000000      -1.00000000
C       -1.28828244      -1.30983574      -1.59248648       0.00000000       0.00000000
C       -0.72770624      -2.16138945      -0.60319918       0.00000000       0.00000000
C       -1.25821463      -1.79118770       0.67071772       0.00000000       0.00000000
C       -2.15033301      -0.69191040       0.43362410       0.00000000       0.00000000
C       -3.05249093       0.63846029      -1.64606204       0.00000000       0.00000000
C       -3.27434961       1.85552358      -0.73307800       0.00000000       0.00000000
C       -2.41614069       1.11435188      -2.96146035       0.00000000       0.00000000
C       -4.41969211      -0.00807982      -1.95719156       0.00000000       0.00000000
C       -1.01981127      -2.50650428       1.98952168       0.00000000       0.00000000
C       -1.45956905      -1.63496492       3.17495387       0.00000000       0.00000000
C        0.47038240      -2.85279515       2.15425920       0.00000000       0.00000000
C       -1.84528747      -3.80981954       1.99358222       0.00000000       0.00000000
C        2.17621533       0.39545815      -0.96491652       0.00000000      -1.00000000
C        1.28827984       1.30983304      -1.59249078       0.00000000       0.00000000
C        0.72770449       2.16138768      -0.60320372       0.00000000       0.00000000
C        1.25821550       1.79118835       0.67071268       0.00000000       0.00000000
C        2.15033445       0.69191149       0.43361930       0.00000000       0.00000000
C        3.05248963      -0.63846186      -1.64606645       0.00000000       0.00000000
C        3.27434495      -1.85552646      -0.73308330       0.00000000       0.00000000
C        2.41614040      -1.11435108      -2.96146605       0.00000000       0.00000000
C        4.41969228       0.00807635      -1.95719322       0.00000000       0.00000000
C        1.01981312       2.50650647       1.98951598       0.00000000       0.00000000
C        1.45957949       1.63497193       3.17494840       0.00000000       0.00000000
C       -0.47038175       2.85279012       2.15425798       0.00000000       0.00000000
C        1.84528262       3.80982604       1.99357093       0.00000000       0.00000000
H       -1.04325286      -1.33340594      -2.64957846       0.00000000       0.00000000
H       -0.01331734      -2.95803907      -0.78872200       0.00000000       0.00000000
H       -2.74113861      -0.19266907       1.19512314       0.00000000       0.00000000
H       -3.78678881       1.57509964       0.19667830       0.00000000       0.00000000
H       -3.89706611       2.60379171      -1.24317474       0.00000000       0.00000000
H       -2.31882652       2.32587627      -0.46558860       0.00000000       0.00000000
H       -1.42988766       1.56150869      -2.78170552       0.00000000       0.00000000
H       -3.05673100       1.86810066      -3.44023383       0.00000000       0.00000000
H       -2.29220310       0.28532702      -3.67072043       0.00000000       0.00000000
H       -4.29654619      -0.87753360      -2.61651761       0.00000000       0.00000000
H       -5.08476354       0.71345069      -2.45481513       0.00000000       0.00000000
H       -4.90810301      -0.34898755      -1.03444662       0.00000000       0.00000000
H       -0.92203545      -0.67590673       3.18739105       0.00000000       0.00000000
H       -1.25181627      -2.15162364       4.12203862       0.00000000       0.00000000
H       -2.53591661      -1.42099274       3.13997971       0.00000000       0.00000000
H        0.82637106      -3.49867685       1.34106630       0.00000000       0.00000000
H        0.63948909      -3.38250259       3.10260493       0.00000000       0.00000000
H        1.08868127      -1.94251050       2.15595438       0.00000000       0.00000000
H       -2.91505660      -3.58977228       1.87813775       0.00000000       0.00000000
H       -1.70348113      -4.35722366       2.93706870       0.00000000       0.00000000
H       -1.54354310      -4.46352041       1.16476067       0.00000000       0.00000000
H        1.04324830       1.33340142      -2.64958233       0.00000000       0.00000000
H        0.01331428       2.95803620      -0.78872625       0.00000000       0.00000000
H        2.74114226       0.19267213       1.19511794       0.00000000       0.00000000
H        3.78678253      -1.57510421       0.19667440       0.00000000       0.00000000
H        3.89706154      -2.60379484      -1.24317956       0.00000000       0.00000000
H        2.31882071      -2.32587823      -0.46559639       0.00000000       0.00000000
H        1.42988598      -1.56150563      -2.78171309       0.00000000       0.00000000
H        3.05672960      -1.86810114      -3.44023899       0.00000000       0.00000000
H        2.29220593      -0.28532550      -3.67072584       0.00000000       0.00000000
H        4.29654876       0.87753117      -2.61651834       0.00000000       0.00000000
H        5.08476332      -0.71345458      -2.45481670       0.00000000       0.00000000
H        4.90810241       0.34898212      -1.03444713       0.00000000       0.00000000
H        0.92205116       0.67591083       3.18738937       0.00000000       0.00000000
H        1.25182699       2.15163143       4.12203278       0.00000000       0.00000000
H        2.53592810       1.42100554       3.13997110       0.00000000       0.00000000
H       -0.82637659       3.49866810       1.34106484       0.00000000       0.00000000
H       -0.63948783       3.38249881       3.10260312       0.00000000       0.00000000
H       -1.08867595       1.94250229       2.15595738       0.00000000       0.00000000
H        2.91505246       3.58978408       1.87812304       0.00000000       0.00000000
H        1.70347681       4.35723120       2.93705688       0.00000000       0.00000000
H        1.54353184       4.46352373       1.16474921       0.00000000       0.00000000
