# Supplementary material for: Benchmarking Periodic Density Functional Theory Calculations for Spin-State Energies in Spin-Crossover Systems
Source: Inorg Chem. 2024 Jul 8;63(29):13338–45. doi: 10.1021/acs.inorgchem.4c01094 (PMC11270997; doi:10.1021/acs.inorgchem.4c01094)
Supplement: Supplementary file 3 — ic4c01094_si_003.zip [file ic4c01094_si_003.zip › MolecularPBEMB/m18ls.xyz]

61
Properties=species:S:1:pos:R:3:initial_magmoms:R:1:initial_charges:R:1 pbc="F F F"
Co       8.04507182      49.92305941       0.87172077       1.00000000       2.00000000
C        8.11802663      50.52949654       3.98790438       0.00000000       0.00000000
C        7.64323440      50.46718780       5.29646595       0.00000000       0.00000000
C        6.46465065      49.76433105       5.54376172       0.00000000       0.00000000
C        5.80554162      49.15210352       4.48063745       0.00000000       0.00000000
C        6.34489544      49.25966780       3.19562697       0.00000000       0.00000000
C        5.73920696      48.65788037       1.99190762       0.00000000       0.00000000
C        4.56774992      47.91256559       2.00263412       0.00000000       0.00000000
C        4.07831419      47.38696230       0.79786053       0.00000000       0.00000000
C        4.78828321      47.63068232      -0.38617527       0.00000000       0.00000000
C        5.95755225      48.38565717      -0.33380776       0.00000000       0.00000000
C        6.78566487      48.70782100      -1.51251654       0.00000000       0.00000000
C        6.49008917      48.29818036      -2.81581099       0.00000000       0.00000000
C        7.34582672      48.66505461      -3.85150695       0.00000000       0.00000000
C        8.47357507      49.43105470      -3.55944394       0.00000000       0.00000000
C        8.70084810      49.80070569      -2.23522557       0.00000000       0.00000000
C        9.02229604      47.14785501       1.29672305       0.00000000       0.00000000
C       10.00148138      46.18231669       1.50639289       0.00000000       0.00000000
C       11.33708401      46.57577905       1.58390204       0.00000000       0.00000000
C       11.64599250      47.92636516       1.44881868       0.00000000       0.00000000
C       10.61974100      48.84608587       1.24050834       0.00000000       0.00000000
C       10.79252991      50.28919451       1.08372905       0.00000000       0.00000000
C       11.98313098      51.00934164       1.10781805       0.00000000       0.00000000
C       11.93555147      52.40321056       0.93751111       0.00000000       0.00000000
C       10.69383007      53.03531069       0.74849238       0.00000000       0.00000000
C        9.54259961      52.26167989       0.73465802       0.00000000       0.00000000
C        8.16503473      52.71728842       0.55583524       0.00000000       0.00000000
C        7.77125162      54.04088473       0.36796841       0.00000000       0.00000000
C        6.41959499      54.33553626       0.21262887       0.00000000       0.00000000
C        5.49639508      53.29100274       0.25025597       0.00000000       0.00000000
C        5.95226520      51.99062966       0.44082102       0.00000000       0.00000000
H        2.67668775      46.34892250      -0.01653617       0.00000000       0.00000000
H       13.83593817      52.68193852       1.07932456       0.00000000       0.00000000
H        9.03528679      51.06822594       3.74624082       0.00000000       0.00000000
H        8.18757077      50.95983807       6.09982782       0.00000000       0.00000000
H        6.06174291      49.69327629       6.55280080       0.00000000       0.00000000
H        4.88445440      48.60066972       4.65602118       0.00000000       0.00000000
H        4.01765351      47.72437319       2.92088593       0.00000000       0.00000000
H        4.42837820      47.23382906      -1.33354721       0.00000000       0.00000000
H        5.60591115      47.70136319      -3.02875115       0.00000000       0.00000000
H        7.13362379      48.35651408      -4.87390711       0.00000000       0.00000000
H        9.16651093      49.73873438      -4.34017277       0.00000000       0.00000000
H        9.56937706      50.40005261      -1.95872539       0.00000000       0.00000000
H        7.97080678      46.87717459       1.23164655       0.00000000       0.00000000
H        9.71259928      45.13812055       1.60699070       0.00000000       0.00000000
H       12.12497468      45.84275445       1.74742303       0.00000000       0.00000000
H       12.67853453      48.26532873       1.50527738       0.00000000       0.00000000
H       12.93487721      50.50128075       1.25599024       0.00000000       0.00000000
H       10.66132941      54.11443389       0.61768030       0.00000000       0.00000000
H        8.51765550      54.83243702       0.34440448       0.00000000       0.00000000
H        6.09206411      55.36308663       0.06520561       0.00000000       0.00000000
H        4.43008070      53.47396487       0.13422059       0.00000000       0.00000000
H        5.26067359      51.15183473       0.47623314       0.00000000       0.00000000
N        9.60337421      50.91412526       0.89963817       0.00000000       0.00000000
N        6.42188628      48.88813440       0.83810328       0.00000000       0.00000000
N        7.48904707      49.94289663       2.96261976       0.00000000       0.00000000
N        7.88216981      49.45063764      -1.23634875       0.00000000       0.00000000
N        9.30930952      48.45485831       1.16438474       0.00000000       0.00000000
N        7.25524273      51.69460640       0.59159216       0.00000000       0.00000000
O        2.94467541      46.67460466       0.86055957       0.00000000       0.00000000
O       13.01965309      53.19369981       0.94294412       0.00000000       0.00000000
