# Supplementary material for: Benchmarking Periodic Density Functional Theory Calculations for Spin-State Energies in Spin-Crossover Systems
Source: Inorg Chem. 2024 Jul 8;63(29):13338–45. doi: 10.1021/acs.inorgchem.4c01094 (PMC11270997; doi:10.1021/acs.inorgchem.4c01094)
Supplement: Supplementary file 3 — ic4c01094_si_003.zip [file ic4c01094_si_003.zip › MolecularPBEMB/m5hs.xyz]

27
Properties=species:S:1:pos:R:3:initial_magmoms:R:1:initial_charges:R:1 pbc="F F F"
Mn      -1.21544236      -0.04065717      -0.01472696       5.00000000       2.00000000
C        0.50199902      -0.94476856      -1.60306233       0.00000000       0.00000000
C        0.31961359      -1.87982040      -0.54673239       0.00000000       0.00000000
C       -1.04558279      -2.27987222      -0.51954417       0.00000000       0.00000000
C       -1.72453230      -1.58337683      -1.56766205       0.00000000       0.00000000
C       -0.76118013      -0.76048340      -2.22968428       0.00000000       0.00000000
C        1.78701354      -0.28390792      -1.99205474       0.00000000      -1.00000000
C        0.39940890       0.97566814       1.61299394       0.00000000      -1.00000000
C       -0.86165848       0.70364530       2.21119863       0.00000000       0.00000000
C       -1.86443842       1.45942303       1.52813999       0.00000000       0.00000000
C       -1.21200408       2.20307215       0.49567618       0.00000000       0.00000000
C        0.17661202       1.89794780       0.55319196       0.00000000       0.00000000
C        1.71784820       0.40394758       2.03024113       0.00000000       0.00000000
H        1.09322949      -2.21133770       0.14059973       0.00000000       0.00000000
H       -1.49052298      -3.00251759       0.15844517       0.00000000       0.00000000
H       -2.76693515      -1.70472659      -1.84841141       0.00000000       0.00000000
H       -0.95755736      -0.10758233      -3.07615953       0.00000000       0.00000000
H       -1.03138437       0.03691959       3.05263936       0.00000000       0.00000000
H       -2.91874011       1.50802633       1.78550717       0.00000000       0.00000000
H       -1.69048258       2.89489741      -0.19156055       0.00000000       0.00000000
H        0.94068533       2.28345721      -0.11642610       0.00000000       0.00000000
H        2.42023866       0.35834626       1.18769349       0.00000000       0.00000000
H        2.18885808       1.01663127       2.81440300       0.00000000       0.00000000
H        1.60717293      -0.61183665       2.43261514       0.00000000       0.00000000
H        2.31735680      -0.86410196      -2.76292813       0.00000000       0.00000000
H        1.61555563       0.72090422      -2.40063149       0.00000000       0.00000000
H        2.46487290      -0.18790496      -1.13379476       0.00000000       0.00000000
