# Supplementary material for: Benchmarking Periodic Density Functional Theory Calculations for Spin-State Energies in Spin-Crossover Systems
Source: Inorg Chem. 2024 Jul 8;63(29):13338–45. doi: 10.1021/acs.inorgchem.4c01094 (PMC11270997; doi:10.1021/acs.inorgchem.4c01094)
Supplement: Supplementary file 3 — ic4c01094_si_003.zip [file ic4c01094_si_003.zip › MolecularPBEMB/m13hs.xyz]

51
Properties=species:S:1:pos:R:3:initial_magmoms:R:1:initial_charges:R:1 pbc="F F F"
Fe       0.01068734      -0.02000618       0.00006163       4.00000000       2.00000000
N       -0.10259685       0.13700717      -2.10055061       0.00000000       0.00000000
N       -2.14530212      -0.87418076      -1.90297882       0.00000000       0.00000000
N       -1.87752640      -0.91322818      -0.56141587       0.00000000       0.00000000
N        1.95728412       1.12455988      -1.97504330       0.00000000       0.00000000
N        1.83427483       0.96384849      -0.62148523       0.00000000       0.00000000
N        0.12403902      -0.17942521       2.10054917       0.00000000       0.00000000
N       -0.83704602       1.89605502       2.14710347       0.00000000       0.00000000
N       -0.79658345       1.82834690       0.78083596       0.00000000       0.00000000
N        1.06801986      -2.23029035       1.73121592       0.00000000       0.00000000
N        0.88307428      -1.95764199       0.40294584       0.00000000       0.00000000
C       -1.17767393      -0.32131526      -2.75752774       0.00000000       0.00000000
C       -1.30248330      -0.24625857      -4.14137956       0.00000000       0.00000000
C       -0.25071797       0.34217627      -4.84562592       0.00000000       0.00000000
C        0.87493679       0.82824801      -4.17857647       0.00000000       0.00000000
C        0.89955425       0.69640355      -2.79352994       0.00000000       0.00000000
C       -2.95834995      -1.46363140      -0.00064656       0.00000000       0.00000000
C       -3.92992279      -1.78035856      -0.96977110       0.00000000       0.00000000
C       -3.37972262      -1.39443889      -2.17370534       0.00000000       0.00000000
C        2.97323352       1.43384491      -0.10435715       0.00000000       0.00000000
C        3.83865327       1.89695894      -1.11438999       0.00000000       0.00000000
C        3.16014152       1.68824071      -2.29639044       0.00000000       0.00000000
C       -0.31995076       0.81621164       2.88096344       0.00000000       0.00000000
C       -0.26598658       0.76467749       4.27046367       0.00000000       0.00000000
C        0.27206164      -0.38772484       4.84559644       0.00000000       0.00000000
C        0.73632257      -1.43602972       4.04940886       0.00000000       0.00000000
C        0.64096798      -1.27744470       2.67029447       0.00000000       0.00000000
C       -1.36004360       2.96210719       0.35338090       0.00000000       0.00000000
C       -1.77003697       3.76640043       1.43435040       0.00000000       0.00000000
C       -1.41981450       3.05941572       2.56510444       0.00000000       0.00000000
C        1.38848890      -3.00948924      -0.24806411       0.00000000       0.00000000
C        1.90435258      -3.96435217       0.64943599       0.00000000       0.00000000
C        1.68226909      -3.43872339       1.90464218       0.00000000       0.00000000
H       -2.17834662      -0.62758188      -4.65905530       0.00000000       0.00000000
H       -0.30919749       0.42314881      -5.92950093       0.00000000       0.00000000
H        1.69333871       1.28921109      -4.72470667       0.00000000       0.00000000
H       -2.99262447      -1.61475783       1.07288009       0.00000000       0.00000000
H       -4.90082510      -2.23374970      -0.81370924       0.00000000       0.00000000
H       -3.76834638      -1.44890778      -3.18302349       0.00000000       0.00000000
H        3.12292601       1.42573467       0.96988724       0.00000000       0.00000000
H        4.82439256       2.32970245      -0.99771918       0.00000000       0.00000000
H        3.43938976       1.89354600      -3.32234101       0.00000000       0.00000000
H       -0.62520720       1.58306649       4.88830752       0.00000000       0.00000000
H        0.33049939      -0.46996454       5.92937096       0.00000000       0.00000000
H        1.15301562      -2.33505702       4.49510854       0.00000000       0.00000000
H       -1.44319023       3.15679787      -0.71041113       0.00000000       0.00000000
H       -2.25278923       4.73493318       1.39612208       0.00000000       0.00000000
H       -1.54117335       3.29275825       3.61559207       0.00000000       0.00000000
H        1.35642578      -3.04086184      -1.33179027       0.00000000       0.00000000
H        2.37223536      -4.91221877       0.41448334       0.00000000       0.00000000
H        1.91281316      -3.82679137       2.88899974       0.00000000       0.00000000
