# Supplementary material for: Benchmarking Periodic Density Functional Theory Calculations for Spin-State Energies in Spin-Crossover Systems
Source: Inorg Chem. 2024 Jul 8;63(29):13338–45. doi: 10.1021/acs.inorgchem.4c01094 (PMC11270997; doi:10.1021/acs.inorgchem.4c01094)
Supplement: Supplementary file 3 — ic4c01094_si_003.zip [file ic4c01094_si_003.zip › MolecularPBEMB/m9hs.xyz]

69
Properties=species:S:1:pos:R:3:initial_magmoms:R:1:initial_charges:R:1 pbc="F F F"
Fe      -0.03288690      -0.11818576      -0.11928358       3.00000000       1.00000000
O       -1.08148792       0.06395733      -1.78587062       0.00000000      -1.00000000
O       -1.38049061      -0.09176858       1.33427708       0.00000000      -1.00000000
N        1.70168434      -0.05145008      -1.28788092       0.00000000       0.00000000
N        1.40740043      -0.41796440       1.34844677       0.00000000       0.00000000
N       -0.09451452       2.09207435       0.07544353       0.00000000       0.00000000
N       -0.33059743      -2.28358744      -0.32923276       0.00000000       0.00000000
C       -0.71196924       0.40243258      -2.97356901       0.00000000       0.00000000
C        0.62055129       0.53512204      -3.36665012       0.00000000       0.00000000
C        1.76727538       0.33514437      -2.55601025       0.00000000       0.00000000
C        2.93643743      -0.19935917      -0.52812911       0.00000000       0.00000000
C        2.64492533      -0.92925783       0.78213094       0.00000000       0.00000000
C        1.26486741      -0.21527380       2.64903703       0.00000000       0.00000000
C        0.02638116       0.17111135       3.22529166       0.00000000       0.00000000
C       -1.21085673       0.20382544       2.57801024       0.00000000       0.00000000
C       -1.82167813       0.65308801      -3.95798601       0.00000000       0.00000000
C        3.10689145       0.58699052      -3.20222041       0.00000000       0.00000000
C        2.42683923      -0.39998454       3.59753701       0.00000000       0.00000000
C       -2.45587728       0.56428948       3.34176082       0.00000000       0.00000000
C       -1.21663089       2.75087484      -0.26088472       0.00000000       0.00000000
C       -1.37781512       4.12892881      -0.12505486       0.00000000       0.00000000
C       -0.29645860       4.87357062       0.39294021       0.00000000       0.00000000
C        0.86380870       4.17701541       0.74307399       0.00000000       0.00000000
C        0.92811327       2.79962466       0.57662996       0.00000000       0.00000000
C       -2.66636280       4.78453099      -0.52212508       0.00000000       0.00000000
C       -0.39325716       6.35783744       0.56264778       0.00000000       0.00000000
C       -0.72928243      -3.04496060       0.70354833       0.00000000       0.00000000
C       -0.92660284      -4.42243046       0.62127896       0.00000000       0.00000000
C       -0.68774589      -5.05081179      -0.61963182       0.00000000       0.00000000
C       -0.26521781      -4.24930408      -1.68508041       0.00000000       0.00000000
C       -0.10110544      -2.88217454      -1.50944779       0.00000000       0.00000000
C       -1.38734450      -5.19596563       1.82001943       0.00000000       0.00000000
C       -0.88895568      -6.52427153      -0.78901486       0.00000000       0.00000000
H        0.79983704       0.82596263      -4.39859092       0.00000000       0.00000000
H        3.70447707      -0.75378273      -1.08916102       0.00000000       0.00000000
H        3.36457165       0.79533833      -0.30584678       0.00000000       0.00000000
H        3.50826661      -0.83288483       1.45351995       0.00000000       0.00000000
H        2.51155440      -2.00428085       0.57099714       0.00000000       0.00000000
H        0.02892889       0.39015447       4.28998404       0.00000000       0.00000000
H       -1.44582084       0.88898129      -4.95853450       0.00000000       0.00000000
H       -2.44560922       1.48646866      -3.60439046       0.00000000       0.00000000
H       -2.47325680      -0.22976729      -4.01210888       0.00000000       0.00000000
H        3.67257901       1.34619723      -2.64350900       0.00000000       0.00000000
H        2.99258228       0.92819548      -4.23468757       0.00000000       0.00000000
H        3.72097997      -0.32504574      -3.20702923       0.00000000       0.00000000
H        2.13569956      -0.15468016       4.62264342       0.00000000       0.00000000
H        2.78419772      -1.43905851       3.58282158       0.00000000       0.00000000
H        3.27696870       0.23865402       3.31903947       0.00000000       0.00000000
H       -3.19950502      -0.23798985       3.24066924       0.00000000       0.00000000
H       -2.90272464       1.46751755       2.90224265       0.00000000       0.00000000
H       -2.25684040       0.74373172       4.40303156       0.00000000       0.00000000
H       -2.02462122       2.13554848      -0.65880411       0.00000000       0.00000000
H        1.72161661       4.71011492       1.15206478       0.00000000       0.00000000
H        1.81618842       2.23357082       0.85545178       0.00000000       0.00000000
H       -3.12238553       5.31303740       0.32745268       0.00000000       0.00000000
H       -2.50561247       5.53550325      -1.30901195       0.00000000       0.00000000
H       -3.38967852       4.04977460      -0.89365082       0.00000000       0.00000000
H       -1.22061968       6.62356508       1.23678418       0.00000000       0.00000000
H        0.53251249       6.77852792       0.96926667       0.00000000       0.00000000
H       -0.60618826       6.85022556      -0.39738268       0.00000000       0.00000000
H       -0.90698389      -2.51619385       1.64007760       0.00000000       0.00000000
H       -0.06893548      -4.69277011      -2.66080288       0.00000000       0.00000000
H        0.21843080      -2.23610834      -2.32628772       0.00000000       0.00000000
H       -2.35008398      -5.69079597       1.62666297       0.00000000       0.00000000
H       -1.50958052      -4.54366319       2.69213775       0.00000000       0.00000000
H       -0.67308633      -5.98957856       2.08234484       0.00000000       0.00000000
H       -1.92925922      -6.80465087      -0.56766734       0.00000000       0.00000000
H       -0.25987193      -7.09211824      -0.08818840       0.00000000       0.00000000
H       -0.65321880      -6.84893031      -1.80799947       0.00000000       0.00000000
