# Supplementary material for: Benchmarking Periodic Density Functional Theory Calculations for Spin-State Energies in Spin-Crossover Systems
Source: Inorg Chem. 2024 Jul 8;63(29):13338–45. doi: 10.1021/acs.inorgchem.4c01094 (PMC11270997; doi:10.1021/acs.inorgchem.4c01094)
Supplement: Supplementary file 3 — ic4c01094_si_003.zip [file ic4c01094_si_003.zip › MolecularPBEMB/m16ls.xyz]

59
Properties=species:S:1:pos:R:3:initial_magmoms:R:1:initial_charges:R:1 pbc="F F F"
Co      42.34679491     -23.22461536      18.10216344       1.00000000       2.00000000
C       39.67155806     -22.31996523      18.50451670       0.00000000       0.00000000
C       39.90069859     -23.97918715      16.84334385       0.00000000       0.00000000
C       38.29203034     -22.26369694      18.29044746       0.00000000       0.00000000
C       38.52558727     -23.95501551      16.59714230       0.00000000       0.00000000
C       37.71690203     -23.08915177      17.32818313       0.00000000       0.00000000
C       40.39648481     -21.49956861      19.49101300       0.00000000       0.00000000
C       40.85897794     -24.84884306      16.13825125       0.00000000       0.00000000
C       42.48243205     -21.02427950      20.39041613       0.00000000       0.00000000
C       43.09317300     -25.45147767      15.96157378       0.00000000       0.00000000
C       39.78505502     -20.56489199      20.33186413       0.00000000       0.00000000
C       40.50174187     -25.75499401      15.13536710       0.00000000       0.00000000
C       41.94656223     -20.07603197      21.25999993       0.00000000       0.00000000
C       42.81577705     -26.37591233      14.95609899       0.00000000       0.00000000
C       40.57202935     -19.84472978      21.22732719       0.00000000       0.00000000
C       41.49449036     -26.52769362      14.53771363       0.00000000       0.00000000
C       44.98174999     -22.45694561      17.69749628       0.00000000       0.00000000
C       44.65877966     -24.13832618      19.33352149       0.00000000       0.00000000
C       46.36038371     -22.48051350      17.91016394       0.00000000       0.00000000
C       46.03079742     -24.19647833      19.57982755       0.00000000       0.00000000
C       46.88370920     -23.35888967      18.85986226       0.00000000       0.00000000
C       44.23057504     -21.62493351      16.76242680       0.00000000       0.00000000
C       43.59812973     -24.91691297      19.96574590       0.00000000       0.00000000
C       42.08262985     -21.14711637      15.98934042       0.00000000       0.00000000
C       41.29182579     -25.26317460      19.99453056       0.00000000       0.00000000
C       44.78366885     -20.68296260      15.89638521       0.00000000       0.00000000
C       43.78487538     -25.88114211      20.95501009       0.00000000       0.00000000
C       42.57383791     -20.19365527      15.10322820       0.00000000       0.00000000
C       41.41299438     -26.23510042      20.98257349       0.00000000       0.00000000
C       43.94705021     -19.95593276      15.05418795       0.00000000       0.00000000
C       42.67978075     -26.55103527      21.47251581       0.00000000       0.00000000
H       37.67334379     -21.58239783      18.86897066       0.00000000       0.00000000
H       38.09074997     -24.60545487      15.84250922       0.00000000       0.00000000
H       36.64360760     -23.05776328      17.14879087       0.00000000       0.00000000
H       43.55202232     -21.23828031      20.38094720       0.00000000       0.00000000
H       44.11196526     -25.29905507      16.32038075       0.00000000       0.00000000
H       38.71114351     -20.39644957      20.29358508       0.00000000       0.00000000
H       39.46597764     -25.86115947      14.82065434       0.00000000       0.00000000
H       42.59564610     -19.53403355      21.94505009       0.00000000       0.00000000
H       43.62014381     -26.96090913      14.51435478       0.00000000       0.00000000
H       40.11633658     -19.11184232      21.89122921       0.00000000       0.00000000
H       41.23824352     -27.23962528      13.75474729       0.00000000       0.00000000
H       47.01640927     -21.82343317      17.34345242       0.00000000       0.00000000
H       46.42838696     -24.88487491      20.32233520       0.00000000       0.00000000
H       47.95679016     -23.39070772      19.03898593       0.00000000       0.00000000
H       41.01740844     -21.35739321      16.05325713       0.00000000       0.00000000
H       40.31904471     -24.99254418      19.59023527       0.00000000       0.00000000
H       45.85975658     -20.52173960      15.88314162       0.00000000       0.00000000
H       44.78718255     -26.10386488      21.31544199       0.00000000       0.00000000
H       41.88199791     -19.64930111      14.46372820       0.00000000       0.00000000
H       40.52090497     -26.73278436      21.35728639       0.00000000       0.00000000
H       44.35975568     -19.21594704      14.37081326       0.00000000       0.00000000
H       42.80495096     -27.30721803      22.24544908       0.00000000       0.00000000
N       40.45004648     -23.16899116      17.78487516       0.00000000       0.00000000
N       44.16469309     -23.27806092      18.40621311       0.00000000       0.00000000
N       41.73105761     -21.71888293      19.52825981       0.00000000       0.00000000
N       42.14342403     -24.70658986      16.53905037       0.00000000       0.00000000
N       42.88164551     -21.85481440      16.80684343       0.00000000       0.00000000
N       42.35228223     -24.61025716      19.48789317       0.00000000       0.00000000
