# Supplementary material for: Benchmarking Periodic Density Functional Theory Calculations for Spin-State Energies in Spin-Crossover Systems
Source: Inorg Chem. 2024 Jul 8;63(29):13338–45. doi: 10.1021/acs.inorgchem.4c01094 (PMC11270997; doi:10.1021/acs.inorgchem.4c01094)
Supplement: Supplementary file 3 — ic4c01094_si_003.zip [file ic4c01094_si_003.zip › MolecularPBEMB/m14ls.xyz]

59
Properties=species:S:1:pos:R:3:initial_charges:R:1 pbc="F F F"
Fe      -0.07175277       0.00001566      -0.00001277       2.00000000
B       -0.98938339      -3.27183866       0.00848735       0.00000000
B       -0.98794860       3.27221549      -0.00846436       0.00000000
C        1.26675771      -1.77852677       1.91896743       0.00000000
C        1.26743374       1.77797980      -1.91904482       0.00000000
C        2.36874481      -2.33239365       2.55404724       0.00000000
C        2.36963314       2.33147880      -2.55407612       0.00000000
C        3.65257435      -1.96093066       2.14756900       0.00000000
C        3.65332126       1.95966904      -2.14746880       0.00000000
C        3.77462147      -1.02922193       1.12440107       0.00000000
C        3.77501287       1.02798094      -1.12423953       0.00000000
C        2.62739714      -0.50021120       0.52795254       0.00000000
C        2.62758647       0.49932699      -0.52786384       0.00000000
C        0.22670212       1.19200836       2.75292240       0.00000000
C        0.22622941      -1.19218728      -2.75289146       0.00000000
C       -0.06473150       2.34614828       3.48449816       0.00000000
C       -0.06572976      -2.34619314      -3.48446863       0.00000000
C       -0.59500911       3.22436147       2.54724559       0.00000000
C       -0.59639786      -3.22416738      -2.54721355       0.00000000
C       -2.47938444      -0.39826242       1.73601557       0.00000000
C       -2.47922007       0.39931271      -1.73601844       0.00000000
C       -3.42797974      -1.36048367       2.09501002       0.00000000
C       -3.42738895       1.36195482      -2.09501268       0.00000000
C       -2.99351304      -2.52730608       1.47862879       0.00000000
C       -2.99241691       2.52858006      -1.47861329       0.00000000
H        0.02079847      -3.56652770       0.61793199       0.00000000
H        0.02236816       3.56643971      -0.61790772       0.00000000
H       -1.66543628      -4.25102687      -0.22129706       0.00000000
H       -1.66355912       4.25170974       0.22131637       0.00000000
H        0.25553130      -2.03769129       2.21433323       0.00000000
H        0.25630604       2.03743776      -2.21449450       0.00000000
H        2.21169499      -3.05250435       3.35480090       0.00000000
H        2.21285813       3.05158561      -3.35488714       0.00000000
H        4.53714401      -2.38054629       2.62382356       0.00000000
H        4.53805546       2.37898212      -2.62368407       0.00000000
H        4.75671389      -0.70181138       0.78976552       0.00000000
H        4.75698243       0.70030179      -0.78950633       0.00000000
H        0.62627343       0.25049006       3.10393114       0.00000000
H        0.62623262      -0.25085220      -3.10389923       0.00000000
H        0.08152642       2.51302347       4.54415287       0.00000000
H        0.08046201      -2.51313869      -4.54412144       0.00000000
H       -0.95960590       4.24027293       2.64034992       0.00000000
H       -0.96144947      -4.23991571      -2.64031536       0.00000000
H       -2.44631671       0.65718876       1.97397982       0.00000000
H       -2.44660792      -0.65615089      -1.97399220       0.00000000
H       -4.31188914      -1.22213719       2.70471947       0.00000000
H       -4.31135559       1.22400121      -2.70472835       0.00000000
H       -3.40837161      -3.52798515       1.46149525       0.00000000
H       -3.40683819       3.52944020      -1.46147431       0.00000000
N        1.37130620      -0.88222370       0.91187259      -1.00000000
N        1.37163790       0.88169682      -0.91189437      -1.00000000
N       -0.09877602       1.36187208       1.45491573       0.00000000
N       -0.09934832      -1.36189350      -1.45488860       0.00000000
N       -1.52072692      -0.95199854       0.96552397       0.00000000
N       -1.52032424       0.95262386      -0.96551952       0.00000000
N       -0.60550575       2.61770928       1.34138586       0.00000000
N       -0.60664239      -2.61750143      -1.34135792       0.00000000
N       -1.85153891      -2.26337949       0.80541481       0.00000000
N       -1.85055833       2.26414838      -0.80540071       0.00000000
