# Supplementary material for: Benchmarking Periodic Density Functional Theory Calculations for Spin-State Energies in Spin-Crossover Systems
Source: Inorg Chem. 2024 Jul 8;63(29):13338–45. doi: 10.1021/acs.inorgchem.4c01094 (PMC11270997; doi:10.1021/acs.inorgchem.4c01094)
Supplement: Supplementary file 3 — ic4c01094_si_003.zip [file ic4c01094_si_003.zip › MolecularPBEMB/m2ls.xyz]

53
Properties=species:S:1:pos:R:3:initial_magmoms:R:1:initial_charges:R:1 pbc="F F F"
Mn       0.11014256      -0.00842448       0.00361814       2.00000000       3.00000000
C        2.62526614       3.29341598       0.78643613       0.00000000       0.00000000
C        2.52904322      -2.34587322       2.52313963       0.00000000       0.00000000
C        2.66990581      -0.98860991      -3.18254755       0.00000000       0.00000000
C        0.76939100       2.27931768       1.53534424       0.00000000       0.00000000
C        0.74798133      -2.49636404       1.16368156       0.00000000       0.00000000
C        0.82402985       0.19895391      -2.71963659       0.00000000       0.00000000
C        2.32136901       2.17336573      -0.02341475       0.00000000       0.00000000
C        2.22864040      -1.07943259       1.98884511       0.00000000       0.00000000
C        2.32577593      -1.15075631      -1.82147772       0.00000000       0.00000000
C        1.64001280       3.36573290       1.77576681       0.00000000       0.00000000
C        1.59153121      -3.25168209       1.99724554       0.00000000       0.00000000
C        1.72148986      -0.13329238      -3.75552340       0.00000000       0.00000000
C       -0.38747890      -2.74410821       0.36238860       0.00000000       0.00000000
C       -0.31607237       1.00563899      -2.57536651       0.00000000       0.00000000
C       -0.38690343       1.75305925       2.13385891       0.00000000       0.00000000
C       -2.08388067      -1.88904113      -1.09077370       0.00000000       0.00000000
C       -2.03296103       1.87342169      -1.14803027       0.00000000       0.00000000
C       -2.09189519       0.06516007       2.16239449       0.00000000       0.00000000
C       -3.37302079      -1.35524201      -0.43412326       0.00000000       0.00000000
C       -3.33773407       1.05969004      -1.02991513       0.00000000       0.00000000
C       -3.37655100       0.36971258       1.36280748       0.00000000       0.00000000
H        3.46919628       3.96246801       0.65320789       0.00000000       0.00000000
H        3.33917941      -2.57044631       3.20937513       0.00000000       0.00000000
H        3.51640370      -1.45131042      -3.68011348       0.00000000       0.00000000
H        2.85639201       1.78650425      -0.88575324       0.00000000       0.00000000
H        2.72727345      -0.12858663       2.14957797       0.00000000       0.00000000
H        2.82302279      -1.73328251      -1.05217390       0.00000000       0.00000000
H        1.55053062       4.10168142       2.56833872       0.00000000       0.00000000
H        1.52680635      -4.31832329       2.18662586       0.00000000       0.00000000
H        1.67556644       0.21105245      -4.78343517       0.00000000       0.00000000
H       -0.80010626      -3.75030008       0.23237588       0.00000000       0.00000000
H       -0.72331499       1.59949019      -3.39973539       0.00000000       0.00000000
H       -0.82247807       2.19094019       3.03903382       0.00000000       0.00000000
H       -2.22995991      -2.95587926      -1.33375743       0.00000000       0.00000000
H       -2.15076630       2.60716652      -1.96412556       0.00000000       0.00000000
H       -2.23710010       0.40263838       3.20350751       0.00000000       0.00000000
H       -1.90789716      -1.35471488      -2.03581807       0.00000000       0.00000000
H       -1.87319929       2.44049327      -0.21903557       0.00000000       0.00000000
H       -1.92834908      -1.02220681       2.18758427       0.00000000       0.00000000
H       -4.20387088      -1.53313154      -1.14692393       0.00000000       0.00000000
H       -4.15987878       1.78034032      -0.84417635       0.00000000       0.00000000
H       -4.21223277      -0.15253948       1.87098981       0.00000000       0.00000000
H       -3.58680937      -1.96211521       0.45849909       0.00000000       0.00000000
H       -3.54423001       0.58933496      -2.00305682       0.00000000       0.00000000
H       -3.58583049       1.44761122       1.43756476       0.00000000       0.00000000
N        1.20972189       1.56723604       0.42820769       0.00000000      -1.00000000
N        1.15774886      -1.17091037       1.17018268       0.00000000      -1.00000000
N        1.21719491      -0.43910410      -1.54458534       0.00000000      -1.00000000
N       -0.92542844      -1.70979964      -0.24346312       0.00000000       0.00000000
N       -0.87456965       1.03718649      -1.38025789       0.00000000       0.00000000
N       -0.92289301       0.68549718       1.57954234       0.00000000       0.00000000
N       -3.32258984       0.02449218      -0.03177792       0.00000000       0.00000000
