# Supplementary material for: Benchmarking Periodic Density Functional Theory Calculations for Spin-State Energies in Spin-Crossover Systems
Source: Inorg Chem. 2024 Jul 8;63(29):13338–45. doi: 10.1021/acs.inorgchem.4c01094 (PMC11270997; doi:10.1021/acs.inorgchem.4c01094)
Supplement: Supplementary file 3 — ic4c01094_si_003.zip [file ic4c01094_si_003.zip › MolecularPBEMB/m20hs.xyz]

67
Properties=species:S:1:pos:R:3:initial_magmoms:R:1:initial_charges:R:1 pbc="F F F"
Co      -0.04746353       0.02325675      -0.00790425       3.00000000       2.00000000
O        0.29640902      -0.31902248       6.14159935       0.00000000       0.00000000
O       -0.50832722       0.32864160      -6.09087127       0.00000000       0.00000000
N       -1.09769845      -1.73777036       0.51545105       0.00000000       0.00000000
N        0.08657543      -0.05530554       2.04348055       0.00000000       0.00000000
N        1.05951852       1.75086320       0.51739103       0.00000000       0.00000000
N       -1.85356412       1.13803282      -0.32525324       0.00000000       0.00000000
N       -0.16678371       0.10402532      -2.01778674       0.00000000       0.00000000
N        1.70005388      -1.05860622      -0.63082221       0.00000000       0.00000000
C       -1.68863540      -2.54887727      -0.37513574       0.00000000       0.00000000
C       -2.37483954      -3.70013182      -0.00250124       0.00000000       0.00000000
C       -2.45108903      -4.02285198       1.35239002       0.00000000       0.00000000
C       -1.84089150      -3.18466927       2.28091128       0.00000000       0.00000000
C       -1.16882859      -2.04480211       1.83435187       0.00000000       0.00000000
C       -0.48744249      -1.07927498       2.71629068       0.00000000       0.00000000
C       -0.41840721      -1.17012946       4.09767492       0.00000000       0.00000000
C        0.26668339      -0.17035861       4.81590610       0.00000000       0.00000000
C        0.85810782       0.89037676       4.10738620       0.00000000       0.00000000
C        0.74274720       0.90796223       2.71735216       0.00000000       0.00000000
C        1.30383583       1.95005097       1.83681649       0.00000000       0.00000000
C        2.02544348       3.05974309       2.28222491       0.00000000       0.00000000
C        2.50339322       3.98031079       1.35403095       0.00000000       0.00000000
C        2.24682301       3.76924937      -0.00047815       0.00000000       0.00000000
C        1.52132274       2.64193535      -0.37259165       0.00000000       0.00000000
C        0.97981738       0.66873984       6.93775243       0.00000000       0.00000000
C       -2.66571193       1.63414300       0.61700901       0.00000000       0.00000000
C       -3.82274737       2.34982129       0.31660882       0.00000000       0.00000000
C       -4.14781720       2.55776341      -1.02237100       0.00000000       0.00000000
C       -3.30805320       2.04481350      -2.00866527       0.00000000       0.00000000
C       -2.16551793       1.33745680      -1.63012864       0.00000000       0.00000000
C       -1.20749476       0.74995113      -2.59637378       0.00000000       0.00000000
C       -1.32278274       0.82625735      -3.97372681       0.00000000       0.00000000
C       -0.33504921       0.21754554      -4.77668433       0.00000000       0.00000000
C        0.74024820      -0.45037869      -4.15878137       0.00000000       0.00000000
C        0.78681771      -0.48431615      -2.76758334       0.00000000       0.00000000
C        1.85061931      -1.14927712      -1.97608931       0.00000000       0.00000000
C        2.93151625      -1.82515748      -2.54504889       0.00000000       0.00000000
C        3.87680829      -2.42156550      -1.71279148       0.00000000       0.00000000
C        3.71600318      -2.32622496      -0.33232060       0.00000000       0.00000000
C        2.61201160      -1.63431542       0.16248278       0.00000000       0.00000000
C        0.45618168      -0.26910483      -6.98310750       0.00000000       0.00000000
H       -1.60449087      -2.25617362      -1.42177862       0.00000000       0.00000000
H       -2.83876018      -4.32643188      -0.76152621       0.00000000       0.00000000
H       -2.97990597      -4.91558764       1.68160658       0.00000000       0.00000000
H       -1.88756119      -3.41468259       3.34296281       0.00000000       0.00000000
H       -0.87597127      -1.98828699       4.64827769       0.00000000       0.00000000
H        1.39225974       1.67923891       4.62738706       0.00000000       0.00000000
H        2.21273296       3.20501211       3.34373769       0.00000000       0.00000000
H        3.06751790       4.85122946       1.68304796       0.00000000       0.00000000
H        2.60050957       4.46361705      -0.75963571       0.00000000       0.00000000
H        1.29637155       2.43628275      -1.41915016       0.00000000       0.00000000
H        0.51331273       1.65549345       6.81373314       0.00000000       0.00000000
H        2.04527275       0.70883602       6.67335034       0.00000000       0.00000000
H        0.86814095       0.33481329       7.97148797       0.00000000       0.00000000
H       -2.37060182       1.44544485       1.64949665       0.00000000       0.00000000
H       -4.45126118       2.73251320       1.11808011       0.00000000       0.00000000
H       -5.04354669       3.11181118      -1.29780227       0.00000000       0.00000000
H       -3.54389057       2.19578371      -3.05967482       0.00000000       0.00000000
H       -2.14759509       1.33775924      -4.46306943       0.00000000       0.00000000
H        1.51278534      -0.92722146      -4.75315464       0.00000000       0.00000000
H        3.04000802      -1.89009041      -3.62532454       0.00000000       0.00000000
H        4.72605238      -2.95323587      -2.13857051       0.00000000       0.00000000
H        4.42972239      -2.77771043       0.35369760       0.00000000       0.00000000
H        2.44400371      -1.53273990       1.23494177       0.00000000       0.00000000
H        0.49322171      -1.35665626      -6.83617157       0.00000000       0.00000000
H        1.44775436       0.17800321      -6.83279236       0.00000000       0.00000000
H        0.09595978      -0.04281622      -7.98875031       0.00000000       0.00000000
