# Supplementary material for: Benchmarking Periodic Density Functional Theory Calculations for Spin-State Energies in Spin-Crossover Systems
Source: Inorg Chem. 2024 Jul 8;63(29):13338–45. doi: 10.1021/acs.inorgchem.4c01094 (PMC11270997; doi:10.1021/acs.inorgchem.4c01094)
Supplement: Supplementary file 3 — ic4c01094_si_003.zip [file ic4c01094_si_003.zip › MolecularPBEMB/m19hs.xyz]

71
Properties=species:S:1:pos:R:3:initial_magmoms:R:1:initial_charges:R:1 pbc="F F F"
Co      -0.18180662       0.03979482      -0.61405281       3.00000000       0.00000000
O       -1.30414822       1.28150004       0.58489541       0.00000000      -1.00000000
O        0.53506036      -0.85070694       1.06271665       0.00000000      -1.00000000
N        0.92697568       1.74365206      -0.62217758       0.00000000       0.00000000
N        2.01245576       1.82443459      -1.35176594       0.00000000       0.00000000
N        1.35988064      -0.37492890      -1.97877652       0.00000000       0.00000000
N       -1.00247040      -1.82008796      -0.74355477       0.00000000       0.00000000
N       -1.85771096      -2.09637325      -1.69477359       0.00000000       0.00000000
N       -1.64507577       0.23593826      -2.04542353       0.00000000       0.00000000
C       -0.75173111       2.40459680       0.80840226       0.00000000       0.00000000
C       -1.38125297       3.35415847       1.71662310       0.00000000       0.00000000
C       -2.58132090       2.99109320       2.35562522       0.00000000       0.00000000
C       -3.20834674       3.86532399       3.22641214       0.00000000       0.00000000
C       -2.63461607       5.12257361       3.46620110       0.00000000       0.00000000
C       -1.45126676       5.48888403       2.84124120       0.00000000       0.00000000
C       -0.78834700       4.61916763       1.95079564       0.00000000       0.00000000
C        0.46312222       4.97831287       1.27960853       0.00000000       0.00000000
C        1.06668066       6.22924498       1.49981031       0.00000000       0.00000000
C        2.25200862       6.59393770       0.87719970       0.00000000       0.00000000
C        2.87279206       5.69764258       0.00315544       0.00000000       0.00000000
C        2.30686183       4.45414982      -0.23868932       0.00000000       0.00000000
C        1.09975599       4.06070827       0.38508820       0.00000000       0.00000000
C        0.48993856       2.76204945       0.15792632       0.00000000       0.00000000
C        2.24431524       0.65926862      -2.04925023       0.00000000       0.00000000
C        3.40397686       0.55975559      -2.84399531       0.00000000       0.00000000
C        3.63819112      -0.60458108      -3.55508393       0.00000000       0.00000000
C        2.72125711      -1.66297516      -3.47308919       0.00000000       0.00000000
C        1.59995585      -1.49887918      -2.67058636       0.00000000       0.00000000
C        0.33780034      -2.11571089       1.08938825       0.00000000       0.00000000
C        1.00968137      -2.93304662       2.08485370       0.00000000       0.00000000
C        1.90831124      -2.32053656       2.97961279       0.00000000       0.00000000
C        2.56139445      -3.06803009       3.94335894       0.00000000       0.00000000
C        2.31411665      -4.44691352       4.02598965       0.00000000       0.00000000
C        1.42859599      -5.05906088       3.15122188       0.00000000       0.00000000
C        0.75136474      -4.32612927       2.15443677       0.00000000       0.00000000
C       -0.18912389      -4.94626402       1.22008321       0.00000000       0.00000000
C       -0.47188387      -6.32325816       1.28100809       0.00000000       0.00000000
C       -1.36251405      -6.92958416       0.40733324       0.00000000       0.00000000
C       -2.00310105      -6.15828871      -0.56729824       0.00000000       0.00000000
C       -1.74872144      -4.79763171      -0.65878074       0.00000000       0.00000000
C       -0.84415167      -4.15944193       0.22121080       0.00000000       0.00000000
C       -0.55329224      -2.73999385       0.14703078       0.00000000       0.00000000
C       -2.16678294      -0.96725786      -2.41973528       0.00000000       0.00000000
C       -3.04191480      -1.06689469      -3.51902734       0.00000000       0.00000000
C       -3.38555243       0.08059714      -4.21262503       0.00000000       0.00000000
C       -2.85737543       1.31628171      -3.80790464       0.00000000       0.00000000
C       -1.99213638       1.34119227      -2.72228864       0.00000000       0.00000000
H       -2.99211147       2.00550151       2.14363056       0.00000000       0.00000000
H       -4.13624135       3.58068517       3.72121932       0.00000000       0.00000000
H       -3.11854933       5.82134984       4.14860204       0.00000000       0.00000000
H       -1.03798496       6.47196659       3.05421829       0.00000000       0.00000000
H        0.59945393       6.93961189       2.17799022       0.00000000       0.00000000
H        2.69036061       7.57209100       1.07352810       0.00000000       0.00000000
H        3.80373913       5.97016899      -0.49395493       0.00000000       0.00000000
H        2.78390564       3.75408285      -0.91523895       0.00000000       0.00000000
H        4.08735199       1.40609630      -2.87306121       0.00000000       0.00000000
H        4.53075782      -0.69681196      -4.17342191       0.00000000       0.00000000
H        2.87051115      -2.59196141      -4.01890877       0.00000000       0.00000000
H        0.85314463      -2.28776137      -2.56947796       0.00000000       0.00000000
H        2.06683557      -1.24755760       2.88643661       0.00000000       0.00000000
H        3.25857541      -2.59257471       4.63237833       0.00000000       0.00000000
H        2.81793172      -5.04604283       4.78457157       0.00000000       0.00000000
H        1.26300006      -6.12948004       3.24867501       0.00000000       0.00000000
H        0.01531900      -6.93949296       2.03335292       0.00000000       0.00000000
H       -1.55709888      -7.99889701       0.48523581       0.00000000       0.00000000
H       -2.70773883      -6.62142037      -1.25806633       0.00000000       0.00000000
H       -2.24493715      -4.19397751      -1.41078985       0.00000000       0.00000000
H       -3.43012233      -2.04738585      -3.78765647       0.00000000       0.00000000
H       -4.06447564       0.02434688      -5.06307729       0.00000000       0.00000000
H       -3.11364512       2.24061200      -4.32122480       0.00000000       0.00000000
H       -1.55059626       2.27289448      -2.36527265       0.00000000       0.00000000
