# Supplementary material for: Benchmarking Periodic Density Functional Theory Calculations for Spin-State Energies in Spin-Crossover Systems
Source: Inorg Chem. 2024 Jul 8;63(29):13338–45. doi: 10.1021/acs.inorgchem.4c01094 (PMC11270997; doi:10.1021/acs.inorgchem.4c01094)
Supplement: Supplementary file 3 — ic4c01094_si_003.zip [file ic4c01094_si_003.zip › MolecularPBEMB/m8hsnew.xyz]

49
Properties=species:S:1:pos:R:3:initial_magmoms:R:1:initial_charges:R:1 pbc="F F F"
H        5.79342833      11.58096457       1.48966109       0.00000000       0.00000000
Fe       6.60015561       7.28279145       4.29169540       5.00000000       3.00000000
O        8.30648539       6.80128617       5.07130249       0.00000000      -1.00000000
O        5.61087891       7.74192106       5.89422615       0.00000000      -1.00000000
N        7.88404042       8.88104581       3.60508198       0.00000000       0.00000000
N        5.32471196       8.62403028       3.07074788       0.00000000       0.00000000
N        5.09360673       5.73161021       4.36111681       0.00000000       0.00000000
N        6.97841607       5.97826134       2.55224655       0.00000000       0.00000000
C        9.35600237       7.54593583       4.82276468       0.00000000       0.00000000
C       10.64287619       7.24575382       5.32143394       0.00000000       0.00000000
C       11.70089688       8.08996086       5.02824649       0.00000000       0.00000000
C       11.52778938       9.24859326       4.23917168       0.00000000       0.00000000
C       10.27880407       9.56699445       3.73498946       0.00000000       0.00000000
C        9.18851316       8.72430474       4.01840653       0.00000000       0.00000000
C        7.36374736       9.83367725       2.89398424       0.00000000       0.00000000
C        5.95082575       9.73062717       2.58904216       0.00000000       0.00000000
C        5.25993256      10.70686992       1.86049907       0.00000000       0.00000000
C        3.89720587      10.54204704       1.63336932       0.00000000       0.00000000
C        3.25904856       9.40997950       2.14033597       0.00000000       0.00000000
C        4.01381559       8.47816407       2.85413979       0.00000000       0.00000000
C        4.55154541       7.04007594       6.21202640       0.00000000       0.00000000
C        3.73412374       7.34877996       7.32184606       0.00000000       0.00000000
C        2.63229560       6.55667683       7.59769319       0.00000000       0.00000000
C        2.30220325       5.44068452       6.79697047       0.00000000       0.00000000
C        3.08701613       5.11075845       5.70590823       0.00000000       0.00000000
C        4.21107368       5.90139499       5.40395421       0.00000000       0.00000000
C        5.11580148       4.80670255       3.45089883       0.00000000       0.00000000
C        6.15407610       4.90243889       2.44416247       0.00000000       0.00000000
C        6.31970013       3.95068769       1.43031972       0.00000000       0.00000000
C        7.36049375       4.10764298       0.52027896       0.00000000       0.00000000
C        8.21007566       5.20711577       0.64575622       0.00000000       0.00000000
C        7.98062181       6.11661221       1.67883877       0.00000000       0.00000000
H       10.77456130       6.35596537       5.93438538       0.00000000       0.00000000
H       12.69227973       7.85658551       5.41573006       0.00000000       0.00000000
H       12.37987222       9.89315472       4.03189657       0.00000000       0.00000000
H       10.14541668      10.46200552       3.12741165       0.00000000       0.00000000
H        7.93262815      10.69602925       2.53118178       0.00000000       0.00000000
H        3.33746683      11.28909717       1.07260214       0.00000000       0.00000000
H        2.19418624       9.24403213       1.99160272       0.00000000       0.00000000
H        3.55144042       7.58480470       3.27347607       0.00000000       0.00000000
H        3.99200113       8.20501058       7.94251196       0.00000000       0.00000000
H        2.00433596       6.79745276       8.45509139       0.00000000       0.00000000
H        1.42991298       4.83836581       7.04358848       0.00000000       0.00000000
H        2.83612215       4.24682667       5.09045306       0.00000000       0.00000000
H        4.40534473       3.97400652       3.41721395       0.00000000       0.00000000
H        5.64083617       3.10100093       1.37218666       0.00000000       0.00000000
H        7.51181886       3.37866023      -0.27442073       0.00000000       0.00000000
H        9.04001407       5.36410601      -0.03986212       0.00000000       0.00000000
H        8.62420448       6.98549655       1.81652811       0.00000000       0.00000000
