# Supplementary material for: Benchmarking Periodic Density Functional Theory Calculations for Spin-State Energies in Spin-Crossover Systems
Source: Inorg Chem. 2024 Jul 8;63(29):13338–45. doi: 10.1021/acs.inorgchem.4c01094 (PMC11270997; doi:10.1021/acs.inorgchem.4c01094)
Supplement: Supplementary file 3 — ic4c01094_si_003.zip [file ic4c01094_si_003.zip › MolecularPBEMB/m10ls.xyz]

67
Properties=species:S:1:pos:R:3:initial_magmoms:R:1:initial_charges:R:1 pbc="F F F"
Fe      -0.04753569       0.06779984      -1.11246676       1.00000000       3.00000000
O       -1.24441772       0.52413065       0.24554213       0.00000000      -1.00000000
O       -2.38725647       1.60950396       2.31101395       0.00000000      -1.00000000
O        1.24382342      -0.53988901       0.09071568       0.00000000       0.00000000
O        2.52912206      -1.85604121       1.92562030       0.00000000       0.00000000
N       -0.65501094      -1.74247774      -1.18465910       0.00000000       0.00000000
N        1.21985882      -0.51462737      -2.64087570       0.00000000       0.00000000
N        0.56012742       1.87695356      -1.01434310       0.00000000       0.00000000
N       -1.42162971       0.82115595      -2.46422191       0.00000000       0.00000000
C       -1.80247563      -0.31094125       1.08766344       0.00000000       0.00000000
C       -2.44776370       0.25527272       2.23822298       0.00000000       0.00000000
C       -3.06190575      -0.56966280       3.17249145       0.00000000       0.00000000
C       -3.08260747      -1.96666527       2.99821353       0.00000000       0.00000000
C       -2.49552294      -2.53593437       1.88860527       0.00000000       0.00000000
C       -1.84889695      -1.72708623       0.92203538       0.00000000       0.00000000
C       -1.30416485      -2.35565225      -0.23764250       0.00000000       0.00000000
C       -0.14239167      -2.49354873      -2.32325437       0.00000000       0.00000000
C        1.27193686      -2.00124553      -2.57004447       0.00000000       0.00000000
C        2.57546134       0.10859129      -2.61769892       0.00000000       0.00000000
C        3.47002230      -0.30071380      -3.78002471       0.00000000       0.00000000
C        1.86368872       0.19253249       0.98369725       0.00000000       0.00000000
C        2.58831317      -0.50243157       2.00969712       0.00000000       0.00000000
C        3.27044431       0.20935456       2.98880979       0.00000000       0.00000000
C        3.28271173       1.61723300       2.98056424       0.00000000       0.00000000
C        2.61913948       2.31071294       1.99125366       0.00000000       0.00000000
C        1.90239986       1.61855185       0.98439767       0.00000000       0.00000000
C        1.27759699       2.37714955      -0.05039011       0.00000000       0.00000000
C       -0.03193513       2.75494383      -2.01517916       0.00000000       0.00000000
C       -1.46258000       2.28852459      -2.21350869       0.00000000       0.00000000
C       -2.77430131       0.19300051      -2.41580651       0.00000000       0.00000000
C       -3.75115610       0.73496714      -3.45063056       0.00000000       0.00000000
C        3.22490917      -2.60167903       2.92521315       0.00000000       0.00000000
C       -3.00503371       2.22938142       3.43945432       0.00000000       0.00000000
H        0.80103010      -0.27131315      -3.54630720       0.00000000       0.00000000
H       -3.53422681      -0.13806549       4.05207818       0.00000000       0.00000000
H       -3.57193823      -2.58975613       3.74453075       0.00000000       0.00000000
H       -2.52062362      -3.61539663       1.73900809       0.00000000       0.00000000
H       -1.46714912      -3.43683525      -0.33506251       0.00000000       0.00000000
H       -0.77051027      -2.29608691      -3.21131341       0.00000000       0.00000000
H       -0.16183730      -3.57809975      -2.14183451       0.00000000       0.00000000
H        1.90862949      -2.25333577      -1.71284533       0.00000000       0.00000000
H        1.69891911      -2.43848741      -3.48271178       0.00000000       0.00000000
H        3.02110595      -0.15795266      -1.65246428       0.00000000       0.00000000
H        2.42498856       1.19441560      -2.61301030       0.00000000       0.00000000
H        4.41008694       0.26303558      -3.73277243       0.00000000       0.00000000
H        3.00148873      -0.07789353      -4.74988290       0.00000000       0.00000000
H        3.72663924      -1.36657798      -3.75645856       0.00000000       0.00000000
H       -2.85210437       3.30457191       3.30887071       0.00000000       0.00000000
H       -2.53531489       1.90296348       4.37976762       0.00000000       0.00000000
H       -4.08358698       2.01184841       3.47385522       0.00000000       0.00000000
H       -1.07145558       0.68929616      -3.42047577       0.00000000       0.00000000
H        3.80338002      -0.32084294       3.77487084       0.00000000       0.00000000
H        3.82615043       2.15017754       3.75858477       0.00000000       0.00000000
H        2.63655516       3.40042330       1.96936735       0.00000000       0.00000000
H        1.43636457       3.46315481      -0.03027763       0.00000000       0.00000000
H        0.52814644       2.66691923      -2.96424808       0.00000000       0.00000000
H        0.00513883       3.81051630      -1.70865849       0.00000000       0.00000000
H       -2.03314304       2.43388813      -1.28774372       0.00000000       0.00000000
H       -1.95412408       2.82900403      -3.03371170       0.00000000       0.00000000
H       -3.14604365       0.33914000      -1.39512589       0.00000000       0.00000000
H       -2.62833919      -0.88471995      -2.55325550       0.00000000       0.00000000
H       -4.68714163       0.16455365      -3.40238016       0.00000000       0.00000000
H       -3.35673572       0.63368894      -4.47237932       0.00000000       0.00000000
H       -4.00152481       1.78874354      -3.27927013       0.00000000       0.00000000
H        3.05986526      -3.65468362       2.67943496       0.00000000       0.00000000
H        2.82518185      -2.39162248       3.92894059       0.00000000       0.00000000
H        4.30374370      -2.38356867       2.90741780       0.00000000       0.00000000
