# Supplementary material for: Benchmarking Periodic Density Functional Theory Calculations for Spin-State Energies in Spin-Crossover Systems
Source: Inorg Chem. 2024 Jul 8;63(29):13338–45. doi: 10.1021/acs.inorgchem.4c01094 (PMC11270997; doi:10.1021/acs.inorgchem.4c01094)
Supplement: Supplementary file 3 — ic4c01094_si_003.zip [file ic4c01094_si_003.zip › MolecularPBEMB/m6ls.xyz]

45
Properties=species:S:1:pos:R:3:initial_magmoms:R:1:initial_charges:R:1 pbc="F F F"
Mn       0.00002113      -0.00008390      -0.46063504       1.00000000       2.00000000
C        2.05120107      -0.53534302      -0.18005929       0.00000000      -1.00000000
C       -2.05118861       0.53528891      -0.18046765       0.00000000      -1.00000000
C        1.24608457      -1.29968604       0.71470643       0.00000000       0.00000000
C       -1.58002255       0.82435515      -1.50600679       0.00000000       0.00000000
C        0.28403490      -2.04400501      -0.02490127       0.00000000       0.00000000
C       -0.48823797       1.75719708      -1.41417538       0.00000000       0.00000000
C        0.48837228      -1.75774346      -1.41343385       0.00000000       0.00000000
C       -0.28403172       2.04400554      -0.02573576       0.00000000       0.00000000
C        1.58016232      -0.82493356      -1.50553019       0.00000000       0.00000000
C       -1.24615491       1.29998102       0.71407398       0.00000000       0.00000000
C       -3.24858952      -0.31898863       0.18260042       0.00000000       0.00000000
C        3.24856593       0.31907889       0.18278825       0.00000000       0.00000000
C       -3.41332323      -1.47882991      -0.81139525       0.00000000       0.00000000
C        3.10292481       0.89111041       1.60054337       0.00000000       0.00000000
C       -3.10309296      -0.89044940       1.60060060       0.00000000       0.00000000
C        3.41340353       1.47851951      -0.81165759       0.00000000       0.00000000
C        4.50281618      -0.57883736       0.12457715       0.00000000       0.00000000
C       -4.50283441       0.57890340       0.12389780       0.00000000       0.00000000
H        1.30502260      -1.26265528       1.79885925       0.00000000       0.00000000
H       -1.98362875       0.40989313      -2.42464224       0.00000000       0.00000000
H       -0.45948091      -2.71693726       0.39164603       0.00000000       0.00000000
H        0.06849557       2.18232627      -2.24411152       0.00000000       0.00000000
H       -0.06828291      -2.18320016      -2.24325474       0.00000000       0.00000000
H        0.45944439       2.71710233       0.39061652       0.00000000       0.00000000
H        1.98385607      -0.41083483      -2.42429094       0.00000000       0.00000000
H       -1.30519725       1.26337798       1.79823561       0.00000000       0.00000000
H       -2.51990376      -2.11587260      -0.81873922       0.00000000       0.00000000
H        2.18666740       1.49014710       1.68587546       0.00000000       0.00000000
H       -4.28057175      -2.09367619      -0.53284709       0.00000000       0.00000000
H        3.96334259       1.53149711       1.83940080       0.00000000       0.00000000
H       -3.57944408      -1.11296694      -1.83324600       0.00000000       0.00000000
H        3.06337194       0.09430088       2.35530687       0.00000000       0.00000000
H       -3.06362188      -0.09333601       2.35504758       0.00000000       0.00000000
H        3.57963127       1.11224473      -1.83334347       0.00000000       0.00000000
H       -3.96353216      -1.53074424       1.83962683       0.00000000       0.00000000
H        4.28062324       2.09347762      -0.53326657       0.00000000       0.00000000
H       -2.18684131      -1.48944711       1.68626840       0.00000000       0.00000000
H        2.51998518       2.11555974      -0.81935163       0.00000000       0.00000000
H        4.41642102      -1.41567988       0.83078227       0.00000000       0.00000000
H       -4.63589385       0.99677212      -0.88309708       0.00000000       0.00000000
H        5.40245645      -0.00078549       0.38087730       0.00000000       0.00000000
H       -5.40250056       0.00095461       0.38033944       0.00000000       0.00000000
H        4.63597879      -0.99711385      -0.88223483       0.00000000       0.00000000
H       -4.41651220       1.41603163       0.82977303       0.00000000       0.00000000
