# Supplementary material for: Benchmarking Periodic Density Functional Theory Calculations for Spin-State Energies in Spin-Crossover Systems
Source: Inorg Chem. 2024 Jul 8;63(29):13338–45. doi: 10.1021/acs.inorgchem.4c01094 (PMC11270997; doi:10.1021/acs.inorgchem.4c01094)
Supplement: Supplementary file 3 — ic4c01094_si_003.zip [file ic4c01094_si_003.zip › MolecularPBEMB/m4ls.xyz]

57
Properties=species:S:1:pos:R:3:initial_magmoms:R:1:initial_charges:R:1 pbc="F F F"
Mn      -0.00184131      -0.59476204      -0.06550597       2.00000000       3.00000000
O       -1.85056378      -0.65535179      -0.01074215       0.00000000      -1.00000000
O        1.84678531      -0.64798760      -0.13199182       0.00000000      -1.00000000
N        0.02106753       0.85833878      -1.39145949       0.00000000       0.00000000
N       -0.12688669      -1.98842914      -1.60960872       0.00000000       0.00000000
N        0.11842225      -2.27651390       1.15923108       0.00000000       0.00000000
N       -0.02106858       0.55483048       1.53091786       0.00000000       0.00000000
C        2.68450323       0.37259709      -0.25492094       0.00000000       0.00000000
C        4.02232787       0.21685579       0.15663803       0.00000000       0.00000000
C        4.90796801       1.28071927       0.05362673       0.00000000       0.00000000
C        4.50079580       2.51405229      -0.48890745       0.00000000       0.00000000
C        3.20210966       2.66605344      -0.94769571       0.00000000       0.00000000
C        2.26827462       1.61407820      -0.83243110       0.00000000       0.00000000
C        1.00763540       1.70896489      -1.49551847       0.00000000       0.00000000
C       -0.99894072       0.86954000      -2.45068548       0.00000000       0.00000000
C       -0.80584722      -0.33478179      -3.37874411       0.00000000       0.00000000
C       -1.07144718      -1.68045874      -2.71946072       0.00000000       0.00000000
C       -0.41807375      -3.30980512      -0.98607321       0.00000000       0.00000000
C        0.40489872      -3.44267234       0.27734407       0.00000000       0.00000000
C        1.06404804      -2.20599769       2.30795893       0.00000000       0.00000000
C        0.80224963      -1.02388735       3.22998708       0.00000000       0.00000000
C        0.99871594       0.34509937       2.56942714       0.00000000       0.00000000
C       -1.00506506       1.36903191       1.80755007       0.00000000       0.00000000
C       -2.26541837       1.41638355       1.13868677       0.00000000       0.00000000
C       -3.19593357       2.42563034       1.46655266       0.00000000       0.00000000
C       -4.49457532       2.37533860       0.98562470       0.00000000       0.00000000
C       -4.90523224       1.28068077       0.20184131       0.00000000       0.00000000
C       -4.02297571       0.25746585      -0.11654817       0.00000000       0.00000000
C       -2.68510060       0.32109001       0.31872760       0.00000000       0.00000000
H        4.33954596      -0.74308251       0.56148283       0.00000000       0.00000000
H        5.93557678       1.15392738       0.39255306       0.00000000       0.00000000
H        5.21139473       3.33401593      -0.57158737       0.00000000       0.00000000
H        2.89017131       3.60085390      -1.41424744       0.00000000       0.00000000
H        0.89507967       2.52535629      -2.21982766       0.00000000       0.00000000
H       -0.90577448       1.79994826      -3.02783715       0.00000000       0.00000000
H       -1.99861079       0.84745994      -2.00391535       0.00000000       0.00000000
H       -1.50740965      -0.23297154      -4.21830113       0.00000000       0.00000000
H        0.20426152      -0.30721032      -3.81587708       0.00000000       0.00000000
H       -2.08043588      -1.70543559      -2.28937209       0.00000000       0.00000000
H       -1.00674203      -2.48542678      -3.46735916       0.00000000       0.00000000
H        0.82669415      -2.01070102      -1.98807356       0.00000000       0.00000000
H       -0.20678718      -4.12970100      -1.68710292       0.00000000       0.00000000
H       -1.49224003      -3.33113400      -0.75824432       0.00000000       0.00000000
H        0.19019907      -4.38834093       0.79494624       0.00000000       0.00000000
H        1.47906273      -3.42078106       0.04954833       0.00000000       0.00000000
H       -0.83523307      -2.37274213       1.52572945       0.00000000       0.00000000
H        2.07289210      -2.14482705       1.88117534       0.00000000       0.00000000
H        0.99710874      -3.14734224       2.87444041       0.00000000       0.00000000
H        1.50404889      -1.09883566       4.07216140       0.00000000       0.00000000
H       -0.20780234      -1.08404847       3.66397292       0.00000000       0.00000000
H        0.90799790       1.13710929       3.32568428       0.00000000       0.00000000
H        1.99838467       0.41268491       2.12721360       0.00000000       0.00000000
H       -0.89055096       2.01884514       2.68413448       0.00000000       0.00000000
H       -2.88152136       3.24398156       2.11483115       0.00000000       0.00000000
H       -5.20252954       3.16350191       1.23407722       0.00000000       0.00000000
H       -5.93285117       1.22960177      -0.15637989       0.00000000       0.00000000
H       -4.34278165      -0.59805810      -0.70968813       0.00000000       0.00000000
