# Supplementary material for: Benchmarking Periodic Density Functional Theory Calculations for Spin-State Energies in Spin-Crossover Systems
Source: Inorg Chem. 2024 Jul 8;63(29):13338–45. doi: 10.1021/acs.inorgchem.4c01094 (PMC11270997; doi:10.1021/acs.inorgchem.4c01094)
Supplement: Supplementary file 3 — ic4c01094_si_003.zip [file ic4c01094_si_003.zip › MolecularPBEMB/m12ls.xyz]

107
Properties=species:S:1:pos:R:3:initial_magmoms:R:1:initial_charges:R:1 pbc="F F F"
Fe       3.62275623       1.92154681       2.13770251       4.00000000       0.00000000
N        5.32963203       2.21452071       2.91697063       0.00000000      -1.00000000
N        1.91759560       1.62845473       1.35850437       0.00000000      -1.00000000
N        3.62687591       3.75568537       1.44285794       0.00000000       0.00000000
N        3.62099658       0.08632787       2.82980841       0.00000000       0.00000000
N        2.76163324       2.54423685       3.78668445       0.00000000       0.00000000
N        4.48241992       1.29890740       0.48870040       0.00000000       0.00000000
S        7.85011081       2.63487883       4.07862940       0.00000000       0.00000000
S       -0.60727028       1.21204325       0.20521846       0.00000000       0.00000000
C        6.39822506       2.39286628       3.40919343       0.00000000       0.00000000
C        0.84727547       1.45185954       0.86912940       0.00000000       0.00000000
C        2.49120036       4.49710377       1.40340114       0.00000000       0.00000000
C        2.45098156       5.79054809       0.92006089       0.00000000       0.00000000
C        3.62051327       6.40878423       0.43323981       0.00000000       0.00000000
C        4.79034078       5.62721299       0.48535033       0.00000000       0.00000000
C        4.76002171       4.33567413       0.98285636       0.00000000       0.00000000
C        3.67485419       7.75819270      -0.09685665       0.00000000       0.00000000
C        2.62166198       8.59200381      -0.26566776       0.00000000       0.00000000
C        2.65417756       9.94803808      -0.79381415       0.00000000       0.00000000
C        1.43845178      10.64253033      -0.95167266       0.00000000       0.00000000
C        1.40791886      11.94085491      -1.45449685       0.00000000       0.00000000
C        2.59629290      12.57961745      -1.81117706       0.00000000       0.00000000
C        3.81372323      11.90664645      -1.65873312       0.00000000       0.00000000
C        3.84445211      10.61094775      -1.15757039       0.00000000       0.00000000
C        4.14211380      -0.20825980       4.04749686       0.00000000       0.00000000
C        4.16214193      -1.48683406       4.57025189       0.00000000       0.00000000
C        3.62857252      -2.56698552       3.83850189       0.00000000       0.00000000
C        3.08740444      -2.24293656       2.57984149       0.00000000       0.00000000
C        3.10004058      -0.93875017       2.11588335       0.00000000       0.00000000
C        3.60964270      -3.94171147       4.30178876       0.00000000       0.00000000
C        4.16057562      -4.40511695       5.44836111       0.00000000       0.00000000
C        4.15203880      -5.77848994       5.93075764       0.00000000       0.00000000
C        4.84787831      -6.08399072       7.11722257       0.00000000       0.00000000
C        4.87815811      -7.38096274       7.62357746       0.00000000       0.00000000
C        4.20893144      -8.40721101       6.95540841       0.00000000       0.00000000
C        3.50906397      -8.12198327       5.77766334       0.00000000       0.00000000
C        3.47935255      -6.82810278       5.27172224       0.00000000       0.00000000
C        1.62397625       1.97488103       4.24883385       0.00000000       0.00000000
C        0.99523165       2.39434225       5.40860985       0.00000000       0.00000000
C        1.52324429       3.45085821       6.17477427       0.00000000       0.00000000
C        2.70572751       4.03462221       5.67678582       0.00000000       0.00000000
C        3.28142393       3.56682473       4.51136513       0.00000000       0.00000000
C        0.84987284       3.87053874       7.38942919       0.00000000       0.00000000
C        1.28356670       4.81564091       8.25638572       0.00000000       0.00000000
C        0.62343011       5.25171050       9.47827337       0.00000000       0.00000000
C       -0.63646301       4.77296872       9.89303401       0.00000000       0.00000000
C       -1.21700897       5.22397151      11.07225325       0.00000000       0.00000000
C       -0.55956795       6.16567193      11.87175493       0.00000000       0.00000000
C        0.68671683       6.65340801      11.47633249       0.00000000       0.00000000
C        1.26840769       6.20222786      10.29418964       0.00000000       0.00000000
C        3.96545380       1.58431928      -0.72920813       0.00000000       0.00000000
C        4.55134824       1.15847490      -1.90888246       0.00000000       0.00000000
C        5.73569071       0.39756095      -1.89328848       0.00000000       0.00000000
C        6.25728803       0.10551394      -0.61673725       0.00000000       0.00000000
C        5.62094429       0.56155143       0.52147081       0.00000000       0.00000000
C        6.33592298      -0.03206369      -3.14225066       0.00000000       0.00000000
C        7.50986515      -0.69264771      -3.27739641       0.00000000       0.00000000
C        8.12887018      -1.13201917      -4.51940112       0.00000000       0.00000000
C        7.52096472      -0.98589250      -5.78335589       0.00000000       0.00000000
C        8.16215435      -1.42116086      -6.93678887       0.00000000       0.00000000
C        9.42689331      -2.01562176      -6.86406747       0.00000000       0.00000000
C       10.04302995      -2.17201615      -5.62171823       0.00000000       0.00000000
C        9.40030288      -1.73673156      -4.46550317       0.00000000       0.00000000
H        1.59460682       4.00263987       1.76684649       0.00000000       0.00000000
H        1.49640336       6.31305400       0.92787189       0.00000000       0.00000000
H        5.73802031       6.03402582       0.13299631       0.00000000       0.00000000
H        5.65960256       3.72896348       1.04128486       0.00000000       0.00000000
H        4.67320835       8.09655047      -0.38452630       0.00000000       0.00000000
H        1.62428776       8.23601451       0.00626682       0.00000000       0.00000000
H        0.50768096      10.14532752      -0.67417994       0.00000000       0.00000000
H        0.45437062      12.45598900      -1.56856861       0.00000000       0.00000000
H        2.57783969      13.59565303      -2.20411224       0.00000000       0.00000000
H        4.74580579      12.40057680      -1.93286983       0.00000000       0.00000000
H        4.80394577      10.10806223      -1.04220031       0.00000000       0.00000000
H        4.56409253       0.63097508       4.59348181       0.00000000       0.00000000
H        4.59717171      -1.63240349       5.55711737       0.00000000       0.00000000
H        2.64990474      -3.02059294       1.95410315       0.00000000       0.00000000
H        2.67261847      -0.67508257       1.15227858       0.00000000       0.00000000
H        3.10480387      -4.64265689       3.63263112       0.00000000       0.00000000
H        4.68468294      -3.69980040       6.09898755       0.00000000       0.00000000
H        5.37260424      -5.28367286       7.64133834       0.00000000       0.00000000
H        5.42536988      -7.59192469       8.54210086       0.00000000       0.00000000
H        4.22854935      -9.42330457       7.34814469       0.00000000       0.00000000
H        2.98092892      -8.91801733       5.25297137       0.00000000       0.00000000
H        2.92266983      -6.62741858       4.35702586       0.00000000       0.00000000
H        1.21740524       1.17008413       3.64242812       0.00000000       0.00000000
H        0.07979023       1.89315113       5.72246489       0.00000000       0.00000000
H        3.18835974       4.86235118       6.19280153       0.00000000       0.00000000
H        4.20118312       3.99668704       4.12427922       0.00000000       0.00000000
H       -0.08613985       3.34660218       7.59762147       0.00000000       0.00000000
H        2.23316376       5.31717897       8.05103100       0.00000000       0.00000000
H       -1.16911812       4.04449100       9.28275195       0.00000000       0.00000000
H       -2.19229503       4.84174029      11.37330086       0.00000000       0.00000000
H       -1.01949009       6.51639475      12.79508869       0.00000000       0.00000000
H        1.20697425       7.38765435      12.09102625       0.00000000       0.00000000
H        2.24322197       6.58485036       9.98778619       0.00000000       0.00000000
H        3.04417623       2.16042405      -0.72920133       0.00000000       0.00000000
H        4.08066880       1.42167933      -2.85592614       0.00000000       0.00000000
H        7.16479723      -0.48324997      -0.49795212       0.00000000       0.00000000
H        6.02019647       0.35758529       1.51116486       0.00000000       0.00000000
H        5.76601126       0.22922191      -4.03718004       0.00000000       0.00000000
H        8.08491755      -0.92622724      -2.37727463       0.00000000       0.00000000
H        6.53358091      -0.53240582      -5.86255855       0.00000000       0.00000000
H        7.67343958      -1.29985592      -7.90340375       0.00000000       0.00000000
H        9.92491988      -2.35576839      -7.77144167       0.00000000       0.00000000
H       11.02738800      -2.63463625      -5.55358123       0.00000000       0.00000000
H        9.88465433      -1.85958488      -3.49552287       0.00000000       0.00000000
