# Supplementary material for: Benchmarking Periodic Density Functional Theory Calculations for Spin-State Energies in Spin-Crossover Systems
Source: Inorg Chem. 2024 Jul 8;63(29):13338–45. doi: 10.1021/acs.inorgchem.4c01094 (PMC11270997; doi:10.1021/acs.inorgchem.4c01094)
Supplement: Supplementary file 3 — ic4c01094_si_003.zip [file ic4c01094_si_003.zip › MolecularPBEMB/m2newls.xyz]

57
Properties=species:S:1:pos:R:3 pbc="F F F"
C        3.83490168      10.58162873      -2.42818877
C        3.64237206       9.46167820      -1.63964868
C        3.82103736       8.18729253      -2.20372268
H        3.73299983      11.57965210      -1.99972713
H        3.37280728       9.56502050      -0.59052509
H        3.69009817       7.29926597      -1.58580759
C        3.05576776      12.26939291      -8.59287785
C        3.27736990      13.34072265      -9.48140727
C        2.37900636      14.39660089      -9.55560902
C        1.21679146      14.41362738      -8.76620494
C        0.96176839      13.35152699      -7.91763388
C        1.86861708      12.27411617      -7.80040730
C        1.50809009      11.12522003      -7.02724664
C        1.70482988       8.90306317      -6.24283476
C        1.78073804       7.85656202      -7.36126426
C        3.19343576       7.40263459      -7.70784642
C        5.41961608       8.03015839      -8.54209562
C        6.30338988       9.23338146      -8.81079712
C        6.86362756      11.46549809      -7.94624668
C        6.78125703      12.44718070      -6.78391154
C        5.35443732      12.84813014      -6.38983820
C        4.50119919      11.63671455      -4.54708723
C        4.16570472      10.46513707      -3.79718262
C        4.16984407       8.04001108      -3.53944338
C        4.33078567       9.16778617      -4.36921793
H        4.17119395      13.32099534     -10.10424108
H        2.57904001      15.21969284     -10.24124059
H        0.51800888      15.24477426      -8.83540891
H        0.04853200      13.33083365      -7.32124359
H        0.44717924      11.01781733      -6.76712812
H        0.65139999       9.08301543      -5.98173124
H        2.21648951       8.53548858      -5.34639009
H        1.21891297       6.96830671      -7.03945065
H        1.26967085       8.24271589      -8.25735352
H        3.69644367       7.02573981      -6.80833880
H        3.15525599       6.58377959      -8.44449449
H        3.62240112       8.87693174      -9.08688494
H        5.42947102       7.33597299      -9.39625280
H        5.77581187       7.48287148      -7.65850910
H        7.33851328       8.92253750      -9.01910660
H        5.93639846       9.79130884      -9.68306450
H        6.70774598       9.72382415      -6.85147105
H        6.33520542      11.87223269      -8.81778300
H        7.91661533      11.30719230      -8.23047732
H        7.32434107      13.35567800      -7.08047979
H        7.30328917      12.04401938      -5.90170406
H        5.39444594      13.64344209      -5.63077082
H        4.81798656      13.23994458      -7.26111558
H        4.73249706      12.54223582      -3.97165151
H        4.32256953       7.05195164      -3.97261257
Mn       4.24223827      10.19013068      -7.03494744
N        2.31760382      10.15945084      -6.68515619
N        4.04539329       8.49756138      -8.23317055
N        6.23206595      10.15591107      -7.65032153
N        4.63900965      11.69053406      -5.84447741
O        3.93572699      11.27655914      -8.53975276
O        4.65940553       8.99498472      -5.64402781
