# Supplementary material for: Benchmarking Periodic Density Functional Theory Calculations for Spin-State Energies in Spin-Crossover Systems
Source: Inorg Chem. 2024 Jul 8;63(29):13338–45. doi: 10.1021/acs.inorgchem.4c01094 (PMC11270997; doi:10.1021/acs.inorgchem.4c01094)
Supplement: Supplementary file 3 — ic4c01094_si_003.zip [file ic4c01094_si_003.zip › MolecularPBEMB/m3ls.xyz]

57
Properties=species:S:1:pos:R:3:initial_magmoms:R:1:initial_charges:R:1 pbc="F F F"
Mn       0.00004729      -1.09718367      -0.00020956       2.00000000       3.00000000
Br      -4.60209958      -1.75079117       1.21898888       0.00000000       0.00000000
Br      -5.71487439       3.41723592      -0.84906569       0.00000000       0.00000000
Br       5.71517238       3.41655612       0.85097129       0.00000000       0.00000000
Br       4.60219564      -1.75041400      -1.21962428       0.00000000       0.00000000
C       -2.69279330      -0.16548790      -0.21724701       0.00000000       0.00000000
C       -4.01798843      -0.20340808       0.28023656       0.00000000       0.00000000
C       -4.90374029       0.84898301       0.10235152       0.00000000       0.00000000
C       -4.49467530       1.98413604      -0.61300030       0.00000000       0.00000000
C       -3.22527192       2.05159847      -1.15646642       0.00000000       0.00000000
C       -2.31316501       0.99331736      -0.96001517       0.00000000       0.00000000
C       -1.06521038       1.01358715      -1.66661182       0.00000000       0.00000000
C        0.94582879       0.11501383      -2.51846322       0.00000000       0.00000000
C        0.71569962      -1.16341008      -3.33429634       0.00000000       0.00000000
C        0.97282814      -2.45434640      -2.56765269       0.00000000       0.00000000
C        0.38781002      -3.87906884      -0.65234145       0.00000000       0.00000000
C       -0.38782885      -3.87937512       0.65053428       0.00000000       0.00000000
C       -0.97276624      -2.45559000       2.56656694       0.00000000       0.00000000
C       -0.71559128      -1.16504007       3.33384595       0.00000000       0.00000000
C       -0.94568628       0.11379622       2.51864918       0.00000000       0.00000000
C        1.06537637       1.01272980       1.66723609       0.00000000       0.00000000
C        2.31333828       0.99275531       0.96064371       0.00000000       0.00000000
C        3.22549190       2.05089639       1.15763275       0.00000000       0.00000000
C        4.49490796       1.98363280       0.61417180       0.00000000       0.00000000
C        4.90393788       0.84880518      -0.10171673       0.00000000       0.00000000
C        4.01813700      -0.20345311      -0.28014250       0.00000000       0.00000000
C        2.69292879      -0.16570596       0.21731956       0.00000000       0.00000000
H       -5.91041092       0.78941993       0.50975786       0.00000000       0.00000000
H       -2.92178320       2.91785991      -1.74240846       0.00000000       0.00000000
H       -0.98875557       1.71574234      -2.50581796       0.00000000       0.00000000
H        0.86476645       0.99238402      -3.17656460       0.00000000       0.00000000
H        1.95051955       0.10906752      -2.08344110       0.00000000       0.00000000
H        1.40061621      -1.14961614      -4.19358814       0.00000000       0.00000000
H       -0.30560675      -1.15146365      -3.74633465       0.00000000       0.00000000
H        1.99713363      -2.45500440      -2.17466864       0.00000000       0.00000000
H        0.86783414      -3.31836619      -3.24339774       0.00000000       0.00000000
H       -0.89886577      -2.68425240      -1.72642835       0.00000000       0.00000000
H        0.15959909      -4.77622937      -1.24718525       0.00000000       0.00000000
H        1.46922252      -3.86842913      -0.45882028       0.00000000       0.00000000
H       -0.15966214      -4.77684401       1.24492978       0.00000000       0.00000000
H       -1.46924071      -3.86858518       0.45701811       0.00000000       0.00000000
H        0.89890948      -2.68515173       1.72520591       0.00000000       0.00000000
H       -1.99707626      -2.45602217       2.17359475       0.00000000       0.00000000
H       -0.86779057      -3.31994620       3.24188431       0.00000000       0.00000000
H       -1.40050155      -1.15165020       4.19314916       0.00000000       0.00000000
H        0.30571831      -1.15332881       3.74588288       0.00000000       0.00000000
H       -0.86459154       0.99083617       3.17718680       0.00000000       0.00000000
H       -1.95038001       0.10809883       2.08363137       0.00000000       0.00000000
H        0.98894068       1.71447865       2.50678379       0.00000000       0.00000000
H        2.92203043       2.91688812       1.74398750       0.00000000       0.00000000
H        5.91061962       0.78938774      -0.50911691       0.00000000       0.00000000
N       -0.06002291       0.21000927      -1.45324870       0.00000000       0.00000000
N        0.07242919      -2.63573530      -1.40087416       0.00000000       0.00000000
N       -0.07238736      -2.63643095       1.39968773       0.00000000       0.00000000
N        0.06016374       0.20928850       1.45347772       0.00000000       0.00000000
O       -1.87717875      -1.18481086      -0.02835824       0.00000000      -1.00000000
O        1.87726916      -1.18489647       0.02791316       0.00000000      -1.00000000
