# Supplementary material for: Benchmarking Periodic Density Functional Theory Calculations for Spin-State Energies in Spin-Crossover Systems
Source: Inorg Chem. 2024 Jul 8;63(29):13338–45. doi: 10.1021/acs.inorgchem.4c01094 (PMC11270997; doi:10.1021/acs.inorgchem.4c01094)
Supplement: Supplementary file 3 — ic4c01094_si_003.zip [file ic4c01094_si_003.zip › MolecularPBEMB/m15ls.xyz]

53
Properties=species:S:1:pos:R:3:initial_charges:R:1 pbc="F F F"
Fe      -0.00143884      -0.01193696      -0.39174386       2.00000000
S        0.09926427       0.22889932       4.32193984       0.00000000
S       -0.08203816      -0.27073933      -5.08394990       0.00000000
N        1.86772473       0.43458742      -0.26200171      -1.00000000
N       -1.86947995      -0.44810952      -0.22360722      -1.00000000
N        3.79185761       1.25644853       0.10365699       0.00000000
N       -3.79337151      -1.24330602       0.19751775       0.00000000
N        0.00634800       0.05440325       1.52207365       0.00000000
N       -0.00917363      -0.07844318      -2.28506322       0.00000000
N       -0.73876037       1.81596986      -0.45693348       0.00000000
N        0.73656648      -1.84024557      -0.33995243       0.00000000
N        2.52634156       1.57502658      -0.24569024       0.00000000
N       -2.52872105      -1.58463820      -0.13281690       0.00000000
C       -2.06102177       1.91358573      -0.12610276       0.00000000
C        2.06074440      -1.91562216      -0.01092946       0.00000000
C       -2.67225187       0.62481172       0.03334540       0.00000000
C        2.67193850      -0.61905619       0.06166554       0.00000000
C        3.95015336      -0.11293775       0.31553831       0.00000000
C       -3.95031902       0.13704294       0.32164245       0.00000000
C        6.25524864       0.31411619       0.83696682       0.00000000
C       -6.25448830      -0.25393583       0.87466098       0.00000000
C       -0.09400840       2.94115156      -0.80574673       0.00000000
C        0.09065972      -2.98592481      -0.61141913       0.00000000
C       -0.69684624       4.19490288      -0.77020886       0.00000000
C        0.69453984      -4.23452838      -0.49760207       0.00000000
C        5.22126923      -0.58635689       0.69597622       0.00000000
C       -5.22025043       0.63483458       0.67384938       0.00000000
C        0.04744459       0.13041131       2.70514452       0.00000000
C       -0.04153659      -0.16254471      -3.46805104       0.00000000
C       -2.02553884       4.30372332      -0.36195806       0.00000000
C        2.02561699      -4.31605522      -0.09061079       0.00000000
C        4.80719400       2.15885225       0.23941533       0.00000000
C       -4.80918715      -2.13429499       0.39248324       0.00000000
C        6.04447941       1.69741924       0.60473124       0.00000000
C       -6.04526240      -1.64940679       0.73054631       0.00000000
C       -2.72059753       3.14158477      -0.04783025       0.00000000
C        2.72166899      -3.13574091       0.14316420       0.00000000
H        7.24266889      -0.03497959       1.13203215       0.00000000
H       -7.24096070       0.11411294       1.14914561       0.00000000
H        0.94362993       2.82177159      -1.09957657       0.00000000
H       -0.94849134      -2.88623164      -0.90729812       0.00000000
H       -0.11844243       5.07048406      -1.05752242       0.00000000
H        0.11524576      -5.12710579      -0.72440761       0.00000000
H       -5.36573582       1.70548768       0.78759107       0.00000000
H        5.36788631      -1.64740633       0.87785174       0.00000000
H       -2.51621914       5.27422976      -0.30660858       0.00000000
H        2.51725100      -5.28080292       0.02464725       0.00000000
H        4.54756473       3.19537366       0.04635774       0.00000000
H       -4.55092546      -3.18121763       0.26471431       0.00000000
H        6.85790321       2.40981346       0.71674938       0.00000000
H       -6.85896899      -2.35245471       0.88967304       0.00000000
H       -3.76895725       3.17660062       0.23913097       0.00000000
H        3.77177103      -3.15162020       0.42544001       0.00000000
