# Supplementary material for: Benchmarking Periodic Density Functional Theory Calculations for Spin-State Energies in Spin-Crossover Systems
Source: Inorg Chem. 2024 Jul 8;63(29):13338–45. doi: 10.1021/acs.inorgchem.4c01094 (PMC11270997; doi:10.1021/acs.inorgchem.4c01094)
Supplement: Supplementary file 3 — ic4c01094_si_003.zip [file ic4c01094_si_003.zip › MolecularPBEMB/m8hs.xyz]

51
Properties=species:S:1:pos:R:3:initial_magmoms:R:1:initial_charges:R:1 pbc="F F F"
Fe      -0.05267986       0.00236334       0.00505173       5.00000000       3.00000000
O       -1.15977443      -1.43194316       0.70862842       0.00000000      -1.00000000
O       -1.28660689       1.26382310      -0.80913016       0.00000000      -1.00000000
N       -0.07380245       0.85284955       1.94095003       0.00000000       0.00000000
N        1.59996273       1.52100877      -0.07723107       0.00000000       0.00000000
N        1.79067996      -1.25689124       0.25084630       0.00000000       0.00000000
N        0.22847492      -0.83281887      -1.91725925       0.00000000       0.00000000
C       -1.56790635      -1.71758803       1.90453757       0.00000000       0.00000000
C       -1.31240653      -0.92278914       3.01562389       0.00000000       0.00000000
C       -0.61800677       0.31604043       3.02578594       0.00000000       0.00000000
C        0.61060118       2.13566354       2.08402734       0.00000000       0.00000000
C        1.07672249       2.64573681       0.72175324       0.00000000       0.00000000
C        2.86076617       0.93297737       0.41024009       0.00000000       0.00000000
C        2.99037578      -0.48661329      -0.12394866       0.00000000       0.00000000
C        1.51491397      -2.44231692      -0.58327360       0.00000000       0.00000000
C        1.10505285      -1.99955977      -1.98656307       0.00000000       0.00000000
C       -0.29038676      -0.37895777      -3.05122789       0.00000000       0.00000000
C       -1.15857095       0.74318473      -3.11502944       0.00000000       0.00000000
C       -1.62525755       1.48899100      -2.03929903       0.00000000       0.00000000
C       -2.37235404      -2.98069648       2.02993287       0.00000000       0.00000000
C       -0.53048817       1.02761151       4.35219205       0.00000000       0.00000000
C        0.01989481      -1.06466872      -4.35771224       0.00000000       0.00000000
C       -2.59297964       2.61949372      -2.24817931       0.00000000       0.00000000
H        1.47068686       2.03827667       2.76985589       0.00000000       0.00000000
H       -0.04248254       2.90094789       2.53234490       0.00000000       0.00000000
H        1.82235315       3.44602690       0.85396330       0.00000000       0.00000000
H        0.22361584       3.05326671       0.16689695       0.00000000       0.00000000
H        3.73735089       1.53671906       0.12812837       0.00000000       0.00000000
H        2.82114910       0.91122306       1.50690205       0.00000000       0.00000000
H        3.91684933      -0.95683243       0.24082954       0.00000000       0.00000000
H        3.04781041      -0.46361869      -1.21979125       0.00000000       0.00000000
H        2.37965643      -3.12266719      -0.64022590       0.00000000       0.00000000
H        0.68430269      -2.97467885      -0.10534717       0.00000000       0.00000000
H        0.61596246      -2.85065348      -2.48612032       0.00000000       0.00000000
H        2.00037873      -1.77241293      -2.59187002       0.00000000       0.00000000
H        1.69816275       1.80362605      -1.05365771       0.00000000       0.00000000
H       -1.52231462       1.02065724      -4.10069862       0.00000000       0.00000000
H        1.10356807      -1.10951485      -4.53893328       0.00000000       0.00000000
H       -0.34083609      -2.10349101      -4.34679978       0.00000000       0.00000000
H       -0.45098574      -0.54860675      -5.19863117       0.00000000       0.00000000
H       -2.84901845       2.75450578      -3.30357050       0.00000000       0.00000000
H       -3.51028960       2.42415706      -1.67561226       0.00000000       0.00000000
H       -2.16748590       3.55499202      -1.85818294       0.00000000       0.00000000
H       -1.71634119      -1.26120183       3.96596478       0.00000000       0.00000000
H        0.51418112       1.22939063       4.63003269       0.00000000       0.00000000
H       -1.03763754       2.00223323       4.30491287       0.00000000       0.00000000
H       -0.99362474       0.43995614       5.14930356       0.00000000       0.00000000
H       -1.78052980      -3.83901731       1.68159155       0.00000000       0.00000000
H       -2.69748907      -3.16314815       3.05882895       0.00000000       0.00000000
H       -3.25442207      -2.91681087       1.37778194       0.00000000       0.00000000
H        1.83943104      -1.52703458       1.23451382       0.00000000       0.00000000
