# Supplementary material for: Benchmarking Periodic Density Functional Theory Calculations for Spin-State Energies in Spin-Crossover Systems
Source: Inorg Chem. 2024 Jul 8;63(29):13338–45. doi: 10.1021/acs.inorgchem.4c01094 (PMC11270997; doi:10.1021/acs.inorgchem.4c01094)
Supplement: Supplementary file 3 — ic4c01094_si_003.zip [file ic4c01094_si_003.zip › MolecularPBEMB/m17ls.xyz]

57
Properties=species:S:1:pos:R:3:initial_magmoms:R:1:initial_charges:R:1 pbc="F F F"
Co       0.01197311      -0.93190242       0.03275777       1.00000000       2.00000000
O        0.30168537       0.48151960      -1.25467817       0.00000000      -1.00000000
O        0.29404042       3.01394569      -1.38592022       0.00000000      -1.00000000
O        0.74107269       3.98050997      -3.35215123       0.00000000       0.00000000
N        0.27522706      -2.32142652      -1.20221319       0.00000000       0.00000000
N        2.19668190      -0.77349624       0.50599356       0.00000000       0.00000000
C        0.57693438       0.37750731      -2.52065856       0.00000000       0.00000000
C        0.74249137       1.59054976      -3.30077321       0.00000000       0.00000000
C        1.04705542       1.56139489      -4.67243961       0.00000000       0.00000000
C        1.15393099       0.25817095      -5.12277321       0.00000000       0.00000000
C        1.02203348      -0.82212035      -4.51524916       0.00000000       0.00000000
C        0.71850486      -0.94399133      -3.15221221       0.00000000       0.00000000
C        0.59708897       2.96497016      -2.69761981       0.00000000       0.00000000
C        0.56493879      -2.18099266      -2.48085761       0.00000000       0.00000000
C        0.13988280      -3.58073333      -0.63287212       0.00000000       0.00000000
C        2.71683083       0.45082958       0.69462160       0.00000000       0.00000000
C        4.06481170       0.66035210       0.97497111       0.00000000       0.00000000
C        4.91247100      -0.44258045       1.06610387       0.00000000       0.00000000
C        4.37580672      -1.71519654       0.87376898       0.00000000       0.00000000
C        3.01610628      -1.83234559       0.59624347       0.00000000       0.00000000
O       -0.25191938       0.46834637       1.28602792       0.00000000       0.00000000
N       -0.27331716      -2.31803887       1.26239199       0.00000000       0.00000000
N       -2.17348481      -0.73567296      -0.45857202       0.00000000       0.00000000
C       -0.15625004      -3.57668150       0.69474368       0.00000000       0.00000000
C       -0.55341368       0.39415842       2.52894094       0.00000000       0.00000000
C       -0.55639240      -2.16601073       2.54291637       0.00000000       0.00000000
C       -2.72346280       0.49032215      -0.42318595       0.00000000       0.00000000
C       -2.94259052      -1.76700274      -0.83998295       0.00000000       0.00000000
C       -0.72550250       1.61900589       3.30632500       0.00000000       0.00000000
C       -0.70054319      -0.92222767       3.19604745       0.00000000       0.00000000
C       -4.05191192       0.72613409      -0.77002779       0.00000000       0.00000000
C       -4.27927346      -1.62119563      -1.20271205       0.00000000       0.00000000
C       -1.00037845       1.60537111       4.68439189       0.00000000       0.00000000
C       -0.60259497       2.98026041       2.71347286       0.00000000       0.00000000
C       -0.99148626      -0.76277905       4.55374303       0.00000000       0.00000000
C       -4.84615673      -0.34757942      -1.16896805       0.00000000       0.00000000
C       -1.11657489       0.31213928       5.17060870       0.00000000       0.00000000
O       -0.77214297       3.02144917       1.36574680       0.00000000       0.00000000
O       -0.39594617       3.98733885       3.37016999       0.00000000       0.00000000
H        0.22329719       2.06610585      -1.05421127       0.00000000       0.00000000
H        1.16444733       2.48880838      -5.22825324       0.00000000       0.00000000
H        0.69857120      -3.08600751      -3.08380985       0.00000000       0.00000000
H        0.26791997      -4.47724723      -1.23927797       0.00000000       0.00000000
H        2.01436567       1.28023443       0.61966097       0.00000000       0.00000000
H        4.43581692       1.67395183       1.11795782       0.00000000       0.00000000
H        5.97218106      -0.31309121       1.28348052       0.00000000       0.00000000
H        4.99741429      -2.60724712       0.93609718       0.00000000       0.00000000
H        2.55515913      -2.80886078       0.43896092       0.00000000       0.00000000
H       -0.29891387      -4.47121144       1.30117633       0.00000000       0.00000000
H       -0.69236162      -3.06529401       3.15353324       0.00000000       0.00000000
H       -2.06794037       1.29672148      -0.09494378       0.00000000       0.00000000
H       -2.45976248      -2.74551221      -0.85210915       0.00000000       0.00000000
H       -4.44898955       1.73902620      -0.72594221       0.00000000       0.00000000
H       -4.85936232      -2.49162600      -1.50590521       0.00000000       0.00000000
H       -1.10295340       2.53831083       5.23436491       0.00000000       0.00000000
H       -5.88824436      -0.19525972      -1.44826391       0.00000000       0.00000000
H       -0.62930267       3.95067548       1.09808485       0.00000000       0.00000000
