# Supplementary material for: Benchmarking Periodic Density Functional Theory Calculations for Spin-State Energies in Spin-Crossover Systems
Source: Inorg Chem. 2024 Jul 8;63(29):13338–45. doi: 10.1021/acs.inorgchem.4c01094 (PMC11270997; doi:10.1021/acs.inorgchem.4c01094)
Supplement: Supplementary file 3 — ic4c01094_si_003.zip [file ic4c01094_si_003.zip › MolecularPBEMB/m5hsnew.xyz]

51
Properties=species:S:1:pos:R:3:initial_magmoms:R:1 pbc="F F F"
N       -4.37179555      11.80749511       6.26872189       0.00000000
C       -4.04779269      13.12033603       6.18205422       0.00000000
C       -4.83590605      14.01387601       5.42139369       0.00000000
C       -5.96105779      13.54160901       4.77690699       0.00000000
C       -6.30757881      12.18610644       4.89044210       0.00000000
C       -5.48731880      11.36705464       5.64014485       0.00000000
H       -4.55218212      15.06416586       5.36300500       0.00000000
H       -6.57770443      14.22316568       4.19232565       0.00000000
H       -7.19322893      11.78106128       4.40749073       0.00000000
H       -5.69276281      10.30530325       5.77357628       0.00000000
Mn      -3.03146728      10.31027961       7.08541130       4.00000000
O       -1.67176261      11.58844018       7.07311257       0.00000000
O       -4.34962486       8.99764050       7.23154321       0.00000000
N       -3.37475479      11.25357247       9.02193745       0.00000000
N       -1.86018278       8.68825388       7.94240379       0.00000000
N       -2.50536433       9.48123545       5.14602829       0.00000000
N       -3.65046363       7.47167683       5.55360530       0.00000000
C       -4.06290837      10.86110697      10.10258852       0.00000000
C       -4.15067373      11.65430766      11.24295784       0.00000000
C       -0.66951236       8.67013002       8.55650361       0.00000000
C       -0.10152592       7.48626121       9.01759271       0.00000000
C       -0.79808272       6.29159862       8.82753274       0.00000000
C       -2.02861093       6.31454164       8.17156840       0.00000000
C       -2.52846757       7.53890051       7.73806082       0.00000000
C       -3.84854946       7.72904116       6.98728716       0.00000000
C       -3.00120415       8.30734843       4.68639381       0.00000000
C       -2.85688216       7.93955912       3.32926192       0.00000000
C       -2.17982196       8.78080680       2.46999943       0.00000000
C       -1.64267024       9.98298408       2.95627550       0.00000000
C       -1.83181391      10.28570510       4.28992842       0.00000000
H       -4.54810679       9.88716309      10.03030024       0.00000000
H       -4.71113755      11.30660007      12.10839276       0.00000000
H       -4.12503601       6.67544401       5.14899106       0.00000000
H       -0.17730167       9.63647401       8.66954505       0.00000000
H        0.86414631       7.50288527       9.51873252       0.00000000
H       -0.38651348       5.35073036       9.19076492       0.00000000
H       -2.59339576       5.39826388       8.00416618       0.00000000
H       -4.56914340       6.96117423       7.31849557       0.00000000
H       -3.27052429       6.99347978       2.98175738       0.00000000
H       -2.05896821       8.50414076       1.42342583       0.00000000
H       -1.09199585      10.66366687       2.31192605       0.00000000
H       -1.44660633      11.20145546       4.73738923       0.00000000
N       -2.93881399      13.57940920       6.83747819       0.00000000
H       -2.66723496      14.53749060       6.65837760       0.00000000
C       -3.50372857      12.89134176      11.24892545       0.00000000
C       -2.80383439      13.30226029      10.11478939       0.00000000
C       -2.76385415      12.45194375       9.01349997       0.00000000
C       -2.06027797      12.76583189       7.69081683       0.00000000
H       -3.54433326      13.52957784      12.13079147       0.00000000
H       -2.29301254      14.26405921      10.08774071       0.00000000
H       -1.18193739      13.40485413       7.88802941       0.00000000
