# Supplementary material for: Benchmarking Periodic Density Functional Theory Calculations for Spin-State Energies in Spin-Crossover Systems
Source: Inorg Chem. 2024 Jul 8;63(29):13338–45. doi: 10.1021/acs.inorgchem.4c01094 (PMC11270997; doi:10.1021/acs.inorgchem.4c01094)
Supplement: Supplementary file 3 — ic4c01094_si_003.zip [file ic4c01094_si_003.zip › MolecularPBEMB/m1ls.xyz]

75
Properties=species:S:1:pos:R:3:initial_magmoms:R:1:initial_charges:R:1 pbc="F F F"
Cr      28.29217837     -24.45273893      -5.53180149       2.00000000       2.00000000
I       28.67105889     -24.26806310      -8.21426266       0.00000000      -1.00000000
I       27.91388675     -24.63596159      -2.85016082       0.00000000      -1.00000000
P       30.12582479     -25.98208147      -5.50877120       0.00000000       0.00000000
P       26.45908807     -22.92218581      -5.55591199       0.00000000       0.00000000
P       27.02574855     -26.46307440      -5.81243467       0.00000000       0.00000000
P       29.55879098     -22.44135737      -5.25234083       0.00000000       0.00000000
C       29.50967268     -27.61878513      -6.14776981       0.00000000       0.00000000
C       27.07503799     -21.28545970      -4.91680642       0.00000000       0.00000000
C       30.83737038     -26.50305760      -3.87347855       0.00000000       0.00000000
C       25.74731423     -22.40132189      -7.19113274       0.00000000       0.00000000
C       31.66063738     -25.63801458      -6.50717741       0.00000000       0.00000000
C       24.92426922     -23.26634033      -4.55746537       0.00000000       0.00000000
C       24.63437465     -21.35542874      -7.18773814       0.00000000       0.00000000
C       31.95022903     -27.54904452      -3.87683947       0.00000000       0.00000000
C       32.27385653     -26.79530494      -7.29654840       0.00000000       0.00000000
C       24.31095061     -22.10909828      -3.76807330       0.00000000       0.00000000
C       28.16171349     -27.90630229      -5.48839460       0.00000000       0.00000000
C       28.42298407     -20.99797613      -5.57621190       0.00000000       0.00000000
C       25.56717357     -26.84282254      -4.73102766       0.00000000       0.00000000
C       31.01751561     -22.06156553      -6.33354348       0.00000000       0.00000000
C       26.38974602     -26.99784616      -7.47561970       0.00000000       0.00000000
C       30.19486278     -21.90663872      -3.58912247       0.00000000       0.00000000
C       25.03002845     -28.27293603      -4.75726762       0.00000000       0.00000000
C       31.55466147     -20.63145031      -6.30734046       0.00000000       0.00000000
C       25.23645880     -26.17153565      -8.03106604       0.00000000       0.00000000
C       31.34821008     -22.73283264      -3.03360263       0.00000000       0.00000000
H       30.23366286     -28.42409444      -5.96589025       0.00000000       0.00000000
H       29.39341246     -27.51948762      -7.23635730       0.00000000       0.00000000
H       27.19129747     -21.38476596      -3.82821952       0.00000000       0.00000000
H       26.35102161     -20.48018521      -5.09872020       0.00000000       0.00000000
H       31.19010532     -25.57740542      -3.40136137       0.00000000       0.00000000
H       29.98679099     -26.82897541      -3.26016255       0.00000000       0.00000000
H       26.59786442     -22.07533004      -7.80444462       0.00000000       0.00000000
H       25.39465235     -23.32700450      -7.66324531       0.00000000       0.00000000
H       32.38786132     -25.22069672      -5.79308921       0.00000000       0.00000000
H       31.38737914     -24.83148692      -7.19804875       0.00000000       0.00000000
H       25.19747879     -24.07287265      -3.86657321       0.00000000       0.00000000
H       24.19701666     -23.68366546      -5.27152365       0.00000000       0.00000000
H       24.95077997     -20.41021695      -6.72719659       0.00000000       0.00000000
H       24.33038709     -21.12716126      -8.21932132       0.00000000       0.00000000
H       23.74168330     -21.70642917      -6.65436016       0.00000000       0.00000000
H       32.25419937     -27.77731908      -2.84525245       0.00000000       0.00000000
H       32.84295093     -27.19812675      -4.41021884       0.00000000       0.00000000
H       31.63376100     -28.49424497      -4.33736008       0.00000000       0.00000000
H       32.53600586     -27.65029140      -6.66206454       0.00000000       0.00000000
H       33.19060668     -26.46227359      -7.80371738       0.00000000       0.00000000
H       31.58399703     -27.15007866      -8.07254996       0.00000000       0.00000000
H       23.39420738     -22.44216358      -3.26090574       0.00000000       0.00000000
H       25.00077103     -21.75428601      -2.99205536       0.00000000       0.00000000
H       24.04874889     -21.25411779      -4.40254139       0.00000000       0.00000000
H       28.27097442     -28.00142899      -4.39743886       0.00000000       0.00000000
H       27.72095927     -28.84112497      -5.86249446       0.00000000       0.00000000
H       28.86376810     -20.06315894      -5.20213701       0.00000000       0.00000000
H       28.31372082     -20.90290602      -6.66717122       0.00000000       0.00000000
H       25.87423114     -26.55525951      -3.71592377       0.00000000       0.00000000
H       24.78331051     -26.13005292      -5.02345302       0.00000000       0.00000000
H       31.80137680     -22.77432194      -6.04107167       0.00000000       0.00000000
H       30.71050863     -22.34915635      -7.34865325       0.00000000       0.00000000
H       26.10219747     -28.05516961      -7.37883286       0.00000000       0.00000000
H       27.24518057     -26.95050152      -8.16285916       0.00000000       0.00000000
H       29.33946846     -21.95396850      -2.90182740       0.00000000       0.00000000
H       30.48239259     -20.84930224      -3.68587448       0.00000000       0.00000000
H       24.17000078     -28.36736608      -4.07932877       0.00000000       0.00000000
H       25.78575374     -28.99742458      -4.42782866       0.00000000       0.00000000
H       24.69093000     -28.57217703      -5.75784194       0.00000000       0.00000000
H       30.79894665     -19.90698718      -6.63685987       0.00000000       0.00000000
H       31.89370136     -20.33215603      -5.30676179       0.00000000       0.00000000
H       32.41472809     -20.53704389      -6.98523476       0.00000000       0.00000000
H       24.39692375     -26.10253331      -7.32534086       0.00000000       0.00000000
H       24.85328596     -26.61876177      -8.95877558       0.00000000       0.00000000
H       25.57621529     -25.15757609      -8.26985522       0.00000000       0.00000000
H       31.73128694     -22.28563645      -2.10583352       0.00000000       0.00000000
H       31.00854386     -23.74684314      -2.79489468       0.00000000       0.00000000
H       32.18780545     -22.80169903      -3.73926360       0.00000000       0.00000000
