# Supplementary material for: Benchmarking Periodic Density Functional Theory Calculations for Spin-State Energies in Spin-Crossover Systems
Source: Inorg Chem. 2024 Jul 8;63(29):13338–45. doi: 10.1021/acs.inorgchem.4c01094 (PMC11270997; doi:10.1021/acs.inorgchem.4c01094)
Supplement: Supplementary file 3 — ic4c01094_si_003.zip [file ic4c01094_si_003.zip › MolecularPBEMB/m13ls.xyz]

51
Properties=species:S:1:pos:R:3:initial_charges:R:1 pbc="F F F"
Fe       0.01052359      -0.02097802      -0.00001694       4.00000000
N       -0.09191629       0.12615326      -1.87067589       0.00000000
N       -2.10915792      -0.84571095      -1.62017149       0.00000000
N       -1.74520782      -0.81305619      -0.28993742       0.00000000
N        1.94859099       1.06472455      -1.69188027       0.00000000
N        1.73092236       0.82158293      -0.35155359       0.00000000
N        0.11367501      -0.16807222       1.87062666       0.00000000
N       -0.84302520       1.87184496       1.86719329       0.00000000
N       -0.78275644       1.68572731       0.50162823       0.00000000
N        1.04761400      -2.17382534       1.44480712       0.00000000
N        0.83882567      -1.77827670       0.13983528       0.00000000
C       -1.18469538      -0.31857169      -2.52186985       0.00000000
C       -1.30609716      -0.23192779      -3.90325322       0.00000000
C       -0.24101446       0.34021129      -4.60570692       0.00000000
C        0.89848139       0.80554411      -3.94224627       0.00000000
C        0.92773936       0.67592611      -2.55920469       0.00000000
C       -2.76547001      -1.35943720       0.37495357       0.00000000
C       -3.79081486      -1.74737817      -0.51336839       0.00000000
C       -3.34599366      -1.40882599      -1.77229990       0.00000000
C        2.82165636       1.26671505       0.27589187       0.00000000
C        3.74758760       1.79794070      -0.64681185       0.00000000
C        3.16606427       1.65592838      -1.88739917       0.00000000
C       -0.34141798       0.83235598       2.65040451       0.00000000
C       -0.28711088       0.76928899       4.03732537       0.00000000
C        0.26418623      -0.38327896       4.60549847       0.00000000
C        0.74059597      -1.42824371       3.80784606       0.00000000
C        0.64293953      -1.27371280       2.43050993       0.00000000
C       -1.31174664       2.78762299      -0.03460173       0.00000000
C       -1.71576145       3.68955162       0.97250328       0.00000000
C       -1.40582683       3.08110348       2.16879791       0.00000000
C        1.29531878      -2.77912703      -0.61611991       0.00000000
C        1.79973137      -3.82324079       0.18784257       0.00000000
C        1.62911491      -3.41063944       1.49093103       0.00000000
H       -2.19215893      -0.59385288      -4.41829995       0.00000000
H       -0.30005272       0.42490857      -5.68905277       0.00000000
H        1.72674026       1.25042151      -4.48761839       0.00000000
H       -2.72519599      -1.45240260       1.45428883       0.00000000
H       -4.73461707      -2.21509948      -0.26262503       0.00000000
H       -3.80197246      -1.52109054      -2.74829352       0.00000000
H        2.89945612       1.18973478       1.35443148       0.00000000
H        4.71670675       2.22942062      -0.42997362       0.00000000
H        3.51427516       1.92328007      -2.87752940       0.00000000
H       -0.65744970       1.58202503       4.65674129       0.00000000
H        0.32370898      -0.46856407       5.68877557       0.00000000
H        1.16942681      -2.32435847       4.24881080       0.00000000
H       -1.38129274       2.89018389      -1.11157212       0.00000000
H       -2.17513725       4.66082094       0.83834625       0.00000000
H       -1.53802735       3.40532697       3.19373484       0.00000000
H        1.24481009      -2.71249951      -1.69696555       0.00000000
H        2.23267662      -4.75806433      -0.14540495       0.00000000
H        1.87048699      -3.88914025       2.43213960       0.00000000
