# Supplementary material for: Benchmarking Periodic Density Functional Theory Calculations for Spin-State Energies in Spin-Crossover Systems
Source: Inorg Chem. 2024 Jul 8;63(29):13338–45. doi: 10.1021/acs.inorgchem.4c01094 (PMC11270997; doi:10.1021/acs.inorgchem.4c01094)
Supplement: Supplementary file 3 — ic4c01094_si_003.zip [file ic4c01094_si_003.zip › MolecularPBEMB/m5ls.xyz]

27
Properties=species:S:1:pos:R:3:initial_magmoms:R:1:initial_charges:R:1 pbc="F F F"
Mn       0.17113392       0.01453066       0.00456244       1.00000000       2.00000000
C       -0.08411620      -0.68865248      -1.99817051       0.00000000       0.00000000
C        1.26385945      -0.83268128      -1.52857244       0.00000000       0.00000000
C        1.25106905      -1.69381424      -0.37371519       0.00000000       0.00000000
C       -0.11144953      -2.06997174      -0.13520457       0.00000000       0.00000000
C       -0.91660194      -1.45351418      -1.13400385       0.00000000       0.00000000
C       -0.52850023       0.10252986      -3.18710656       0.00000000      -1.00000000
C       -0.25537551       0.66450287       1.98936577       0.00000000      -1.00000000
C       -1.14153659       1.32862182       1.09477596       0.00000000       0.00000000
C       -0.38038486       2.05206612       0.13529202       0.00000000       0.00000000
C        1.00697019       1.84860873       0.42804545       0.00000000       0.00000000
C        1.08269599       0.98391850       1.57794159       0.00000000       0.00000000
C       -0.64466229      -0.18517439       3.15712300       0.00000000       0.00000000
H        2.14104327      -0.38684015      -1.98946105       0.00000000       0.00000000
H        2.11678042      -2.02410682       0.19252540       0.00000000       0.00000000
H       -0.47077796      -2.70007538       0.67338448       0.00000000       0.00000000
H       -2.00072349      -1.50436437      -1.19692377       0.00000000       0.00000000
H       -2.22506314       1.24153547       1.11100597       0.00000000       0.00000000
H       -0.78283366       2.63691417      -0.68689029       0.00000000       0.00000000
H        1.84572820       2.29029346      -0.10165504       0.00000000       0.00000000
H        1.98996654       0.65099027       2.07459013       0.00000000       0.00000000
H        0.08274380      -0.98944619       3.32472628       0.00000000       0.00000000
H       -0.69465198       0.41408954       4.07961077       0.00000000       0.00000000
H       -1.63013725      -0.64293050       3.00402330       0.00000000       0.00000000
H       -0.46385165      -0.50092482      -4.10596161       0.00000000       0.00000000
H       -1.56944625       0.43216457      -3.07820983       0.00000000       0.00000000
H        0.09812670       0.99172649      -3.33112887       0.00000000       0.00000000
