# Supplementary material for: Benchmarking Periodic Density Functional Theory Calculations for Spin-State Energies in Spin-Crossover Systems
Source: Inorg Chem. 2024 Jul 8;63(29):13338–45. doi: 10.1021/acs.inorgchem.4c01094 (PMC11270997; doi:10.1021/acs.inorgchem.4c01094)
Supplement: Supplementary file 3 — ic4c01094_si_003.zip [file ic4c01094_si_003.zip › MolecularPBEMB/m18hs.xyz]

61
Properties=species:S:1:pos:R:3:initial_magmoms:R:1:initial_charges:R:1 pbc="F F F"
Co       0.00004443      -0.04868074      -0.00003840       3.00000000       2.00000000
C        0.52253736       2.08308119       2.20635134       0.00000000       0.00000000
C        0.19362355       3.04514416       3.15803686       0.00000000       0.00000000
C       -1.15343711       3.31580545       3.39405844       0.00000000       0.00000000
C       -2.11926582       2.61697684       2.67353926       0.00000000       0.00000000
C       -1.71373673       1.66692765       1.73389944       0.00000000       0.00000000
C       -2.64677743       0.86669575       0.91224861       0.00000000       0.00000000
C       -4.03030924       0.96719963       0.95741080       0.00000000       0.00000000
C       -4.79416425       0.14403142       0.11199811       0.00000000       0.00000000
C       -4.14276799      -0.75436179      -0.74887746       0.00000000       0.00000000
C       -2.75075950      -0.79797635      -0.73790789       0.00000000       0.00000000
C       -1.92380964      -1.68074189      -1.58745156       0.00000000       0.00000000
C       -2.44422525      -2.60351284      -2.49763619       0.00000000       0.00000000
C       -1.57043211      -3.38326612      -3.25139041       0.00000000       0.00000000
C       -0.19702420      -3.22135696      -3.07436690       0.00000000       0.00000000
C        0.24916415      -2.28387825      -2.14592346       0.00000000       0.00000000
C       -0.24902846      -2.28653153       2.14317250       0.00000000       0.00000000
C        0.19722384      -3.22520127       3.07039164       0.00000000       0.00000000
C        1.57063965      -3.38734128       3.24711197       0.00000000       0.00000000
C        2.44438344      -2.60662155       2.49428516       0.00000000       0.00000000
C        1.92390018      -1.68271062       1.58530648       0.00000000       0.00000000
C        2.75079755      -0.79885778       0.73683093       0.00000000       0.00000000
C        4.14281045      -0.75517673       0.74784069       0.00000000       0.00000000
C        4.79415249       0.14434109      -0.11190870       0.00000000       0.00000000
C        4.03025290       0.96855025      -0.95628743       0.00000000       0.00000000
C        2.64672515       0.86793341      -0.91123740       0.00000000       0.00000000
C        1.71363751       1.66922879      -1.73183190       0.00000000       0.00000000
C        2.11911995       2.62039043      -2.67035761       0.00000000       0.00000000
C        1.15324272       3.32012872      -3.38995143       0.00000000       0.00000000
C       -0.19380157       3.04925548      -3.15411991       0.00000000       0.00000000
C       -0.52266654       2.08605714      -2.20354623       0.00000000       0.00000000
H       -6.57889968      -0.32675428      -0.43243935       0.00000000       0.00000000
H        6.57893177      -0.32699892       0.43195066       0.00000000       0.00000000
H        1.56220791       1.83890509       1.98741195       0.00000000       0.00000000
H        0.98017924       3.56757318       3.69903646       0.00000000       0.00000000
H       -1.44926470       4.06254938       4.12926520       0.00000000       0.00000000
H       -3.17577947       2.81112751       2.84513055       0.00000000       0.00000000
H       -4.54256057       1.65973015       1.62060938       0.00000000       0.00000000
H       -4.72137494      -1.39738646      -1.41000227       0.00000000       0.00000000
H       -3.51925966      -2.71772942      -2.61929652       0.00000000       0.00000000
H       -1.95681931      -4.10700061      -3.96736396       0.00000000       0.00000000
H        0.52065741      -3.80991599      -3.64255123       0.00000000       0.00000000
H        1.31377226      -2.12429009      -1.97261905       0.00000000       0.00000000
H       -1.31364955      -2.12669594       1.97016355       0.00000000       0.00000000
H       -0.52042329      -3.81448853       3.63787084       0.00000000       0.00000000
H        1.95708417      -4.11197870       3.96214198       0.00000000       0.00000000
H        3.51942365      -2.72101072       2.61571343       0.00000000       0.00000000
H        4.72147928      -1.39898775       1.40815188       0.00000000       0.00000000
H        4.54249036       1.66194663      -1.61859992       0.00000000       0.00000000
H        3.17561988       2.81468860      -2.84185962       0.00000000       0.00000000
H        1.44903907       4.06774241      -4.12429020       0.00000000       0.00000000
H       -0.98038473       3.57237114      -3.69442650       0.00000000       0.00000000
H       -1.56232497       1.84166629      -1.98477996       0.00000000       0.00000000
N        2.02997453      -0.00060324      -0.07808908       0.00000000       0.00000000
N       -2.02997632      -0.00071675       0.07800006       0.00000000       0.00000000
N       -0.40169301       1.40917097       1.50760787       0.00000000       0.00000000
N       -0.58631683      -1.52886006      -1.41873304       0.00000000       0.00000000
N        0.58639692      -1.53059971       1.41687066       0.00000000       0.00000000
N        0.40160330       1.41125878      -1.50570995       0.00000000       0.00000000
O       -6.12545133       0.27547287       0.18347153       0.00000000       0.00000000
O        6.12542512       0.27595050      -0.18321171       0.00000000       0.00000000
