# Supplementary material for: Benchmarking Periodic Density Functional Theory Calculations for Spin-State Energies in Spin-Crossover Systems
Source: Inorg Chem. 2024 Jul 8;63(29):13338–45. doi: 10.1021/acs.inorgchem.4c01094 (PMC11270997; doi:10.1021/acs.inorgchem.4c01094)
Supplement: Supplementary file 3 — ic4c01094_si_003.zip [file ic4c01094_si_003.zip › MolecularPBEMB/m7ls.xyz]

69
Properties=species:S:1:pos:R:3:initial_magmoms:R:1:initial_charges:R:1 pbc="F F F"
Mn      -0.00000001      -0.00000003      -0.34476876       1.00000000       2.00000000
C       -2.02783119      -0.19693035      -0.94466125       0.00000000      -1.00000000
C       -1.15871353      -1.12710678      -1.61037192       0.00000000       0.00000000
C       -0.56269347      -1.97631931      -0.61567107       0.00000000       0.00000000
C       -1.07044312      -1.58820163       0.66907109       0.00000000       0.00000000
C       -1.95716370      -0.49782048       0.44738630       0.00000000       0.00000000
C       -2.96673850       0.78954844      -1.61064164       0.00000000       0.00000000
C       -3.32099485       1.94323948      -0.66272427       0.00000000       0.00000000
C       -2.34772692       1.36705214      -2.89259241       0.00000000       0.00000000
C       -4.25677740       0.02399988      -1.97763580       0.00000000       0.00000000
C       -0.84666518      -2.32404224       1.97645663       0.00000000       0.00000000
C       -1.36503231      -1.50658063       3.16682858       0.00000000       0.00000000
C        0.63996611      -2.64627661       2.18877458       0.00000000       0.00000000
C       -1.64075111      -3.64691771       1.90264524       0.00000000       0.00000000
C        2.02783242       0.19693118      -0.94466439       0.00000000      -1.00000000
C        1.15871307       1.12710547      -1.61037507       0.00000000       0.00000000
C        0.56269214       1.97631797      -0.61567471       0.00000000       0.00000000
C        1.07044196       1.58820084       0.66906797       0.00000000       0.00000000
C        1.95716489       0.49782124       0.44738289       0.00000000       0.00000000
C        2.96673938      -0.78954759      -1.61064508       0.00000000       0.00000000
C        3.32100125      -1.94323489      -0.66272528       0.00000000       0.00000000
C        2.34772494      -1.36705630      -2.89259224       0.00000000       0.00000000
C        4.25677524      -0.02399698      -1.97764560       0.00000000       0.00000000
C        0.84666439       2.32404180       1.97645323       0.00000000       0.00000000
C        1.36501313       1.50657144       3.16682709       0.00000000       0.00000000
C       -0.63996445       2.64629324       2.18876163       0.00000000       0.00000000
C        1.64076657       3.64690790       1.90264997       0.00000000       0.00000000
H       -0.99298295      -1.19159325      -2.68178326       0.00000000       0.00000000
H        0.11093632      -2.80629998      -0.80958846       0.00000000       0.00000000
H       -2.47776953       0.04739602       1.22766361       0.00000000       0.00000000
H       -3.83909560       1.58423663       0.23671744       0.00000000       0.00000000
H       -3.98737730       2.65625215      -1.16788107       0.00000000       0.00000000
H       -2.41667849       2.47590205      -0.34382440       0.00000000       0.00000000
H       -1.43123436       1.92618795      -2.66797169       0.00000000       0.00000000
H       -3.05974712       2.04804906      -3.38008897       0.00000000       0.00000000
H       -2.09726924       0.57629201      -3.61211869       0.00000000       0.00000000
H       -4.03746232      -0.80293745      -2.66668063       0.00000000       0.00000000
H       -4.97892393       0.69671222      -2.46324423       0.00000000       0.00000000
H       -4.72782250      -0.39900806      -1.07980465       0.00000000       0.00000000
H       -0.88350568      -0.52167099       3.21302093       0.00000000       0.00000000
H       -1.15467709      -2.03417154       4.10741573       0.00000000       0.00000000
H       -2.45109449      -1.35333663       3.10541572       0.00000000       0.00000000
H        1.04203341      -3.24684869       1.36241190       0.00000000       0.00000000
H        0.77516887      -3.21976521       3.11720232       0.00000000       0.00000000
H        1.23259103      -1.72555076       2.25528474       0.00000000       0.00000000
H       -2.70882969      -3.45161252       1.73535190       0.00000000       0.00000000
H       -1.53478952      -4.20964079       2.84177706       0.00000000       0.00000000
H       -1.27854928      -4.27764005       1.07982202       0.00000000       0.00000000
H        0.99298132       1.19159021      -2.68178636       0.00000000       0.00000000
H       -0.11093800       2.80629819      -0.80959264       0.00000000       0.00000000
H        2.47777101      -0.04739535       1.22765989       0.00000000       0.00000000
H        3.83910603      -1.58422822       0.23671256       0.00000000       0.00000000
H        3.98738202      -2.65624867      -1.16788281       0.00000000       0.00000000
H        2.41668695      -2.47589730      -0.34381925       0.00000000       0.00000000
H        1.43123398      -1.92619301      -2.66796728       0.00000000       0.00000000
H        3.05974500      -2.04805346      -3.38008877       0.00000000       0.00000000
H        2.09726388      -0.57629881      -3.61212020       0.00000000       0.00000000
H        4.03745587       0.80293749      -2.66669242       0.00000000       0.00000000
H        4.97892197      -0.69670906      -2.46325403       0.00000000       0.00000000
H        4.72782186       0.39901509      -1.07981720       0.00000000       0.00000000
H        0.88347329       0.52166806       3.21301361       0.00000000       0.00000000
H        1.15465804       2.03416321       4.10741384       0.00000000       0.00000000
H        2.45107371       1.35331356       3.10542170       0.00000000       0.00000000
H       -1.04201851       3.24687374       1.36239870       0.00000000       0.00000000
H       -0.77516719       3.21977961       3.11719071       0.00000000       0.00000000
H       -1.23260078       1.72557409       2.25526353       0.00000000       0.00000000
H        2.70884425       3.45159022       1.73536554       0.00000000       0.00000000
H        1.53480380       4.20963135       2.84178150       0.00000000       0.00000000
H        1.27857920       4.27763539       1.07982435       0.00000000       0.00000000
