# Supplementary material for: Benchmarking Periodic Density Functional Theory Calculations for Spin-State Energies in Spin-Crossover Systems
Source: Inorg Chem. 2024 Jul 8;63(29):13338–45. doi: 10.1021/acs.inorgchem.4c01094 (PMC11270997; doi:10.1021/acs.inorgchem.4c01094)
Supplement: Supplementary file 3 — ic4c01094_si_003.zip [file ic4c01094_si_003.zip › MolecularPBEMB/m11ls.xyz]

51
Properties=species:S:1:pos:R:3:initial_charges:R:1 pbc="F F F"
Fe       0.00003818       0.26180776      -0.00001818       2.00000000
S        2.35622207       2.54017375       3.19583330       0.00000000
S       -2.35734561       2.54033876      -3.19467121       0.00000000
N        1.81253643       0.26443620      -0.66332883      -1.00000000
N       -1.81247819       0.26443361       0.66328013      -1.00000000
N        0.68426173      -1.07916020       1.21665294       0.00000000
N       -0.68417641      -1.07915002      -1.21670611       0.00000000
N        0.52591330       1.58622304       1.29505998       0.00000000
N       -0.52588962       1.58626876      -1.29506280       0.00000000
C        2.65467647      -0.52280884       0.06867907       0.00000000
C       -2.65461759      -0.52275073      -0.06879674       0.00000000
C        2.03250599      -1.26999845       1.09472735       0.00000000
C       -2.03243137      -1.26994590      -1.09483244       0.00000000
C        2.34739689       1.01512119      -1.63482346       0.00000000
C       -2.34735899       1.01511296       1.63476714       0.00000000
C        3.72127727       0.99159342      -1.91862450       0.00000000
C       -3.72125782       0.99164780       1.91848699       0.00000000
C        4.57990650       0.18605956      -1.18613197       0.00000000
C       -4.57988471       0.18618230       1.18591956       0.00000000
C        4.04717705      -0.60667264      -0.14889604       0.00000000
C       -4.04713429      -0.60655185       0.14869723       0.00000000
C        4.80207866      -1.47917006       0.69987781       0.00000000
C       -4.80203364      -1.47899470      -0.70013402       0.00000000
C        4.19850949      -2.21358207       1.68518989       0.00000000
C       -4.19844544      -2.21343417      -1.68541287       0.00000000
C        2.78643269      -2.13674828       1.91616967       0.00000000
C       -2.78635178      -2.13666905      -1.91630928       0.00000000
C        2.08425090      -2.85416291       2.90605955       0.00000000
C       -2.08414686      -2.85413307      -2.90614724       0.00000000
C        0.71353242      -2.67217965       3.01427557       0.00000000
C       -0.71341270      -2.67221966      -3.01428532       0.00000000
C        0.04657470      -1.78013395       2.16382591       0.00000000
C       -0.04646571      -1.78017738      -2.16382465       0.00000000
C        1.32042213       1.97961408       2.09311881       0.00000000
C       -1.32085653       1.97986675      -2.09256298       0.00000000
H        1.64489829       1.65113732      -2.17061280       0.00000000
H       -1.64486872       1.65108512       2.17061792       0.00000000
H        4.09785981       1.62770083      -2.71748242       0.00000000
H       -4.09785367       1.62775376       2.71733943       0.00000000
H        5.64937884       0.16686816      -1.39457148       0.00000000
H       -5.64937164       0.16704614       1.39428978       0.00000000
H        5.87938647      -1.54678469       0.54723675       0.00000000
H       -5.87935432      -1.54654956      -0.54755809       0.00000000
H        4.79170239      -2.87129863       2.32071441       0.00000000
H       -4.79163319      -2.87112083      -2.32097315       0.00000000
H        2.61725118      -3.53134579       3.57264719       0.00000000
H       -2.61714071      -3.53130341      -3.57275275       0.00000000
H        0.13719192      -3.20435653       3.76881585       0.00000000
H       -0.13705156      -3.20444502      -3.76877575       0.00000000
H       -1.02344641      -1.60654049       2.25462105       0.00000000
H        1.02356670      -1.60662773      -2.25457016       0.00000000
